# Supplementary material for: The Multiscale Systems Immunology project: software for cell-based immunological simulation
Source: Source Code Biol Med. 2008 Apr 28;3:6. doi: 10.1186/1751-0473-3-6 (PMC2426691; doi:10.1186/1751-0473-3-6)
Supplement: Additional file 1 — MSI source code. Source code for the MSI project. [file 1751-0473-3-6-S1.gz]

Archive with 606 entries (586 files):
- msi-release-tmp
- msi-release-tmp/Sconstruct
- msi-release-tmp/debian
- msi-release-tmp/debian/msi-bin.docs
- msi-release-tmp/debian/compat
- msi-release-tmp/debian/README.msi-bin
- msi-release-tmp/debian/Sconstruct
- msi-release-tmp/debian/libmsi.install
- msi-release-tmp/debian/rules
- msi-release-tmp/debian/copyright
- msi-release-tmp/debian/changelog
- msi-release-tmp/debian/README.libmsi-dev
- msi-release-tmp/debian/libmsi1.install
- msi-release-tmp/debian/libmsi-default.ex
- msi-release-tmp/debian/libmsi1.dirs
- msi-release-tmp/debian/libmsi.docs
- msi-release-tmp/debian/libmsi-dev.install
- msi-release-tmp/debian/postinst.ex
- msi-release-tmp/debian/libmsi-dev.dirs
- msi-release-tmp/debian/README.python-msi
- msi-release-tmp/debian/prerm.ex
- msi-release-tmp/debian/docs
- msi-release-tmp/debian/watch.ex
- msi-release-tmp/debian/msi-bin.install
- msi-release-tmp/debian/README.Debian
- msi-release-tmp/debian/libmsi-dev.docs
- msi-release-tmp/debian/control
- msi-release-tmp/debian/README.libmsi
- msi-release-tmp/debian/dirs
- msi-release-tmp/debian/shlibs.local.ex
- msi-release-tmp/debian/python-msi.install
- msi-release-tmp/debian/python-msi.docs
- msi-release-tmp/Doxyfile-test
- msi-release-tmp/test
- msi-release-tmp/test/pg_test.py
- msi-release-tmp/test/test_state_factory.py
- msi-release-tmp/test/test_cell.py
- msi-release-tmp/test/test_grid.py
- msi-release-tmp/test/systest_debug_chemotaxis.py
- msi-release-tmp/test/test_traffic.py
- msi-release-tmp/test/systest_motility.py
- msi-release-tmp/test/validate.py
- msi-release-tmp/test/test_db.py
- msi-release-tmp/test/ordering.py
- msi-release-tmp/test/test_force.py
- msi-release-tmp/test/systest_base.py
- msi-release-tmp/test/systest_ir_fig2.py
- msi-release-tmp/test/systest_chemotaxis.py
- msi-release-tmp/test/test_bump.py
- msi-release-tmp/test/environment.edges
- msi-release-tmp/test/test_tissue_traffic.py
- msi-release-tmp/test/systest_msi.py
- msi-release-tmp/test/systest_demo2d.py
- msi-release-tmp/test/test_solfac.py
- msi-release-tmp/test/foo.py
- msi-release-tmp/test/params.configspec
- msi-release-tmp/test/test_milstein_motility.py
- msi-release-tmp/test/cell_config_test.cfg
- msi-release-tmp/test/test_occupation.py
- msi-release-tmp/test/state.nodes
- msi-release-tmp/test/test_reaction.py
- msi-release-tmp/test/test_milstein.py
- msi-release-tmp/test/test_Euler_fit.py
- msi-release-tmp/test/builder.edges
- msi-release-tmp/test/test_chooser.py
- msi-release-tmp/test/state.edges
- msi-release-tmp/test/graph_util.py
- msi-release-tmp/test/systest_ir_fig1.py
- msi-release-tmp/test/utility.py
- msi-release-tmp/test/test_motility_equations.py
- msi-release-tmp/test/test_filter_log.py
- msi-release-tmp/test/test_msi.py
- msi-release-tmp/test/systest_demo3d.py
- msi-release-tmp/test/test_border.py
- msi-release-tmp/test/environment.nodes
- msi-release-tmp/test/test_run.py
- msi-release-tmp/test/shape.edges
- msi-release-tmp/test/validation.py
- msi-release-tmp/test/target.py
- msi-release-tmp/test/configobj.py
- msi-release-tmp/test/test_diffusion.py
- msi-release-tmp/test/builder.txt
- msi-release-tmp/test/c_builder.py
- msi-release-tmp/test/test_motility.py
- msi-release-tmp/test/viewer2D.py
- msi-release-tmp/test/factory.py
- msi-release-tmp/test/test_environment.py
- msi-release-tmp/test/builder.py
- msi-release-tmp/test/conc_output.txt
- msi-release-tmp/test/test_cell_factory.py
- msi-release-tmp/test/test_secretion.py
- msi-release-tmp/test/test_vessel.py
- msi-release-tmp/test/systest_milstein.py
- msi-release-tmp/test/test_simulation.py
- msi-release-tmp/test/systest_diffusion.py
- msi-release-tmp/test/builder.nodes
- msi-release-tmp/test/test_config.py
- msi-release-tmp/test/viewer2D_frames.py
- msi-release-tmp/test/cell_config_test.configspec
- msi-release-tmp/test/test_milstein.txt
- msi-release-tmp/test/builder.nx
- msi-release-tmp/test/test_maker.py
- msi-release-tmp/test/test_cell_builder.py
- msi-release-tmp/test/shape.nodes
- msi-release-tmp/test/fixing_progress.txt
- msi-release-tmp/test/test_geometry.py
- msi-release-tmp/python
- msi-release-tmp/python/msipy
- msi-release-tmp/python/msipy/behavior.py
- msi-release-tmp/python/msipy/reaction_diffusion.py
- msi-release-tmp/python/msipy/test_cell.py
- msi-release-tmp/python/msipy/state_factory.py
- msi-release-tmp/python/msipy/local_environment.py
- msi-release-tmp/python/msipy/cell.py
- msi-release-tmp/python/msipy/receptor.py
- msi-release-tmp/python/msipy/protein.py
- msi-release-tmp/python/msipy/traffic.py
- msi-release-tmp/python/msipy/chooser.py
- msi-release-tmp/python/msipy/generic_builder.py
- msi-release-tmp/python/msipy/action.py
- msi-release-tmp/python/msipy/occupation.py
- msi-release-tmp/python/msipy/foo.py
- msi-release-tmp/python/msipy/clock.py
- msi-release-tmp/python/msipy/cell_factory.py
- msi-release-tmp/python/msipy/test_io.py
- msi-release-tmp/python/msipy/motility.py
- msi-release-tmp/python/msipy/README.kernel
- msi-release-tmp/python/msipy/vessel.py
- msi-release-tmp/python/msipy/db_reporter.py
- msi-release-tmp/python/msipy/pass_to_fortran.py
- msi-release-tmp/python/msipy/error.py
- msi-release-tmp/python/msipy/generics.py
- msi-release-tmp/python/msipy/kernel.py
- msi-release-tmp/python/msipy/test_all.py
- msi-release-tmp/python/msipy/solfac.py
- msi-release-tmp/python/msipy/utility.py
- msi-release-tmp/python/msipy/simulation.py
- msi-release-tmp/python/msipy/create_from_db.py
- msi-release-tmp/python/msipy/integrator.py
- msi-release-tmp/python/msipy/cell_state.py
- msi-release-tmp/python/msipy/run1.config
- msi-release-tmp/python/msipy/promoter.py
- msi-release-tmp/python/msipy/utils.py
- msi-release-tmp/python/msipy/geometry.py
- msi-release-tmp/python/msipy/configobj.py
- msi-release-tmp/python/msipy/memoize.py
- msi-release-tmp/python/msipy/signals.py
- msi-release-tmp/python/msipy/border.py
- msi-release-tmp/python/msipy/state.py
- msi-release-tmp/python/msipy/reaction.py
- msi-release-tmp/python/msipy/factory.py
- msi-release-tmp/python/msipy/fCAMView.py
- msi-release-tmp/python/msipy/builder.py
- msi-release-tmp/python/msipy/grid.py
- msi-release-tmp/python/msipy/msi-sim-io.wpr
- msi-release-tmp/python/msipy/inducer.py
- msi-release-tmp/python/msipy/tnf_params.py
- msi-release-tmp/python/msipy/environment.py
- msi-release-tmp/python/msipy/sensor.py
- msi-release-tmp/python/msipy/diffusion.py
- msi-release-tmp/python/msipy/test_fig4.py
- msi-release-tmp/python/msipy/transition.py
- msi-release-tmp/python/msipy/secretion.py
- msi-release-tmp/python/msipy/gene.py
- msi-release-tmp/python/msipy/generic_factory.py
- msi-release-tmp/python/msipy/singleton.py
- msi-release-tmp/python/msipy/stimulus_response.py
- msi-release-tmp/python/msipy/builder_or_abstract_factory.py
- msi-release-tmp/python/msipy/__init__.py
- msi-release-tmp/README
- msi-release-tmp/timings.txt
- msi-release-tmp/TracHeader.html
- msi-release-tmp/c++
- msi-release-tmp/c++/callgraph.dot
- msi-release-tmp/c++/maker_pif.cpp
- msi-release-tmp/c++/generic_factory.hpp
- msi-release-tmp/c++/protein.cpp
- msi-release-tmp/c++/params.txt
- msi-release-tmp/c++/cell_state.hpp
- msi-release-tmp/c++/test_tissue_traffic.cpp
- msi-release-tmp/c++/behavior.hpp
- msi-release-tmp/c++/test_chemotaxis.cpp
- msi-release-tmp/c++/timings_secs.txt
- msi-release-tmp/c++/cell.cpp
- msi-release-tmp/c++/cell_params.hpp
- msi-release-tmp/c++/reaction_pif.cpp
- msi-release-tmp/c++/test_chooser.cpp
- msi-release-tmp/c++/environment.txt
- msi-release-tmp/c++/test_pqxx.cpp
- msi-release-tmp/c++/singleton.hpp
- msi-release-tmp/c++/environment_params.hpp
- msi-release-tmp/c++/solfac_params.hpp
- msi-release-tmp/c++/test_msi.cpp
- msi-release-tmp/c++/cpplist_conv_pif.cpp
- msi-release-tmp/c++/solfac.hpp
- msi-release-tmp/c++/cppnumblitzarr_conv_pif.cpp
- msi-release-tmp/c++/protein_pif.cpp
- msi-release-tmp/c++/gene_pif.cpp
- msi-release-tmp/c++/test_simulation.cpp
- msi-release-tmp/c++/gene.hpp
- msi-release-tmp/c++/inducer.cpp
- msi-release-tmp/c++/tinyvectorless.hpp
- msi-release-tmp/c++/cell_builder.cpp
- msi-release-tmp/c++/inducer.hpp
- msi-release-tmp/c++/cell_factory_pif.cpp
- msi-release-tmp/c++/cell_state.cpp
- msi-release-tmp/c++/cppset_conv_pif.cpp
- msi-release-tmp/c++/catalog_maker_pif.cpp
- msi-release-tmp/c++/clock.hpp
- msi-release-tmp/c++/environment_params_pif.cpp
- msi-release-tmp/c++/test_clock.cpp
- msi-release-tmp/c++/test_cell.cpp
- msi-release-tmp/c++/catalog_maker.hpp
- msi-release-tmp/c++/simulation.cpp
- msi-release-tmp/c++/inducer_pif.cpp
- msi-release-tmp/c++/generate_generic_factory_hpp.py
- msi-release-tmp/c++/data_pif.cpp
- msi-release-tmp/c++/grid.cpp
- msi-release-tmp/c++/traffic.cpp
- msi-release-tmp/c++/factory_test.cpp
- msi-release-tmp/c++/occupation_pif.cpp
- msi-release-tmp/c++/test_lucas.cpp
- msi-release-tmp/c++/test_diffusion_figure2.cpp
- msi-release-tmp/c++/environment.cpp
- msi-release-tmp/c++/behavior.cpp
- msi-release-tmp/c++/create_from_db.cpp
- msi-release-tmp/c++/environment.hpp
- msi-release-tmp/c++/geometry.cpp
- msi-release-tmp/c++/data.hpp
- msi-release-tmp/c++/test_generic_factory.cpp
- msi-release-tmp/c++/test_singleton.cpp
- msi-release-tmp/c++/test_create_from_ini.cpp
- msi-release-tmp/c++/clock_pif.cpp
- msi-release-tmp/c++/cell_fixture.cpp
- msi-release-tmp/c++/motility_params.hpp
- msi-release-tmp/c++/test_vessel.cpp
- msi-release-tmp/c++/test_mg_diffusion.cpp
- msi-release-tmp/c++/test_motility_equation_Milstein.cpp
- msi-release-tmp/c++/cpppointer_conv_pif.cpp
- msi-release-tmp/c++/grid_pif.cpp
- msi-release-tmp/c++/grid.hpp
- msi-release-tmp/c++/test_diffusion.cpp
- msi-release-tmp/c++/simulation_pif.cpp
- msi-release-tmp/c++/vessel_pif.cpp
- msi-release-tmp/c++/border_pif.cpp
- msi-release-tmp/c++/print.hpp
- msi-release-tmp/c++/solfac_params_pif.cpp
- msi-release-tmp/c++/builder_test.cpp
- msi-release-tmp/c++/catalog_maker.cpp
- msi-release-tmp/c++/diffusion.hpp
- msi-release-tmp/c++/chooser.hpp
- msi-release-tmp/c++/test_sensor.cpp
- msi-release-tmp/c++/cell_state_pif.cpp
- msi-release-tmp/c++/test_motility_equation.cpp
- msi-release-tmp/c++/test_figure4_db.cpp
- msi-release-tmp/c++/vessel.hpp
- msi-release-tmp/c++/test_factory.cpp
- msi-release-tmp/c++/geometry_pif.cpp
- msi-release-tmp/c++/test_state_factory.cpp
- msi-release-tmp/c++/cell_pif.cpp
- msi-release-tmp/c++/test_catalog_maker.cpp
- msi-release-tmp/c++/environment_pif.cpp
- msi-release-tmp/c++/test_ker_sin.cpp
- msi-release-tmp/c++/test_cell_factory.cpp
- msi-release-tmp/c++/test_io.cpp
- msi-release-tmp/c++/motility_pif.cpp
- msi-release-tmp/c++/test_maker.cpp
- msi-release-tmp/c++/state_factory.hpp
- msi-release-tmp/c++/traffic.hpp
- msi-release-tmp/c++/clock.cpp
- msi-release-tmp/c++/cpparr_conv_pif.cpp
- msi-release-tmp/c++/params.cpp
- msi-release-tmp/c++/excp.h
- msi-release-tmp/c++/diffusion.cpp
- msi-release-tmp/c++/motility_params_pif.cpp
- msi-release-tmp/c++/cell_builder_pif.cpp
- msi-release-tmp/c++/cppmap_conv_pif.cpp
- msi-release-tmp/c++/test_figure2.cpp
- msi-release-tmp/c++/test_motility_equation_Langevin.cpp
- msi-release-tmp/c++/cell_fixture.hpp
- msi-release-tmp/c++/utils.hpp
- msi-release-tmp/c++/test_occupation.cpp
- msi-release-tmp/c++/behavior_pif.cpp
- msi-release-tmp/c++/reaction.hpp
- msi-release-tmp/c++/promoter.hpp
- msi-release-tmp/c++/gene.cpp
- msi-release-tmp/c++/cell_factory.hpp
- msi-release-tmp/c++/print.cpp
- msi-release-tmp/c++/simulation.hpp
- msi-release-tmp/c++/parse_out.py
- msi-release-tmp/c++/receptor.cpp
- msi-release-tmp/c++/test_traffic.cpp
- msi-release-tmp/c++/test_figure3.cpp
- msi-release-tmp/c++/cpptinyvec_conv_pif.cpp
- msi-release-tmp/c++/test_diffusion_function.cpp
- msi-release-tmp/c++/cell_params_pif.cpp
- msi-release-tmp/c++/test_reaction.cpp
- msi-release-tmp/c++/test_border.cpp
- msi-release-tmp/c++/receptor_pif.cpp
- msi-release-tmp/c++/diffusion_pif.cpp
[truncated: 306 more entries]
