# Supplementary material for: The Multiscale Systems Immunology project: software for cell-based immunological simulation
Source: Source Code Biol Med. 2008 Apr 28;3:6. doi: 10.1186/1751-0473-3-6 (PMC2426691; doi:10.1186/1751-0473-3-6)
Supplement: Additional file 1 — MSI source code. Source code for the MSI project. [file 1751-0473-3-6-S1.gz › msi-release-tmp/Sconstruct]

#!/usr/bin/python

import commands

Help("""
      Type: 'scons' to build libmsi and test_simulation,
            'scons all' to build all targets including unit and system tests,
            'cd c++' and 'scons -u TARGET' to build individual targets',
      """)

def pyversion():
    pystr = commands.getoutput('python -V')
    version = pystr.split(' ')[1]
    major, minor = version.split('.')[:2]
    return major + '.' + minor        

# Install files with "scons DESTDIR=install_dir install".
opts = Options()
opts.AddOptions(('DESTDIR', 'Base path for installed files', ''), ('PREFIX', 'The root of the installation tree.', '/usr/local'))
install_env = Environment(options=opts)
install_env.Alias('install', install_env.Install(dir = '${DESTDIR}/${PREFIX}/lib/python'+pyversion()+'/site-packages', source=['python/msipy']))

SConscript(['c++/SConscript'], 'install_env')

Alias('all', '.')
