# Supplementary material for: The Multiscale Systems Immunology project: software for cell-based immunological simulation
Source: Source Code Biol Med. 2008 Apr 28;3:6. doi: 10.1186/1751-0473-3-6 (PMC2426691; doi:10.1186/1751-0473-3-6)
Supplement: Additional file 1 — MSI source code. Source code for the MSI project. [file 1751-0473-3-6-S1.gz › msi-release-tmp/debian/README.msi-bin]

Note: In the command-line examples that follow, all commands are run
as user. Commands that require root privileges start with sudo.

The package includes an example binary executable located at
/usr/share/doc/msi-bin/test_simulation.

To run this example file, copy the files test_simulation,
init_psql.py, create_catalog_tables.sql and
populate_catalog_tables.sql to some convenient directory.

Then run the command

./test_simulation 100

The test_simulation executable expects an argument, which is the
number of cells in the simulation.

The script expects a PostgreSQL database to be available, and a
pre-populated sample database can be created simply by running the
script init_psql.py provided. Note that the init_sql.py script expects
the create_catalog_tables.sql and populate_catalog_tables.sql scripts
to be in the same directory.

$ python init_sql.py (as normal user)

Alternatively, if the script fails or you prefer to construct the
database manually, you can follow the following steps:

***************************************************************
user@machine:~$ sudo su - postgres
postgres@machine:~$ createdb msi_catalog
postgres@machine:~$ createuser msi
Shall the new role be a superuser? (y/n) y
postgres@machine:~$ psql msi_catalog
catalog=# alter USER msi with password 'pqxxrocks';
catalog=# \q
# Opens postgresql with msi_catalog as the active database
postgres@machine:~$ psql -q msi_catalog < create_catalog_tables.sql
postgres@machine:~$ psql -q msi_catalog < populate_catalog_tables.sql
postgres@machine:~$ exit
user@machine:~$
***************************************************************

If this script completes successfully, then you should be able to run
the ./test_simulation executable. Run the simulation by typing

$ ./test_simulation <numcells>

This example shows a simple case of cell clustering in response to
chemotactic gradients induced by three point sources. A suggested
value of numcells is 100.  The script will run by default for 400
steps (count shown will go to 399). This is set by the line

int num_steps = 400

It takes this number of steps to see cell clustering behavior. The
num_steps variable can easily be changed for a shorter run to get the
basic idea of the simulation.

The output data will be written to the file
data/test_simulation.cells.txt in the current directory (the
subdirectory data will be created). For a simple GUI to visualize the
output of the simulation after it has completed running, type

$ cd ../viz
python wxVisualizer.py

click File|OpenAscii

and select the file found at data/test_simulation.cells.txt. Click on
the play button on the toolbar to run the visualization, and use the
slider at the bottom to increase the frame rate or navigate to
different time points.

                                                      Faheem Mitha.
                                  (last modified 2nd December 2007).
