# Supplementary material for: The Multiscale Systems Immunology project: software for cell-based immunological simulation
Source: Source Code Biol Med. 2008 Apr 28;3:6. doi: 10.1186/1751-0473-3-6 (PMC2426691; doi:10.1186/1751-0473-3-6)
Supplement: Additional file 1 — MSI source code. Source code for the MSI project. [file 1751-0473-3-6-S1.gz › msi-release-tmp/debian/Sconstruct]

#!/usr/bin/python

env = Environment(
    CXXFLAGS='-Wall -pipe -O3 -ffast-math ',
    # CPPDEFINES=['BZ_DEBUG', 'RMATH_RAND'],
    CPPDEFINES=['RMATH_RAND', 'USE_SYSTEM_HEADERS'],
    LIBS=["blitz", "Rmath", "pq", "pqxx", "m", "hdf5", "hdf5_hl", "blas", "g2c", "msi"])

test_simulation = env.Program(target='test_simulation', source = ['test_simulation.cpp'])
