# Supplementary material for: The Multiscale Systems Immunology project: software for cell-based immunological simulation
Source: Source Code Biol Med. 2008 Apr 28;3:6. doi: 10.1186/1751-0473-3-6 (PMC2426691; doi:10.1186/1751-0473-3-6)
Supplement: Additional file 1 — MSI source code. Source code for the MSI project. [file 1751-0473-3-6-S1.gz › msi-release-tmp/debian/rules]

#!/usr/bin/make -f
# -*- makefile -*-
# Sample debian/rules that uses debhelper.
# This file was originally written by Joey Hess and Craig Small.
# As a special exception, when this file is copied by dh-make into a
# dh-make output file, you may use that output file without restriction.
# This special exception was added by Craig Small in version 0.37 of dh-make.

# Uncomment this to turn on verbose mode.
export DH_VERBOSE=1

MAKE = scons

CFLAGS = -Wall -g

ifneq (,$(findstring noopt,$(DEB_BUILD_OPTIONS)))
	CFLAGS += -O0
else
	CFLAGS += -O2
endif

# shared library versions, option 1
version=2.0.5
major=2
# option 2, assuming the library is created as src/.libs/libfoo.so.2.0.5 or so
#version=`ls src/.libs/lib*.so.* | \
# awk '{if (match($$0,/[0-9]+\.[0-9]+\.[0-9]+$$/)) print substr($$0,RSTART)}'`
#major=`ls src/.libs/lib*.so.* | \
# awk '{if (match($$0,/\.so\.[0-9]+$$/)) print substr($$0,RSTART+4)}'`

configure: configure-stamp
configure-stamp:
	dh_testdir
	# Add here commands to configure the package.

	touch configure-stamp


build: build-stamp
build-stamp: configure-stamp 
	dh_testdir

	# Add here commands to compile the package.
	$(MAKE)

	touch $@

clean:
	dh_testdir
	dh_testroot
	rm -f build-stamp configure-stamp

	# Add here commands to clean up after the build process.
	$(MAKE) -c

	dh_clean 

install: build
	dh_testdir
	dh_testroot
	dh_clean -k 
	dh_installdirs

	# Add here commands to install the package into debian/tmp
	$(MAKE) DESTDIR=$(CURDIR)/debian/tmp PREFIX=/usr install

# Build architecture-independent files here.
binary-indep: build install
# We have nothing to do by default.

# Build architecture-dependent files here.
binary-arch: build install
	dh_testdir
	dh_testroot
	dh_installchangelogs 
	dh_installdocs -plibmsi -plibmsi-dev -pmsi-bin -ppython-msi
	dh_installdocs -A README
	dh_installexamples
	dh_install --sourcedir=debian/tmp -plibmsi -plibmsi-dev -pmsi-bin -ppython-msi
#	dh_installmenu
#	dh_installdebconf	
#	dh_installlogrotate
#	dh_installemacsen
#	dh_installpam
#	dh_installmime
#	dh_installinit
#	dh_installcron
#	dh_installinfo
	dh_installman
	dh_link
	dh_strip
	dh_compress -X.py -X.sql -X.bmp -XREADME
	dh_fixperms
#	dh_perl
#	dh_python
#	dh_makeshlibs
	dh_installdeb
	dh_shlibdeps
	dh_gencontrol
	dh_md5sums
	dh_builddeb

binary: binary-indep binary-arch
.PHONY: build clean binary-indep binary-arch binary install configure
