# Supplementary material for: The Multiscale Systems Immunology project: software for cell-based immunological simulation
Source: Source Code Biol Med. 2008 Apr 28;3:6. doi: 10.1186/1751-0473-3-6 (PMC2426691; doi:10.1186/1751-0473-3-6)
Supplement: Additional file 1 — MSI source code. Source code for the MSI project. [file 1751-0473-3-6-S1.gz › msi-release-tmp/debian/copyright]

This package was debianized by Faheem Mitha <faheem@email.unc.edu> on
Tue, 9 Oct 2007 20:55:36 -0400.

Upstream Authors: Faheem Mitha <faheem@email.unc.edu>, Cliburn Chan
<cliburn.chan@duke.edu>, Tim Lucas <tim.lucas@duke.edu>, Feng Feng
<feng.feng@duke.edu>, Thomas B. Kepler <kepler@duke.edu>

Copyright (C) 2007, Thomas B. Kepler <kepler@duke.edu>

License: GPL

The Debian packaging is (C) 2007, Faheem Mitha <faheem@email.unc.edu> and
is licensed under the GPL, see `/usr/share/common-licenses/GPL'.
