# Supplementary material for: The Multiscale Systems Immunology project: software for cell-based immunological simulation
Source: Source Code Biol Med. 2008 Apr 28;3:6. doi: 10.1186/1751-0473-3-6 (PMC2426691; doi:10.1186/1751-0473-3-6)
Supplement: Additional file 1 — MSI source code. Source code for the MSI project. [file 1751-0473-3-6-S1.gz › msi-release-tmp/debian/changelog]

libmsi (1.1r1) stable; urgency=low

  * Bugfix release.

 -- Cliburn Chan <cliburn.chan@duke.edu>  Thu, 21 Feb 2008 12:18:46 -0500

libmsi (1.0-1) stable; urgency=low

  * Initial release.

 -- Faheem Mitha <faheem@email.unc.edu>  Tue,  9 Oct 2007 20:55:36 -0400	
