# Supplementary material for: The Multiscale Systems Immunology project: software for cell-based immunological simulation
Source: Source Code Biol Med. 2008 Apr 28;3:6. doi: 10.1186/1751-0473-3-6 (PMC2426691; doi:10.1186/1751-0473-3-6)
Supplement: Additional file 1 — MSI source code. Source code for the MSI project. [file 1751-0473-3-6-S1.gz › msi-release-tmp/debian/postinst.ex]

#!/bin/sh
# postinst script for libmsi
#
# see: dh_installdeb(1)

set -e

# summary of how this script can be called:
#        * <postinst> `configure' <most-recently-configured-version>
#        * <old-postinst> `abort-upgrade' <new version>
#        * <conflictor's-postinst> `abort-remove' `in-favour' <package>
#          <new-version>
#        * <postinst> `abort-remove'
#        * <deconfigured's-postinst> `abort-deconfigure' `in-favour'
#          <failed-install-package> <version> `removing'
#          <conflicting-package> <version>
# for details, see http://www.debian.org/doc/debian-policy/ or
# the debian-policy package


case "$1" in
    configure)
    ;;

    abort-upgrade|abort-remove|abort-deconfigure)
    ;;

    *)
        echo "postinst called with unknown argument \`$1'" >&2
        exit 1
    ;;
esac

# dh_installdeb will replace this with shell code automatically
# generated by other debhelper scripts.

#DEBHELPER#

exit 0
