# Supplementary material for: The Multiscale Systems Immunology project: software for cell-based immunological simulation
Source: Source Code Biol Med. 2008 Apr 28;3:6. doi: 10.1186/1751-0473-3-6 (PMC2426691; doi:10.1186/1751-0473-3-6)
Supplement: Additional file 1 — MSI source code. Source code for the MSI project. [file 1751-0473-3-6-S1.gz › msi-release-tmp/debian/README.python-msi]

Note: In the command-line examples that follow, all commands are run
as user.

This package contains both the Boost Python wrappers for the C++ MSI
library (msi), and the Python library that is used to prototype the Boost
Python code (msipy).

These are installed as separate Python modules, msi and msipy
respectively.

Thus they can be imported into your python code by using

import msi
import msipy

respectively. A unit test suite to exercise both of these
modules lives in

/usr/share/doc/python-msi/test

You can run the unit tests by giving the commands

$ python test_msi.py msi 
$ python test_msi.py msipy

in that directory. In addition, we have system tests to test the C++
code.

$ python systest_msi.py msi

In the above commands, the "msi" flag tests the C++ code, while the
"msipy" flag tests the pure Python code.

                                                 Faheem Mitha.
                                                 1st December 2007.
