# Supplementary material for: The Multiscale Systems Immunology project: software for cell-based immunological simulation
Source: Source Code Biol Med. 2008 Apr 28;3:6. doi: 10.1186/1751-0473-3-6 (PMC2426691; doi:10.1186/1751-0473-3-6)
Supplement: Additional file 1 — MSI source code. Source code for the MSI project. [file 1751-0473-3-6-S1.gz › msi-release-tmp/debian/watch.ex]

# Example watch control file for uscan
# Rename this file to "watch" and then you can run the "uscan" command
# to check for upstream updates and more.
# See uscan(1) for format

# Compulsory line, this is a version 3 file
version=3

# Uncomment to examine a Webpage 
# <Webpage URL> <string match>
#http://www.example.com/downloads.php libmsi-(.*)\.tar\.gz

# Uncomment to examine a Webserver directory
#http://www.example.com/pub/libmsi-(.*)\.tar\.gz

# Uncommment to examine a FTP server
#ftp://ftp.example.com/pub/libmsi-(.*)\.tar\.gz debian uupdate

# Uncomment to find new files on sourceforge, for debscripts >= 2.9
# http://sf.net/libmsi/libmsi-(.*)\.tar\.gz
