# Supplementary material for: The Multiscale Systems Immunology project: software for cell-based immunological simulation
Source: Source Code Biol Med. 2008 Apr 28;3:6. doi: 10.1186/1751-0473-3-6 (PMC2426691; doi:10.1186/1751-0473-3-6)
Supplement: Additional file 1 — MSI source code. Source code for the MSI project. [file 1751-0473-3-6-S1.gz › msi-release-tmp/debian/README.Debian]

libmsi for Debian
-----------------

libmsi for Debian comprises of 4 packages. These are

libmsi: C++ shared library containing the MSI code.
libmsi-dev: C++ header files for development.
python-msi: Python module containing the MSI Boost Python wrappers and pure Python
            MSI prototype, called msi and msipy respectively.
msi-bin: Binary executables for MSI.

For further information, see README.libmsi, README.libmsi-dev,
README.python-msi and README.msi-bin.

 -- Faheem Mitha <faheem@email.unc.edu> last updated November 25th, 2007.
