# Supplementary material for: The Multiscale Systems Immunology project: software for cell-based immunological simulation
Source: Source Code Biol Med. 2008 Apr 28;3:6. doi: 10.1186/1751-0473-3-6 (PMC2426691; doi:10.1186/1751-0473-3-6)
Supplement: Additional file 1 — MSI source code. Source code for the MSI project. [file 1751-0473-3-6-S1.gz › msi-release-tmp/debian/libmsi-dev.docs]

debian/README.libmsi-dev
debian/Sconstruct
c++/test_simulation.cpp
db/init_psql.py
db/create_catalog_tables.sql  
db/populate_catalog_tables.sql
viz/
