# Supplementary material for: The Multiscale Systems Immunology project: software for cell-based immunological simulation
Source: Source Code Biol Med. 2008 Apr 28;3:6. doi: 10.1186/1751-0473-3-6 (PMC2426691; doi:10.1186/1751-0473-3-6)
Supplement: Additional file 1 — MSI source code. Source code for the MSI project. [file 1751-0473-3-6-S1.gz › msi-release-tmp/debian/control]

Source: libmsi
Priority: extra
Maintainer: Faheem Mitha <faheem@email.unc.edu>
Build-Depends: debhelper (>= 5), scons, libboost-python-dev, libboost-test-dev, g++, python-psycopg2, r-mathlib, blitz++, libpqxx-dev, g77, lapack3-dev, libhdf5-serial-dev
Standards-Version: 3.7.2
Section: libs

Package: libmsi-dev
Section: science
Architecture: any
Depends: libmsi (= ${Source-Version}), python-opengl, python-wxgtk2.6, g++, g77, scons, python-psycopg2, r-mathlib, blitz++, libpqxx-dev, lapack3-dev, libhdf5-serial-dev, libboost-dev, python-imaging, postgresql-8.2 | postgresql-8.1
Description: Multiscale Systems Immunology simulation framework -- development package
 The Multiscale Systems Immunology (MSI) simulation framework is an
 object-oriented, modular simulation framework written in C++ and
 Python. The software implements a modular design that allows for
 flexible configuration of components and initialization of
 parameters, thus allowing simulations to be run that model processes
 occurring over different temporal and spatial scales.
 .
 This package contains MSI library development files.

Package: libmsi
Section: libdevel
Architecture: any
Depends: ${shlibs:Depends}, ${misc:Depends}, postgresql-8.2 | postgresql-8.1
Description: Multiscale Systems Immunology simulation framework -- library package
 The Multiscale Systems Immunology (MSI) simulation framework is an
 object-oriented, modular simulation framework written in C++ and
 Python. The software implements a modular design that allows for
 flexible configuration of components and initialization of
 parameters, thus allowing simulations to be run that model processes
 occurring over different temporal and spatial scales.
 .
 This package contains the MSI shared library file.

Package: msi-bin
Section: science
Architecture: any
Depends: ${shlibs:Depends}, ${misc:Depends}, python-opengl, python-wxgtk2.6, python-psycopg2, python-imaging, postgresql-8.2 | postgresql-8.1
Description: Multiscale Systems Immunology simulation framework -- binary package
 The Multiscale Systems Immunology (MSI) simulation framework is an
 object-oriented, modular simulation framework written in C++ and
 Python. The software implements a modular design that allows for
 flexible configuration of components and initialization of
 parameters, thus allowing simulations to be run that model processes
 occurring over different temporal and spatial scales.
 .
 This package contains the MSI binary files.

Package: python-msi
Section: science
Architecture: any
Depends: ${shlibs:Depends}, ${misc:Depends}, python-numarray, python-numpy, python-scipy, python-matplotlib
Description: Multiscale Systems Immunology simulation framework -- python package
 The Multiscale Systems Immunology (MSI) simulation framework is an
 object-oriented, modular simulation framework written in C++ and
 Python. The software implements a modular design that allows for
 flexible configuration of components and initialization of
 parameters, thus allowing simulations to be run that model processes
 occurring over different temporal and spatial scales.
 .
 This package contains the MSI Boost Python wrappers and pure Python
 modules, called msi and msipy respectively.
