# Supplementary material for: The Multiscale Systems Immunology project: software for cell-based immunological simulation
Source: Source Code Biol Med. 2008 Apr 28;3:6. doi: 10.1186/1751-0473-3-6 (PMC2426691; doi:10.1186/1751-0473-3-6)
Supplement: Additional file 1 — MSI source code. Source code for the MSI project. [file 1751-0473-3-6-S1.gz › msi-release-tmp/debian/README.libmsi]

This package contains the MSI shared library files, which applications
can link against if they wish to use the library. Note that if you
wish to compile against the library, you will also need the
development files, contained in the libmsi-dev package.

                                                      Faheem Mitha
                                  (last modified 17th November 2007).
