# Supplementary material for: The Multiscale Systems Immunology project: software for cell-based immunological simulation
Source: Source Code Biol Med. 2008 Apr 28;3:6. doi: 10.1186/1751-0473-3-6 (PMC2426691; doi:10.1186/1751-0473-3-6)
Supplement: Additional file 1 — MSI source code. Source code for the MSI project. [file 1751-0473-3-6-S1.gz › msi-release-tmp/test/test_state_factory.py]

import sys
try:
    mod_name = sys.argv[1]
except IndexError:
    from target import mod_name
if mod_name == 'msipy':
    mod_path = '../python'
elif mod_name == 'msi':
    mod_path = '../c++'
else:
    print "No such package %s" % mod_name
    sys.exit(1)
sys.path.append(mod_path)
import unittest
from factory import factory, forname

class TestState_Factory2D(unittest.TestCase):
    def setUp(self):
        self.mac_state_factory = factory(mod_name, 'Macrophage_state_factory2d', '')
        
    def testGetState(self):
        mac_state = self.mac_state_factory.get_state()
        #for protein in mac_state.state:
            #self.assert_(protein=='reg' or protein=='sec')
        #print mac_state.state
        self.assertAlmostEqual(mac_state.get_protein_conc('tnf'), 1.0)
        self.assertAlmostEqual(mac_state.get_protein_conc('stnfr'), 0.0)
        self.assertAlmostEqual(mac_state.get_protein_conc('tnf_reg_protein'), 1.0)
        self.assertAlmostEqual(mac_state.get_protein_conc('stnfr_reg_protein'), 0.0)
        
class TestState_Factory3D(unittest.TestCase):
    def setUp(self):
        self.mac_state_factory = factory(mod_name, 'Macrophage_state_factory3d', '')
        
    def testGetState(self):
        mac_state = self.mac_state_factory.get_state()
        #for protein in mac_state.state:
            #self.assert_(protein=='reg' or protein=='sec')
        #print mac_state.state
        self.assertAlmostEqual(mac_state.get_protein_conc('tnf'), 1.0)
        self.assertAlmostEqual(mac_state.get_protein_conc('stnfr'), 0.0)
        self.assertAlmostEqual(mac_state.get_protein_conc('tnf_reg_protein'), 1.0)
        self.assertAlmostEqual(mac_state.get_protein_conc('stnfr_reg_protein'), 0.0)
        
if __name__ == '__main__': 
    suite = unittest.TestSuite()
    tests = [k for k in locals().keys() if k.startswith('Test')]
    for test in tests:
        suite.addTests([factory('utility', 'suite', forname('__main__', test))])
    unittest.TextTestRunner().run(suite)
