# Supplementary material for: The Multiscale Systems Immunology project: software for cell-based immunological simulation
Source: Source Code Biol Med. 2008 Apr 28;3:6. doi: 10.1186/1751-0473-3-6 (PMC2426691; doi:10.1186/1751-0473-3-6)
Supplement: Additional file 1 — MSI source code. Source code for the MSI project. [file 1751-0473-3-6-S1.gz › msi-release-tmp/test/test_cell.py]

# from target import mod_path, mod_name, msg

import sys
try:
	mod_name = sys.argv[1]
except IndexError:
	from target import mod_name
if mod_name == 'msipy':
	mod_path = '../python'
elif mod_name == 'msi':
	mod_path = '../c++'
else:
	print "No such package %s" % mod_name
	sys.exit(1)
sys.path.append(mod_path) 
import unittest
import numpy
from utility import get_attributes, buildCell
from factory import factory, forname

class TestCell2D(unittest.TestCase):
	def setUp(self):
		pos_mac1 = numpy.array([1.0, 2.0])
		pos_mac2 = numpy.array([3.0, 4.0])
		pos_bac1 = numpy.array([1.5, 2.5])
		pos_bac2 = numpy.array([3.5, 4.5])
		radius = 1.0
		speed = 1.0
		d = 1.0
		#solfacs = ('tnf', 'stnfr')
		#solfacRates = (1.2, 2.3)
		sbs = {
			'tnf': factory(mod_name, 'Constant_secretion_behavior2d', 1.2),
			'stnfr': factory(mod_name, 'Constant_secretion_behavior2d', 2.3)
			}


		# add new cell with complex internal state
		self.mac1 = buildCell('Sphere2d', [pos_mac1, radius],
				      'Brownian_motility2d', [speed, d],
				      'Macrophage_state_factory2d', [""],
				      'Macrophage2d', [sbs, 'Macrophage'])
		self.mac2 = buildCell('Sphere2d', [pos_mac2, radius],
				      'Brownian_motility2d', [speed, d],
				      'Macrophage_state_factory2d', [""],
				      'Macrophage2d', [sbs, 'Macrophage'])
		self.bac1 = buildCell('Sphere2d', [pos_bac1, radius],
				      'Brownian_motility2d', [speed, d],
				      'Macrophage_state_factory2d', [""],
				      'Bacillus2d', [sbs, 'Bacillus'])
		self.bac2 = buildCell('Sphere2d', [pos_bac2, radius],
				      'Brownian_motility2d', [speed, d],
				      'Macrophage_state_factory2d', [""],
				      'Bacillus2d', [sbs, 'Bacillus'])
		self.cellclass_list = ['Macrophage2d', 'Bacillus2d']
		
	def tearDown(self):
		pass
		
	def _test0(self):
		print get_attributes(self.mac1)
		
	def testIndex(self):
		c = forname(mod_name, 'Macrophage2d')
		self.assert_(isinstance(c.index(), int))

	def testReturnSolfac(self):
		self.assertEqual(self.mac1.secretion_rate('tnf'), 1.2)
		self.assertEqual(self.mac1.secretion_rate('stnfr'), 2.3)
		self.assertEqual(self.mac1.secretion_rate('fmlp'), 0.0)
			
	def testAddRemoveSb(self):
		self.mac1.remove_sb('tnf')
		self.assertEqual(self.mac1.secretion_rate('tnf'), 0.0)
		self.mac1.add_sb('tnf', factory(mod_name, 'Constant_secretion_behavior2d', 0.1))
		self.assertEqual(self.mac1.secretion_rate('tnf'), 0.1)

	def testChangeSb(self):
		self.assertEqual(self.mac1.secretion_rate('tnf'), 1.2)
		self.mac1.change_sb('tnf', factory(mod_name, 'Constant_secretion_behavior2d', 1.0))
		self.assertEqual(self.mac1.secretion_rate('tnf'), 1.0)
		self.mac1.change_sb('fmlp', factory(mod_name, 'Constant_secretion_behavior2d', 1.0))
		self.assertEqual(self.mac1.secretion_rate('fmlp'), 0.0)
		
	def testEat(self):
		"""Check that eaten cells are marked for removal."""
		## FEATURE
		## Need a getter for remove attribute so that it can be checked in a test
		
		# self.assertEqual(self.bac1.remove, 0)
		## ERROR
		self.mac1.eat(self.bac1)
		self.assertEqual(self.bac1.remove, 1)

# 	def testExtent(self):
# 		"""Check what voxels in collision matrix will be occupied by cell."""
# 		self.assertEqual(self.mac1.get_extent(),
# 							[(0, 1), (0, 2), (1, 1), (1, 2)])  
# 		self.assertEqual(self.bac1.get_extent(),
# 							[(0, 1), (0, 2), (0, 3), (1, 1), (1, 2), (1, 3), (2, 1), (2, 2), (2, 3)])

	def testId(self):
		start_id = self.mac1.id()
		self.assertEqual(self.mac1.id(), start_id)
		self.assertEqual(self.mac2.id(), start_id+1)
		self.assertEqual(self.bac1.id(), start_id+2)
		self.assertEqual(self.bac2.id(), start_id+3)
		
	def testRadius(self):
		self.assertEqual(self.mac1.get_radius(), 1.0)

class TestCell3D(unittest.TestCase):
	def setUp(self):
		pos_mac1 = numpy.array([1.0, 2.0, 3.0])
		pos_mac2 = numpy.array([3.0, 4.0, 5.0])
		pos_bac1 = numpy.array([1.5, 2.5, 3.5])
		pos_bac2 = numpy.array([3.5, 4.5, 5.5])
		radius = 1.0
		speed = 1.0
		d = 1.0
		#solfacs = ('tnf', 'stnfr')
		#solfacRates = (1.2, 2.3)
		sbs = {
			'tnf': factory(mod_name, 'Constant_secretion_behavior3d', 1.2),
			'stnfr': factory(mod_name, 'Constant_secretion_behavior3d', 2.3)
			}
		state = None
		
		self.mac1 = buildCell('Sphere3d', [pos_mac1, radius],
				      'Brownian_motility3d', [speed, d],
				      'Macrophage_state_factory3d', [""],
				      'Macrophage3d', [sbs, 'Macrophage'])
		self.mac2 = buildCell('Sphere3d', [pos_mac2, radius],
				      'Brownian_motility3d', [speed, d],
				      'Macrophage_state_factory3d', [""],
				      'Macrophage3d', [sbs, 'Macrophage'])
		self.bac1 = buildCell('Sphere3d', [pos_bac1, radius],
				      'Brownian_motility3d', [speed, d],
				      'Macrophage_state_factory3d', [""],
				      'Bacillus3d', [sbs, 'Bacillus'])
		self.bac2 = buildCell('Sphere3d', [pos_bac2, radius],
				      'Brownian_motility3d', [speed, d],
				      'Macrophage_state_factory3d', [""],
				      'Bacillus3d', [sbs, 'Bacillus'])
		self.cellclass_list = ['Macrophage3d', 'Bacillus3d']
		
	def tearDown(self):
		pass

	def testIndex(self):
		c = forname(mod_name, 'Macrophage3d')
		self.assert_(isinstance(c.index(), int))

	def testEat(self):
		"""Check that eaten cells are marked for removal."""
		## FEATURE
		## Need a getter for remove attribute so that it can be checked in a test
		
		# self.assertEqual(self.bac1.remove, 0)
		## ERROR
		self.mac1.eat(self.bac1)
		self.assertEqual(self.bac1.remove, 1)

# 	def testExtent(self):
# 		"""Check what voxels in collision matrix will be occupied by cell."""
# 		self.assertEqual(self.mac1.get_extent(),
# 							[(0, 1, 2), (0, 1, 3), (0, 2, 2), (0, 2, 3), (1, 1, 2), (1, 1, 3), (1, 2, 2), (1, 2, 3)])
# 		self.assertEqual(
# 			self.bac1.get_extent(),
# 			[(0, 1, 2), (0, 1, 3), (0, 1, 4), (0, 2, 2), (0, 2, 3), (0, 2, 4), (0, 3, 2), (0, 3, 3), (0, 3, 4), 
# 				(1, 1, 2), (1, 1, 3), (1, 1, 4), (1, 2, 2), (1, 2, 3), (1, 2, 4), (1, 3, 2), (1, 3, 3), (1, 3, 4), 
# 				(2, 1, 2), (2, 1, 3), (2, 1, 4), (2, 2, 2), (2, 2, 3), (2, 2, 4), (2, 3, 2), (2, 3, 3), (2, 3, 4)])

	def testId(self):
		start_id = self.mac1.id()
		self.assertEqual(self.mac1.id(), start_id)
		self.assertEqual(self.mac2.id(), start_id+1)
		self.assertEqual(self.bac1.id(), start_id+2)
		self.assertEqual(self.bac2.id(), start_id+3)

	def testRadius(self):
		self.assertEqual(self.mac1.get_radius(), 1.0)

if __name__ == '__main__':
	suite = unittest.TestSuite()
	tests = [k for k in locals().keys() if k.startswith('Test')]
	for test in tests:
		suite.addTests([factory('utility', 'suite', forname('__main__', test))])
	unittest.TextTestRunner().run(suite)
