# Supplementary material for: The Multiscale Systems Immunology project: software for cell-based immunological simulation
Source: Source Code Biol Med. 2008 Apr 28;3:6. doi: 10.1186/1751-0473-3-6 (PMC2426691; doi:10.1186/1751-0473-3-6)
Supplement: Additional file 1 — MSI source code. Source code for the MSI project. [file 1751-0473-3-6-S1.gz › msi-release-tmp/test/test_grid.py]

# from target import mod_path, mod_name, msg

import sys
try:
    mod_name = sys.argv[1]
except IndexError:
    from target import mod_name
if mod_name == 'msipy':
    mod_path = '../python'
elif mod_name == 'msi':
    mod_path = '../c++'
else:
    print "No such package %s" % mod_name
    sys.exit(1)
sys.path.append(mod_path)
import unittest
from factory import factory, forname
from utility import get_attributes
from numpy import array, alltrue

class TestGrid2D(unittest.TestCase):
    def setUp(self):
        size1 = array([101, 101])
        size2 = array([51, 51])
        size3 = array([101, 101])
        h1 = h3 = 1.0
        h2 = 2.0
        # offset1 = offset2 = array([0, -50])
        # offset3 = array([0, 0])
        offset = array([1, 1])
        self.grid1 = factory(mod_name, 'Grid2d', size1, h1, offset)
        self.grid2 = factory(mod_name, 'Grid2d', size2, h2, offset)
        self.grid3 = factory(mod_name, 'Grid2d', size3, h3, offset)
        
        #! h1 = 1.0
        #! h2 = 2.0
        #! self.grid1 = factory(mod_name, 'Grid2d', h1, lower, upper)
        #! lower = (0.0, -50.0)
        #! upper = (100.0, 50.0)
        #! self.grid2 = factory(mod_name, 'Grid2d', h2, lower, upper)
        #! lower2 = (0.0, -25.0)
        #! upper2 = (50.0, 0.0)
        #! self.grid3 = factory(mod_name, 'Grid2d', h1, lower2, upper2)
        #! lower3 = (0.0, 0.0)
        #! upper3 = (100.0, 100.0)
        
    def tearDown(self):
        pass
    
    def testH(self):
        self.assertEqual(self.grid1.h(), 1.0)
        self.assertEqual(self.grid2.h(), 2.0)
        
    def testGridSize(self):
        self.assert_(alltrue(self.grid1.grid_size() == (101, 101)))
        self.assert_(alltrue(self.grid2.grid_size() == (51, 51)))
        self.assert_(alltrue(self.grid1.size() == (100.0, 100.0)))
        self.assert_(alltrue(self.grid2.size() == (100.0, 100.0)))
        
    def testPosToNode(self):
        self.assertEqual(self.grid1.pos_to_node((50.1, 0.1)), (50, 0))
        self.assertEqual(self.grid1.pos_to_node((50.9, 0.9)), (50, 0))
        self.assertEqual(self.grid2.pos_to_node((50.1, 0.1)), (25, 0))
        self.assertEqual(self.grid2.pos_to_node((50.9, 0.9)), (25, 0))
        self.assertEqual(self.grid3.pos_to_node((50.9, 0.9)), (50, 0))
        self.assertEqual(self.grid3.pos_to_node((2.94408916, -0.34877816)), (2, -1))
    
    def testInBounds(self):
        self.assertEqual(self.grid1.in_bounds((102, 51)), 0)
        self.assertEqual(self.grid1.in_bounds((100, 50)), 1)
        self.assertEqual(self.grid1.in_bounds((102, 50)), 0)
        self.assertEqual(self.grid1.in_bounds((100, 51)), 1)
        self.assertEqual(self.grid1.in_bounds((0, -50)), 0)
        self.assertEqual(self.grid1.in_bounds((0, -51)), 0)
        self.assertEqual(self.grid1.in_bounds((-1, -50)), 0)
        self.assertEqual(self.grid1.in_bounds((-1, -51)), 0)
        self.assertEqual(self.grid2.in_bounds((50, 0)), 0)
        self.assertEqual(self.grid2.in_bounds((50, 1)), 1)
        self.assertEqual(self.grid2.in_bounds((51, 0)), 0)
        self.assertEqual(self.grid2.in_bounds((51, 1)), 1)
        self.assertEqual(self.grid2.in_bounds((0, -50)), 0)
        self.assertEqual(self.grid2.in_bounds((0, -51)), 0)
        self.assertEqual(self.grid2.in_bounds((-1, -50)), 0)
        self.assertEqual(self.grid2.in_bounds((-1, -51)), 0)
    
class TestGrid3D(unittest.TestCase):
    def setUp(self):
        size1 = array([101, 101, 101])
        size2 = array([51, 51, 51])
        h1 = 1.0
        h2 = 2.0
        # offset1 = offset2 = array([0, -50, 0])
        offset1 = offset2 = array([1, 1, 1])
        self.grid1 = factory(mod_name, 'Grid3d', size1, h1, offset1)
        self.grid2 = factory(mod_name, 'Grid3d', size2, h2, offset2)

        #! h1 = 1.0
        #! h2 = 2.0
        #! self.grid1 = factory(mod_name, 'Grid3d', h1, lower, upper)
        #! lower = (0.0, -50.0, 0.0)
        #! upper = (100.0, 50.0, 100.0)
        #! self.grid2 = factory(mod_name, 'Grid3d', h2, lower, upper)
        #! lower = (0.0, -25.0, 0.0)
        #! upper = (50.0, 25.0, 50.0)
        
    def tearDown(self):
        pass
    
    def testH(self):
        self.assertEqual(self.grid1.h(), 1.0)
        self.assertEqual(self.grid2.h(), 2.0)
        
    def testGridSize(self):
        self.assert_(alltrue(self.grid1.grid_size() == (101, 101, 101)))
        self.assert_(alltrue(self.grid2.grid_size() == (51, 51, 51)))
        self.assert_(alltrue(self.grid1.size() == (100.0, 100.0, 100.0)))
        self.assert_(alltrue(self.grid2.size() == (100.0, 100.0, 100.0)))
        
    def testPosToNode(self):
        self.assertEqual(self.grid1.pos_to_node((50.1, 0.1, 50.1)), (50, 0, 50))
        self.assertEqual(self.grid1.pos_to_node((50.9, 0.9, 50.9)), (50, 0, 50))
        self.assertEqual(self.grid2.pos_to_node((50.1, 0.1, 50.1)), (25, 0, 25))
        self.assertEqual(self.grid2.pos_to_node((50.9, 0.1, 50.9)), (25, 0, 25))
    
    def testInBounds(self):
        self.assertEqual(self.grid1.in_bounds((102, 51, 102)), 0)
        self.assertEqual(self.grid1.in_bounds((100, 50, 100)), 1)
        self.assertEqual(self.grid1.in_bounds((102, 50, 100)), 0)
        self.assertEqual(self.grid1.in_bounds((100, 51, 100)), 1)
        self.assertEqual(self.grid1.in_bounds((100, 50, 102)), 0)
        self.assertEqual(self.grid1.in_bounds((100, 50, 102)), 0)
        self.assertEqual(self.grid1.in_bounds((0, -50, 0)), 0)
        self.assertEqual(self.grid1.in_bounds((0, -51, 0)), 0)
        self.assertEqual(self.grid1.in_bounds((-1, -50, 0)), 0)
        self.assertEqual(self.grid1.in_bounds((-1, -51, 0)), 0)
        self.assertEqual(self.grid1.in_bounds((0, -50, -1)), 0)
        self.assertEqual(self.grid1.in_bounds((0, -50, -1)), 0)
        self.assertEqual(self.grid2.in_bounds((50, 0, 0)), 0)
        self.assertEqual(self.grid2.in_bounds((50, 1, 0)), 0)
        self.assertEqual(self.grid2.in_bounds((51, 0, 0)), 0)
        self.assertEqual(self.grid2.in_bounds((52, 1, 0)), 0)
        self.assertEqual(self.grid2.in_bounds((50, 0, -1)), 0)
        self.assertEqual(self.grid2.in_bounds((50, 0, -1)), 0)
        self.assertEqual(self.grid2.in_bounds((0, -50, 0)), 0)
        self.assertEqual(self.grid2.in_bounds((0, -51, 0)), 0)
        self.assertEqual(self.grid2.in_bounds((-1, -50, 0)), 0)
        self.assertEqual(self.grid2.in_bounds((-1, -51, 0)), 0)
        self.assertEqual(self.grid2.in_bounds((0, -50, -1)), 0)
        self.assertEqual(self.grid2.in_bounds((0, -51, -1)), 0)
        
if __name__ == '__main__':
    suite = unittest.TestSuite()
    tests = [k for k in locals().keys() if k.startswith('Test')]
    for test in tests:
        suite.addTests([factory('utility', 'suite', forname('__main__', test))])
    unittest.TextTestRunner().run(suite)
