# Supplementary material for: The Multiscale Systems Immunology project: software for cell-based immunological simulation
Source: Source Code Biol Med. 2008 Apr 28;3:6. doi: 10.1186/1751-0473-3-6 (PMC2426691; doi:10.1186/1751-0473-3-6)
Supplement: Additional file 1 — MSI source code. Source code for the MSI project. [file 1751-0473-3-6-S1.gz › msi-release-tmp/test/systest_debug_chemotaxis.py]

# from target import mod_path, mod_name, msg
from numpy.arrayprint import array2string

import sys
try:
    mod_name = sys.argv[1]
except IndexError:
    from target import mod_name
if mod_name == 'msipy':
    print "python"
    mod_path = '../python'
elif mod_name == 'msi':
    print "C++"
    mod_path = '../c++'
else:
    print "No such package %s" % mod_name
    sys.exit(1)
sys.path.append(mod_path)
import unittest
from factory import forname, factory
from utility import buildCell #, get_attributes
import numpy

# def build_mac(pos, radius,  speed, d, solfacs, solfacRates, moveCoeff, activateCoeff):
#     return buildCell('Sphere2d', [pos, radius],
#                      'Langevin_motility2d', [ speed, d],
#                      'Secretion', [solfacs, solfacRates],
#                      'Macrophage2d', ['Macrophage', {'move':moveCoeff, 'activate':activateCoeff}])

def build_mac():
    mac_factory = factory(mod_name, 'Macrophage_factory2d', '')
    mac_state_factory = factory(mod_name, 'Macrophage_state_factory2d', '')
    mac_factory.set_state_factory(mac_state_factory)
    return mac_factory.get_cell()

import numpy

# closure to create symmetrical concentrations from center
# hack ;-)
def center_dist(mux, muy):
    center_dist.mux = mux
    center_dist.muy = muy
    peak = mux**2+muy**2
    def dist(x, y):
        return peak-((x-center_dist.mux)**2 + (y-center_dist.muy)**2)
    return dist

#dist = center_dist(6, 6)
#m = numpy.fromfunction(dist, (13,13))
#print m

def init2d(gradient=False, diffusion=False,reaction=False,secretion=False,chemotaxis=False,state_change=False):
    minx, maxx = 0, 13
    miny, maxy = 0, 13

    # set up initial concentration gradient
    if gradient:
        dist = center_dist(maxx/2, maxy/2)
        conc = numpy.fromfunction(dist, (maxx, maxy))
    else:
        conc = numpy.zeros((maxx, maxy), 'd')
        
    # set up diffusion coefficient
    if diffusion:
        coeff = 1.0
    else:
        coeff = 0.0
        
    # set up reaction with stnfr
    if reaction:
        rate = 1.0
    else:
        rate = 0.0
        
    # set up secretion
    if secretion:
        tnf_rate = 1.0
        stnfr_rate = 0.0
    else:
        tnf_rate = 0.0
        stnfr_rate = 0.0

    # set up chemotaxis
    if chemotaxis:
        moveCoeff = [1.0, 0.0]
    else:
        moveCoeff = [0.0, 0.0]

    # set up state_change
    if state_change:
        activateCoeff = [1.0, 0.0]
    else:
        activateCoeff = [0.0, 0.0]

    # create solfacs
    tnf = factory(mod_name, 'Soluble_factor2d', 'tnf', coeff, rate, conc)
    # assume stnfr starts with zero conc but same diffusivity as tnf
    stnfr = factory(mod_name, 'Soluble_factor2d', 'stnfr', coeff, rate, numpy.zeros((maxx, maxy), 'd'))

    # create 4 cells
    pos_mac1 = (2, 2)
    pos_mac2 = (2, 10)
    pos_mac3 = (10, 2)
    pos_mac4 = (10, 10)
    radius = 1.0
    speed = 1.0
    drift = (0.0, 0.0)
    d = 1.0
    solfacs = ('tnf', 'stnfr')
    solfacRates = (tnf_rate, stnfr_rate)

    # create individual macrophages
    #     mac1 = build_mac(pos_mac1, radius, speed, d, solfacs, solfacRates, moveCoeff, activateCoeff)
    #     mac2 = build_mac(pos_mac2, radius, speed, d, solfacs, solfacRates, moveCoeff, activateCoeff)
    #     mac3 = build_mac(pos_mac3, radius, speed, d, solfacs, solfacRates, moveCoeff, activateCoeff)
    #     mac4 = build_mac(pos_mac4, radius, speed, d, solfacs, solfacRates, moveCoeff, activateCoeff)

    m = forname(mod_name, "Cell2d")
    m.set_theta(1)
    mac1 = build_mac()
    mac2 = build_mac()
    mac3 = build_mac()
    mac4 = build_mac()

    # set up environment
    reactions = []
    grid = factory(mod_name, 'Grid2d', 1.0, (minx, miny), (maxx, maxy))
    dm = factory(mod_name, 'Feuler_diffusion2d', grid, reactions)
    om = factory(mod_name, 'Occupation_manager2d', 1.0)
    environment = factory(mod_name, 'Environment2d', dm, om)
    environment.add_solfac(tnf)
    environment.add_solfac(stnfr)
    for cell in [mac1, mac2, mac3, mac4]:
        environment.add_cell(cell)
    sim = factory(mod_name, 'Simulation2d', environment)
    return sim

# def test_run(sim, numSteps, dt):
#     for i in range(numSteps):
#         print '%.2f\n' % (i*dt), array2string(sim.solfacs()['tnf'].conc, precision=2, max_line_width=200, suppress_small=True)
#         sim.step(dt)
#     print '%.2f\n' % (i*dt), array2string(sim.solfacs()['tnf'].conc, precision=2, max_line_width=200, suppress_small=True)

def test_run(sim, numSteps, dt):
    sim.run(numSteps, dt)
    #print sim.printlog()

if __name__ == '__main__':
    sim = init2d(gradient=True)
    test_run(sim, 100, 0.1)
    items = sim.printlog().items()
    items.sort()
    for k, v in items:
        print "Time: %4.1f" % k
        for idx, pos in v.items():
            print "%4.1f: (%.2f, %.2f)" % (float(idx), pos[0], pos[1])
    
