# Supplementary material for: The Multiscale Systems Immunology project: software for cell-based immunological simulation
Source: Source Code Biol Med. 2008 Apr 28;3:6. doi: 10.1186/1751-0473-3-6 (PMC2426691; doi:10.1186/1751-0473-3-6)
Supplement: Additional file 1 — MSI source code. Source code for the MSI project. [file 1751-0473-3-6-S1.gz › msi-release-tmp/test/test_traffic.py]

import sys
try:
    mod_name = sys.argv[1]
except IndexError:
    from target import mod_name
if mod_name == 'msipy':
    mod_path = '../python'
elif mod_name == 'msi':
    mod_path = '../c++'
else:
    print "No such package %s" % mod_name
    sys.exit(1)
sys.path.append(mod_path)
import unittest
from factory import factory, forname
from utility import buildCell, get_attributes
from numpy import array, ones

class TestImmigration2D(unittest.TestCase):
    def setUp(self):
        self.maxx = 101
        self.maxy = 101
        size = array([self.maxx, self.maxy])
        #! upper = (self.maxx, self.maxy)
        
        reactions = []
        lower = array([1, 1])
        self.grid = grid = factory(mod_name, 'Grid2d', size, 1.0, lower)
        self.dm = factory(mod_name, 'Feuler_diffusion2d')
        self.om = factory(mod_name, 'Occupation_manager2d')
        environment1 = factory(mod_name, 'Environment2d', grid, self.dm, self.om)
        boundary_rates = {'Macrophage': 1.0}
        self.im1 = factory(mod_name, 'Poisson_macrophage_traffic_manager2d', boundary_rates)
        self.im1.set_grid(grid)

        environment2 = factory(mod_name, 'Environment2d', grid, self.dm, self.om)
        self.im2 = factory(mod_name, 'Poisson_macrophage_traffic_manager2d', boundary_rates)
        self.im2.set_grid(grid)
        
        # cells
        pos_mac1 = array([self.maxx/2, self.maxy/4])
        radius = 1.0
        fluctuation = 0.0
        d = 1.0
        sbs = {
            'tnf': factory(mod_name, 'Constant_secretion_behavior2d', 1.0),
            'stnfr': factory(mod_name, 'Constant_secretion_behavior2d', 0.0)
            }
        self.mac1 = buildCell('Sphere2d', [pos_mac1, radius],
                              'Brownian_motility2d', [fluctuation, d],
                              'Macrophage_state_factory2d', [""],
                              'Macrophage2d', [sbs, 'Macrophage'])
        self.mac2 = buildCell('Sphere2d', [pos_mac1+(self.maxx, self.maxy), radius],
                              'Brownian_motility2d', [fluctuation, d],
                              'Macrophage_state_factory2d', [""],
                              'Macrophage2d', [sbs, 'Macrophage'])

    def tearDown(self):
        pass
    
    def _test0(self):
        print get_attributes(self.im1)

    def testImmigrate(self):
        ## immigrate function does not appear to do anything
        pass
    
    def testEmigrate(self):
        self.im1.emigrate(self.mac1)
        self.assertEqual(self.mac1.remove, False)
        self.im1.emigrate(self.mac2)
        self.assertEqual(self.mac2.remove, True)
    
    #def testCalcRate(self):
        #m = forname(mod_name, 'Macrophage2d')
        ## conc = 0.0001*ones((self.maxx, self.maxy), 'd')
        #conc_0 = 0.0001
        #tnf = factory(mod_name, 'Soluble_factor2d', 'tnf', 1.0, 1.0, conc_0, [])
        #environment = factory(mod_name, 'Environment2d', self.grid, self.dm, self.om, self.im1)
        #environment.add_solfac(tnf)        
        #self.assertAlmostEqual(1.0, environment.immigration_rate('Macrophage'))

    def testInBounds(self):
        self.assertEqual(self.im1.in_bounds(self.mac1), True)
        self.assertEqual(self.im1.in_bounds(self.mac2), False)

    def testGetSource(self):
        s1_list = []
        s2_list = []
        for i in range(100):
            s1, s2 = self.im1.get_source()
            if s1 == 1 or s1 == 101:
                s1_list.append(s1)
                self.assert_(1 < s2 < 101.0)
            else:
                s2_list.append(s2)
                self.assert_(1 < s1 < 101.0)
        self.assertEqual(set(s1_list), set([1.0, 101.0]))
        self.assertEqual(set(s2_list), set([1.0, 101.0]))
        
class TestImmigration3D(unittest.TestCase):
    def setUp(self):
        self.maxx = 101
        self.maxy = 101
        self.maxz = 101
        lower = array([1, 1, 1])
        size = array([self.maxx, self.maxy, self.maxz])

        reactions = []
        self.grid = grid = factory(mod_name, 'Grid3d', size, 1.0, lower)
        self.dm = factory(mod_name, 'Feuler_diffusion3d')
        self.om = factory(mod_name, 'Occupation_manager3d')
        boundary_rates = {'Macrophage': 1.0}
        self.im1 = factory(mod_name, 'Poisson_macrophage_traffic_manager3d', boundary_rates)
        #! self.im1.set_grid(grid)
        self.environment1 = factory(mod_name, 'Environment3d', grid, self.dm, self.om, self.im1)

        self.im2 = factory(mod_name, 'Poisson_macrophage_traffic_manager3d', boundary_rates)
        #! self.im2.set_grid(grid)
        self.environment2 = factory(mod_name, 'Environment3d', grid, self.dm, self.om, self.im2)
        
        # cells
        pos_mac1 = array([self.maxx/2, self.maxy/4, self.maxz/2])
        radius = 1.0
        speed = 1.0
        d = 1.0
        sbs = {
            'tnf': factory(mod_name, 'Constant_secretion_behavior3d', 1.0),
            'stnfr': factory(mod_name, 'Constant_secretion_behavior3d', 0.0)
            }
        self.mac1 = buildCell('Sphere3d', [pos_mac1, radius],
                              'Brownian_motility3d', [speed, d],
                              'Macrophage_state_factory3d', [""],
                              'Macrophage3d', [sbs, 'Macrophage'])
        self.mac2 = buildCell('Sphere3d', [pos_mac1+(self.maxx, self.maxy, self.maxz), radius],
                              'Brownian_motility3d', [speed, d],
                              'Macrophage_state_factory3d', [""],
                              'Macrophage3d', [sbs, 'Macrophage'])
        
        # conc = 0.000001*ones((self.maxx, self.maxy, self.maxz), 'd')
        conc_0 = 0.000001
        tnf = factory(mod_name, 'Soluble_factor3d', 'tnf', 1.0, 1.0, conc_0, [])

        self.environment1.add_cell(self.mac1)
        self.environment2.add_cell(self.mac2)
        self.environment1.add_solfac(tnf)
        self.environment2.add_solfac(tnf)
        

    def tearDown(self):
        pass
    
    def _test0(self):
        print get_attributes(self.im1)

    def testEmigrate(self):
        self.im1.emigrate(self.mac1)
        self.assertEqual(self.mac1.remove, False)
        self.im1.emigrate(self.mac2)
        self.assertEqual(self.mac2.remove, True)

    
    #def testCalcRate(self):
        #m = forname(mod_name, 'Macrophage3d')
        ## conc = 0.000001*ones((self.maxx, self.maxy, self.maxz), 'd')
        #conc_0 = 0.000001
        #tnf = factory(mod_name, 'Soluble_factor3d', 'tnf', 1.0, 1.0, conc_0, [])
        #environment = factory(mod_name, 'Environment3d', self.grid, self.dm, self.om, self.im1)
        #environment.add_solfac(tnf)
        #self.assertAlmostEqual(1.0, environment.immigration_rate('Macrophage'))

    def testGetSource(self):
        s1_list = []
        s2_list = []
        s3_list = []
        for i in range(100):
            s1, s2, s3 = self.im1.get_source()
            ## DEBUG
            # print ', '.join(map(str, (s1, s2, s3)))
            if s1 == 1.0 or s1 == 101:
                s1_list.append(s1)
                self.assert_(1 < s2 < 101.0)
                self.assert_(1 < s3 < 101.0)
            elif s2 == 1.0 or s2 == 101:
                s2_list.append(s2)
                self.assert_(1 < s1 < 101.0)
                self.assert_(1 < s3 < 101.0)
            else:
                s3_list.append(s3)
                self.assert_(1 < s1 < 101.0)
                self.assert_(1 < s2 < 101.0)
        self.assertEqual(set(s1_list), set([1.0, 101.0]))
        self.assertEqual(set(s2_list), set([1.0, 101.0]))
        self.assertEqual(set(s3_list), set([1.0, 101.0]))

    def testInBounds(self):
        self.assertEqual(self.im1.in_bounds(self.mac1), True)
        self.assertEqual(self.im1.in_bounds(self.mac2), False)
        
if __name__ == '__main__':
    suite = unittest.TestSuite()
    tests = [k for k in locals().keys() if k.startswith('Test')]
    for test in tests:
        suite.addTests([factory('utility', 'suite', forname('__main__', test))])
    unittest.TextTestRunner().run(suite)
