# Supplementary material for: The Multiscale Systems Immunology project: software for cell-based immunological simulation
Source: Source Code Biol Med. 2008 Apr 28;3:6. doi: 10.1186/1751-0473-3-6 (PMC2426691; doi:10.1186/1751-0473-3-6)
Supplement: Additional file 1 — MSI source code. Source code for the MSI project. [file 1751-0473-3-6-S1.gz › msi-release-tmp/test/systest_motility.py]

from target import mod_path, mod_name, msg

import sys
try:
    mod_name = sys.argv[1]
except IndexError:
    from target import mod_name
if mod_name == 'msipy':
    mod_path = '../python'
elif mod_name == 'msi':
    mod_path = '../c++'
else:
    print "No such package %s" % mod_name
    sys.exit(1)
sys.path.append(mod_path)
import unittest
from utility import buildState, get_attributes, buildCell
from factory import factory, forname
import numpy
import numpy.random

# for testing diffusion updates
import pylab
pylab.ion()
delta = 1.0
maxx = 11
maxy = 11
x = numpy.arange(0, maxx, delta)
y = numpy.arange(0, maxy, delta)
X, Y = pylab.meshgrid(x, y)

class TestEnvironment2D(unittest.TestCase):
    def setUp(self):
        self.maxx = 11
        self.maxy = 11

        # reactions
        reaction = factory(mod_name, 'Reaction', 'tnf', 'stnfr', 1, 1, 10.0)
        reactions = [reaction]

        # soluble factors
        coeff = 5.0
        rate = 0.0
        conc = numpy.zeros((self.maxx, self.maxy), 'd')
        self.tnf = factory(mod_name, 'Soluble_factor2d', 'tnf', coeff, rate, conc)
        
        coeff = 10.0
        rate = 0.1
        conc = numpy.zeros((self.maxx, self.maxy), 'd')
        self.stnfr = factory(mod_name, 'Soluble_factor2d', 'stnfr', coeff, rate, conc)
        
        # cells
        m = forname(mod_name, 'Macrophage2d')
        m.set_theta(1)
        b = forname(mod_name, 'Bacillus2d')
        b.set_theta(1)

        m = forname(mod_name, 'Macrophage2d')
        m.clear_class_solfac_names()
        m.set_class_solfac_names(['tnf'])

        pos_mac1 = numpy.array([self.maxx/2, self.maxy/4])
        radius = 1.0

        vel = (0.0, 0.0)
        phi = 0
        gamma = 1
        C = 0

        solfacs = ('tnf', 'stnfr')
        solfacRates = (0.0, 0.0)

        grid = factory(mod_name, 'Grid2d', 1.0, (0.0, 0.0), (self.maxx, self.maxy))
        dm = factory(mod_name, 'Diffusion_manager2d', grid, reactions)
        om = factory(mod_name, 'Occupation_manager2d', 1.0)

        self.mac1 = buildCell('Sphere2d', [pos_mac1, radius],
                              'Milstein_motility2d', [vel, phi, gamma, C, dm],
                              'Secretion', [solfacs, solfacRates],
                              'Macrophage2d', ['Macrophage', {'move':[1], 'activate':[1]}])

        self.environment = factory(mod_name, 'Environment2d', dm, om)

    def test_motility(self):
        for i in range(100):
            print self.mac1.mb.displace(0.01, [0, 0], self.environment.solfacs, self.mac1)
        
if __name__ == '__main__':
    suite = unittest.TestSuite()
    tests = [k for k in locals().keys() if k.startswith('Test')]
    for test in tests:
        suite.addTests([factory('utility', 'suite', forname('__main__', test))])
    unittest.TextTestRunner().run(suite)
