# Supplementary material for: The Multiscale Systems Immunology project: software for cell-based immunological simulation
Source: Source Code Biol Med. 2008 Apr 28;3:6. doi: 10.1186/1751-0473-3-6 (PMC2426691; doi:10.1186/1751-0473-3-6)
Supplement: Additional file 1 — MSI source code. Source code for the MSI project. [file 1751-0473-3-6-S1.gz › msi-release-tmp/test/test_db.py]

def db_exists():
    try:
        import psycopg2
    except ImportError:
        import psycopg as psycopg2
    try:
        psycopg2.connect("user=msi dbname=msi host=localhost password=pqxxrocks")
        dbExists = True
    except Exception, e:
        dbExists = False
    return dbExists

print db_exists()
