# Supplementary material for: The Multiscale Systems Immunology project: software for cell-based immunological simulation
Source: Source Code Biol Med. 2008 Apr 28;3:6. doi: 10.1186/1751-0473-3-6 (PMC2426691; doi:10.1186/1751-0473-3-6)
Supplement: Additional file 1 — MSI source code. Source code for the MSI project. [file 1751-0473-3-6-S1.gz › msi-release-tmp/test/ordering.py]

"""Store argument order for C functions and classes here."""

# argument order for 'normal' functions
argOrder = {}
argOrder['cell_builder2d'] = 'shape_p motility_p secretion_p state_p cell_p'.split()
argOrder['Environment_params2d'] = 'h1 h2 lower upper'.split()
argOrder['Cell_params2d'] = ''.split()
argOrder['Sphere_params2d'] = 'pos radius'.split()
argOrder['Bacillus_state_params2d'] = ''.split()
#argOrder['Langevin_motility_params2d'] = 'vel fluctuation drag'.split()
argOrder['Secretion_params'] = 'solfacs rates'.split()

# object order for makeobj function of parameter object
objOrder = {}
objOrder['Environment_params2d'] = ''.split()
# objOrder['Cell_params2d'] = 'shape state environment'.split()
objOrder['Cell_params2d'] = 'shape state'.split()
objOrder['Sphere_params2d'] = ''.split()
objOrder['Bacillus_state_params2d'] = 'motility secretion'.split()
#objOrder['Langevin_motility_params2d'] = ''.split()
objOrder['Secretion_params'] = ''.split()
