# Supplementary material for: The Multiscale Systems Immunology project: software for cell-based immunological simulation
Source: Source Code Biol Med. 2008 Apr 28;3:6. doi: 10.1186/1751-0473-3-6 (PMC2426691; doi:10.1186/1751-0473-3-6)
Supplement: Additional file 1 — MSI source code. Source code for the MSI project. [file 1751-0473-3-6-S1.gz › msi-release-tmp/test/systest_ir_fig2.py]

"""Test to see if we can replicate the results of Figure 2 from 'Spatiotemporal Programming of a Simple Inflammatory Process'."""

import sys
try:
    mod_name = sys.argv[1]
except IndexError:
    from target import mod_name
if mod_name == 'msipy':
    print "python"
    mod_path = '../python'
elif mod_name == 'msi':
    print "C++"
    mod_path = '../c++'
else:
    print "No such package %s" % mod_name
    sys.exit(1)
sys.path.append(mod_path)

from factory import forname, factory
from numpy import array, ones

def setup():
    lower = array([0, 0, 0])
    size = array([401, 401, 401])
    volume = (400, 400, 400)
    reactions = []
    weights = [1.0]*6
    border = factory(mode_name, 'Border3d', weights, lower, upper)
    grid = factory(mod_name, 'Grid3d', size, 10.0, lower)
    tau_0 = 1.0
    permeability_map = {}
    adhesion_map = {}
    permeability = 1.0*ones(volume)
    adhesivity = 1.0*ones(volume)
    vasculature = factory(mod_name, 'Vasculature3d', tau_0, permeability_map, adhesion_map, permeability, adhesivity)
    vasculature.set_grid(grid)
    interior_rates = {'Macrophage3d': 1.0}
    boundary_rates = {'Macrophage3d': 1.0}
    dm = factory(mod_name, 'Feuler_diffusion3d', grid, reactions)
    om = factory(mod_name, 'Occupation_manager3d')
    im = factory(mod_name, 'Tissue_traffic_manager3d', border, grid, vasculature, interior_rates, boundary_rates)
    environment = factory(mod_name, 'Environment3d', dm, om, im)    

def main():
    """Plot mean squared distance (um^2) against time (min) for 1000 cells for 15 minutes at 0, 1 and 3 nM chemokine."""
    ## create environment
