# Supplementary material for: The Multiscale Systems Immunology project: software for cell-based immunological simulation
Source: Source Code Biol Med. 2008 Apr 28;3:6. doi: 10.1186/1751-0473-3-6 (PMC2426691; doi:10.1186/1751-0473-3-6)
Supplement: Additional file 1 — MSI source code. Source code for the MSI project. [file 1751-0473-3-6-S1.gz › msi-release-tmp/test/systest_chemotaxis.py]

# from target import mod_path, mod_name, msg
from numpy.core.arrayprint import array2string
import time

import sys
try:
    mod_name = sys.argv[1]
except IndexError:
    from target import mod_name
if mod_name == 'msipy':
    print "python"
    mod_path = '../python'
elif mod_name == 'msi':
    print "C++"
    mod_path = '../c++'
else:
    print "No such package %s" % mod_name
    sys.exit(1)
sys.path.append(mod_path)
import unittest
from factory import forname, factory
from utility import buildCell #, get_attributes
from numpy import array, zeros, fromfunction, sqrt, ravel

factory(mod_name, 'set_state')

# def build_mac(pos, radius, speed, d, solfacs, solfacRates, moveCoeff, activateCoeff):
#     return buildCell('Sphere2d', [pos, radius],
#                      'Langevin_motility2d', [ speed, d],
#                      'Secretion', [solfacs, solfacRates],
#                      'Macrophage2d', ['Macrophage', {'move':moveCoeff, 'activate':activateCoeff}])

def build_mac():
    mac_factory = factory(mod_name, 'Macrophage_factory2d', '')
    mac_state_factory = factory(mod_name, 'Macrophage_state_factory2d', '')
    mac_factory.set_state_factory(mac_state_factory)
    return mac_factory.get_cell()

import numpy

# closure to create symmetrical concentrations from center
# hack ;-)
def center_dist(mux, muy):
    center_dist.mux = mux
    center_dist.muy = muy
    peak = mux**2+muy**2
    def dist(x, y):
        return peak-((x-center_dist.mux)**2 + (y-center_dist.muy)**2)
    return dist

#dist = center_dist(6, 6)
#m = fromfunction(dist, (13,13))
#print m

def init2d(gradient=True, diffusion=False,reaction=False,secretion=False,chemotaxis=False,state_change=False):
    minx, maxx = 0, 31
    miny, maxy = 0, 31

    # set up initial concentration gradient
    if gradient:
        dist = center_dist(maxx/2.0, maxy/2.0)
        conc = 1.0*fromfunction(dist, (maxx, maxy))
        # need to rescale conc so that max is at peak of sigma
        conc = 20.0*(conc-min(ravel(conc)))/(max(ravel(conc))-min(ravel(conc)))
    else:
        conc = zeros((maxx, maxy), 'd')

    # print ">>>>>>>>>>>>>>>>"
    # print conc
        
    # set up diffusion coefficient
    if diffusion:
        coeff = 1000.0
    else:
        coeff = 0.0
        
    # set up reaction with stnfr
    if reaction:
        rate = 1.0
    else:
        rate = 0.0
        
    # set up secretion
    if secretion:
        tnf_rate = 1.0
        stnfr_rate = 0.0
    else:
        tnf_rate = 0.0
        stnfr_rate = 0.0

    # set up chemotaxis
    if chemotaxis:
        moveCoeff = [1.0, 0.0]
    else:
        moveCoeff = [0.0, 0.0]

    # set up state_change
    if state_change:
        activateCoeff = [1.0, 0.0]
    else:
        activateCoeff = [0.0, 0.0]

    # create 4 cells
    pos_mac1 = (5, 5)
    pos_mac2 = (5, 25)
    pos_mac3 = (25, 5)
    pos_mac4 = (25, 25)
    radius = 1.0
    speed = 1.0
    #drift = (0.0, 0.0)
    d = 1.0
    solfacs = ('tnf', 'stnfr')
    solfacRates = (tnf_rate, stnfr_rate)

    # create individual macrophages
    #     mac1 = build_mac(pos_mac1, radius, speed, d, solfacs, solfacRates, moveCoeff, activateCoeff)
    #     mac2 = build_mac(pos_mac2, radius, speed, d, solfacs, solfacRates, moveCoeff, activateCoeff)
    #     mac3 = build_mac(pos_mac3, radius, speed, d, solfacs, solfacRates, moveCoeff, activateCoeff)
    #     mac4 = build_mac(pos_mac4, radius, speed, d, solfacs, solfacRates, moveCoeff, activateCoeff)

    m = forname(mod_name, "Cell2d")
    m.set_theta(0.01)

    mac1 = build_mac()
    mac2 = build_mac()
    mac3 = build_mac()
    mac4 = build_mac()

    mac1.set_position(pos_mac1)
    mac2.set_position(pos_mac2)
    mac3.set_position(pos_mac3)
    mac4.set_position(pos_mac4)

    # create solfacs
    reactions = []
    tnf = factory(mod_name, 'Soluble_factor2d', 'tnf', coeff, rate, 0, reactions)
    # assume stnfr starts with zero conc but same diffusivity as tnf
    stnfr = factory(mod_name, 'Soluble_factor2d', 'stnfr', coeff, rate, 0, reactions)

    # set up environment
    grid = factory(mod_name, 'Grid2d', array([maxx, maxy]), 1.0, array([minx, miny]))
    # dm = factory(mod_name, 'Feuler_diffusion2d')
    dm = factory(mod_name, 'Multigrid_diffusion2d')
    om = factory(mod_name, 'Occupation_manager2d')
    environment = factory(mod_name, 'Environment2d', grid, dm, om)
    environment.add_solfac(tnf)
    environment.add_solfac(stnfr)

    # change tnf to have gradient if necessary
    for i in range(maxx):
        for j in range(maxy):
            tnf.set_conc(conc[i,j], (i,j))
    
    for cell in [mac1, mac2, mac3, mac4]:
        environment.add_cell(cell)
    sim = factory(mod_name, 'Simulation2d', environment)
    sim.conc = conc
    return sim

# def test_run(sim, numSteps, dt):
#     for i in range(numSteps):
#         print '%.2f\n' % (i*dt), array2string(sim.solfacs()['tnf'].conc, precision=2, max_line_width=200, suppress_small=True)
#         sim.step(dt)
#     print '%.2f\n' % (i*dt), array2string(sim.solfacs()['tnf'].conc, precision=2, max_line_width=200, suppress_small=True)

def test_run(sim, numSteps, dt):
#    print "in test_run"
    sim.run(numSteps, dt)
#    print "out test_run"

if __name__ == '__main__':
    sim = init2d(gradient=True)
    #    env.step(0.1)
    test_run(sim, 1000, 0.1) # originally 0.01
    items = sim.printlog().items()
    items.sort()
    tracks = {}
    for k, v in items:
        # print "Time: %4.1f" % k
        for idx, pos in v.items():
            # print "%4.1f: (%.2f, %.2f)" % (float(idx), pos[0], pos[1])
            tracks.setdefault(idx, []).append(pos)

    # visualize tracks
    import pylab
    pylab.contour(sim.conc, 15)
    for idx in sorted(tracks):
        pylab.plot([tracks[idx][0][0]], [tracks[idx][0][1]], 'kx', ms=20, mew=2)
    for idx in sorted(tracks):
        x = zip(*tracks[idx][0:])[0]
        y = zip(*tracks[idx][0:])[1]
        pylab.plot(x, y, 'o')
    pylab.axis([0, 31, 0, 31])
    pylab.show()
    

        
