# Supplementary material for: The Multiscale Systems Immunology project: software for cell-based immunological simulation
Source: Source Code Biol Med. 2008 Apr 28;3:6. doi: 10.1186/1751-0473-3-6 (PMC2426691; doi:10.1186/1751-0473-3-6)
Supplement: Additional file 1 — MSI source code. Source code for the MSI project. [file 1751-0473-3-6-S1.gz › msi-release-tmp/test/test_bump.py]

import sys
try:
    mod_name = sys.argv[1]
except IndexError:
    from target import mod_name
if mod_name == 'msipy':
    mod_path = '../python'
elif mod_name == 'msi':
    mod_path = '../c++'
else:
    print "No such package %s" % mod_name
    sys.exit(1)
sys.path.append(mod_path)
import unittest
from utility import buildCell
from factory import factory, forname
from numpy import array, alltrue

class TestBump2D(unittest.TestCase):
    def setUp(self):
        reactions = []
        lower = array([1, 1])
        grid = factory(mod_name, 'Grid2d', array([20, 20]), 1.0, lower)
        dm = factory(mod_name, 'Feuler_diffusion2d')
        om = factory(mod_name, 'Occupation_manager2d')
        self.environment = factory(mod_name, 'Environment2d', grid, dm, om)
        self.environment.set_eating(True)
        mac1 = buildCell('Sphere2d', [(4, 4), 1.0],
                         'Brownian_motility2d', [1.0, 1.0],
                         'Macrophage_state_factory2d', [""],
                         'Macrophage2d', [{}, 'Macrophage'])
        mac2 = buildCell('Sphere2d', [(8, 8), 1.0],
                         'Brownian_motility2d', [1.0, 1.0],
                         'Macrophage_state_factory2d', [""],
                         'Macrophage2d', [{}, 'Macrophage'])
        bac1 = buildCell('Sphere2d', [(12, 12), 1.0],
                         'Brownian_motility2d', [1.0, 1.0],
                         'Macrophage_state_factory2d', [""],
                         'Bacillus2d', [{}, 'Bacillus'])
        bac2 = buildCell('Sphere2d', [(16, 16), 1.0],
                         'Brownian_motility2d', [1.0, 1.0],
                         'Macrophage_state_factory2d', [""],
                         'Bacillus2d', [{}, 'Bacillus'])
        self.mac3 = buildCell('Sphere2d', [(7.99, 7.99), 1.0],
                              'Brownian_motility2d', [1.0, 1.0],
                              'Macrophage_state_factory2d', [""],
                              'Macrophage2d', [{}, 'Macrophage'])
        for cell in [mac1, mac2, bac1, bac2]:
            self.environment.add_cell(cell)

        cc = forname(mod_name, 'Cell2d')
        cc.set_theta(1)
        # b = forname(mod_name, 'Bacillus2d')
        # b.set_theta(1)
        
    def tearDown(self):
        pass
    
    def testMove1(self):
        """Macrophage moves to empty position."""
        ids = self.environment.get_cells().keys()
        ids.sort()
        start_id = ids[0]
        m1 = self.environment.get_cell(start_id)
        m2 = self.environment.get_cell(start_id+1)
        b1 = self.environment.get_cell(start_id+2)
        b2 = self.environment.get_cell(start_id+3)
        self.environment.move_cell_to_pos(m1, (1, 1))
        ## moved
        ## self.environment.update_forces()
        self.environment.move_cells(0)
        force = m1.force()
        self.assertEqual(tuple(force), (0.0, 0.0))
        ## check that occupation matrix entries correspond to new extent
        new_extent = self.environment.get_extent(m1)
        for k in new_extent:
            self.assertEqual(set(self.environment.lookup_voxel(k)), set([m1.id()]))
        ## check that no other entry is that of the cell
        occupied = self.environment._occupied_voxels()
        voxels = [k for k in occupied if k not in new_extent]
        self.assert_(m1.id not in [self.environment.lookup_voxel(k) for k in voxels])
        ## check that macrophage is not marked for removal
        self.assertEqual(m1.remove, False)
        ## check new position is correct
        self.assertEqual(m1.position(), (1, 1))

    def testMove2(self):
        """Macrophage bumps into macrophage."""
        ids = self.environment.get_cells().keys()
        ids.sort()
        start_id = ids[0]
        m1 = self.environment.get_cell(start_id)
        m2 = self.environment.get_cell(start_id+1)
        b1 = self.environment.get_cell(start_id+2)
        b2 = self.environment.get_cell(start_id+3)
        #self.environment.move_cell_to_pos(m1, (7.99, 7.99))
        self.environment.add_cell(self.mac3)
        # self.environment.update_forces()
        self.environment.move_cells(0)
        forces = self.mac3.force()
        self.assertNotEqual(tuple(forces), (0.0, 0.0))
        
#         ## check that occupation matrix entries correspond to new extent
#         new_extent = self.environment.get_extent(m1)
#         for k in new_extent:
#             self.assert_(self.environment.lookup_voxel(k).__contains__(m1.id()))
#         ## check that no other entry is that of the cell
#         occupied = self.environment._occupied_voxels()
#         voxels = [k for k in occupied if k not in new_extent]
#         self.assert_(m1.id not in [self.environment.lookup_voxel(k) for k in voxels])

class TestBump3D(unittest.TestCase):
    def setUp(self):
        reactions = []
        lower = array([1, 1, 1])
        grid = factory(mod_name, 'Grid3d', array([20, 20, 20]), 1.0, lower)
        dm = factory(mod_name, 'Feuler_diffusion3d')
        om = factory(mod_name, 'Occupation_manager3d')
        self.environment = factory(mod_name, 'Environment3d', grid, dm, om)
        self.environment.set_eating(True)
        mac1 = buildCell('Sphere3d', [(4, 4, 4), 1.0],
                         'Brownian_motility3d', [1.0, 1.0],
                         'Macrophage_state_factory3d', [""],
                         'Macrophage3d', [{}, 'Macrophage'])
        mac2 = buildCell('Sphere3d', [(8, 8, 8), 1.0],
                         'Brownian_motility3d', [1.0, 1.0],
                         'Macrophage_state_factory3d', [""],
                         'Macrophage3d', [{}, 'Macrophage'])
        bac1 = buildCell('Sphere3d', [(12, 12, 12), 1.0],
                         'Brownian_motility3d', [1.0, 1.0],
                         'Macrophage_state_factory3d', [""],
                         'Bacillus3d', [{}, 'Bacillus'])
        bac2 = buildCell('Sphere3d', [(16, 16, 16), 1.0],
                         'Brownian_motility3d', [1.0, 1.0],
                         'Macrophage_state_factory3d', [""],
                         'Bacillus3d', [{}, 'Bacillus'])
        self.mac3 = buildCell('Sphere3d', [(7.99, 7.99, 7.99), 1.0],
                              'Brownian_motility3d', [1.0, 1.0],
                              'Macrophage_state_factory3d', [""],
                              'Macrophage3d', [{}, 'Macrophage'])
        for cell in [mac1, mac2, bac1, bac2]:
            self.environment.add_cell(cell)

        cc = forname(mod_name, 'Cell3d')
        cc.set_theta(1)
        
    def tearDown(self):
        pass
    
    def testMove1(self):
        """Macrophage moves to empty position."""
        ids = self.environment.get_cells().keys()
        ids.sort()
        start_id = ids[0]
        m1 = self.environment.get_cell(start_id)
        m2 = self.environment.get_cell(start_id+1)
        b1 = self.environment.get_cell(start_id+2)
        b2 = self.environment.get_cell(start_id+3)
        self.environment.move_cell_to_pos(m1, (1, 1, 1))
        ## moved
        # self.environment.update_forces()
        self.environment.move_cells(0)
        force = m1.force()
        self.assert_(alltrue(tuple(force) == (0.0, 0.0, 0.0)))
        ## check that occupation matrix entries correspond to new extent
        new_extent = self.environment.get_extent(m1)
        for k in new_extent:
            self.assertEqual(set(self.environment.lookup_voxel(k)), set([m1.id()]))
        ## check that no other entry is that of the cell
        occupied = self.environment._occupied_voxels()
        voxels = [k for k in occupied if k not in new_extent]
        self.assert_(m1.id not in [self.environment.lookup_voxel(k) for k in voxels])
        ## check that macrophage is not marked for removal
        self.assertEqual(m1.remove, False)
        ## check new position is correct
        self.assertEqual(m1.position(), (1, 1, 1))

    def testMove2(self):
        """Macrophage bumps into macrophage."""
        ids = self.environment.get_cells().keys()
        ids.sort()
        start_id = ids[0]
        m1 = self.environment.get_cell(start_id)
        m2 = self.environment.get_cell(start_id+1)
        b1 = self.environment.get_cell(start_id+2)
        b2 = self.environment.get_cell(start_id+3)
        self.environment.add_cell(self.mac3)
        self.environment.move_cells(0)
        forces = self.mac3.force()
        self.assertNotEqual(tuple(forces), (0.0, 0.0, 0.0))
        
#         ## check that occupation matrix entries correspond to new extent
#         new_extent = self.environment.get_extent(m1)
#         for k in new_extent:
#             self.assert_(self.environment.lookup_voxel(k).__contains__(m1.id()))
#         ## check that no other entry is that of the cell
#         occupied = self.environment._occupied_voxels()
#         voxels = [k for k in occupied if k not in new_extent]
#         self.assert_(m1.id not in [self.environment.lookup_voxel(k) for k in voxels])
                
if __name__ == '__main__':
    suite = unittest.TestSuite()
    #suite.addTest(TestBump2D("testMove1"))
    tests = [k for k in locals().keys() if k.startswith('Test')]
    for test in tests:
        suite.addTests([factory('utility', 'suite', forname('__main__', test))])
    unittest.TextTestRunner().run(suite)

# if __name__ == '__main__':
#     suite = unittest.TestSuite()
#     suite.addTest(TestBump2D("testMove2"))
#     unittest.TextTestRunner().run(suite)
