# Supplementary material for: The Multiscale Systems Immunology project: software for cell-based immunological simulation
Source: Source Code Biol Med. 2008 Apr 28;3:6. doi: 10.1186/1751-0473-3-6 (PMC2426691; doi:10.1186/1751-0473-3-6)
Supplement: Additional file 1 — MSI source code. Source code for the MSI project. [file 1751-0473-3-6-S1.gz › msi-release-tmp/test/test_tissue_traffic.py]

import sys
try:
    mod_name = sys.argv[1]
except IndexError:
    from target import mod_name
if mod_name == 'msipy':
    mod_path = '../python'
elif mod_name == 'msi':
    mod_path = '../c++'
else:
    print "No such package %s" % mod_name
    sys.exit(1)
sys.path.append(mod_path)
import unittest
from factory import factory, forname
from numpy import ones, array

class PyTestTissue_Immigration2d(unittest.TestCase):
    """Only run for Python since cannot call DB stuff from Python for now."""
    def setUp(self):
        lower = array([1, 1])
        size = array([10, 10])
        dims = (10, 10)
        permeability_solfacs = {'tnf': 1.0}
        adhesion_solfacs = {}
        permeability = 1.0
        adhesivity = 1.0
        interior_rates = {'Macrophage2d': 0.5, 'Bacillus2d':0.1}
        boundary_rates = {'Macrophage2d': 50.0, 'Bacillus2d':0.5}
        grid = factory(mod_name, 'Grid2d', size, 1.0, lower)
        self.vasculature = factory(mod_name, 'Vasculature2d', 1.0, permeability_solfacs, adhesion_solfacs, permeability, adhesivity)
        self.im = factory(mod_name, 'Tissue_traffic_manager2d', interior_rates, boundary_rates)
        dm = factory(mod_name, 'Feuler_diffusion2d')
        om = factory(mod_name, 'Occupation_manager2d')
        conc = 1.0*ones(dims)
        conc_0 = 0.0
        tnf = factory(mod_name, 'Soluble_factor2d', 'tnf', 1.0, 1.0, conc_0, [])
        self.env = env = factory(mod_name, 'Environment2d', grid, dm, om, self.im)
        env.add_vasculature(self.vasculature)
        env.add_solfac(tnf)
        self.mac_factory = mac_factory = factory(mod_name, 'Macrophage_factory2d','')
        mac_state_factory = factory(mod_name, 'Macrophage_state_factory2d', '')
        self.mac_factory.set_state_factory(mac_state_factory)
        bac_factory = factory(mod_name, 'Macrophage_factory2d','')
        bac_state_factory = factory(mod_name, 'Macrophage_state_factory2d', '')
        bac_factory.set_state_factory(bac_state_factory)
        b = forname(mod_name, 'FILEMaker2d')
        b.Instance("").add_factory('Macrophage2d', mac_factory)
        b.Instance("").add_factory('Bacillus2d', bac_factory)
        
    def testImmigrateFromInterior(self):
        print "Testing ImmigrateFromInterior"
        self.im.immigrate_from_interior(0.1, self.env.get_cells(), self.vasculature)
        for cell in self.env.get_cells().values():
            print cell.position()
            
    def testImmigrateFromBoundary(self):
        print "Testing ImmigrateFromInterior"
        self.im.immigrate_from_boundary(0.1, self.env.get_cells())
        for cell in self.env.get_cells().values():
            print cell.position()


class TestTissue_Immigration2d(unittest.TestCase):
    def setUp(self):
        lower = array([1, 1])
        size = array([10, 10])
        dims = (10, 10)
        permeability_solfacs = {'tnf': 1.0}
        adhesion_solfacs = {}
        permeability = 1.0
        adhesivity = 1.0
        interior_rates = {'Macrophage2d': 0.5, 'Bacillus2d':0.1}
        boundary_rates = {'Macrophage2d': 50.0, 'Bacillus2d':0.5}
        grid = factory(mod_name, 'Grid2d', size, 1.0, lower)
        self.vasculature = factory(mod_name, 'Vasculature2d', 1.0, permeability_solfacs, adhesion_solfacs, permeability, adhesivity)
        self.im = factory(mod_name, 'Tissue_traffic_manager2d', interior_rates, boundary_rates)
        dm = factory(mod_name, 'Feuler_diffusion2d')
        om = factory(mod_name, 'Occupation_manager2d')
        conc = 1.0*ones(dims)
        conc_0 = 0.0
        tnf = factory(mod_name, 'Soluble_factor2d', 'tnf', 1.0, 1.0, conc_0, [])
        self.env = env = factory(mod_name, 'Environment2d', grid, dm, om, self.im)
        env.add_vasculature(self.vasculature)
        env.add_solfac(tnf)
        self.mac_factory = mac_factory = factory(mod_name, 'Macrophage_factory2d','')
        mac_state_factory = factory(mod_name, 'Macrophage_state_factory2d', '')
        self.mac_factory.set_state_factory(mac_state_factory)
        bac_factory = factory(mod_name, 'Macrophage_factory2d','')
        bac_state_factory = factory(mod_name, 'Macrophage_state_factory2d', '')
        bac_factory.set_state_factory(bac_state_factory)
        b = forname(mod_name, 'FILEMaker2d')
        b.Instance("").add_factory('Macrophage2d', mac_factory)
        b.Instance("").add_factory('Bacillus2d', bac_factory)
        
    def testEmigrateFromInterior(self):
        pass
    
    def testEmigrateFromBoundary(self):
        cell1 = self.mac_factory.get_cell()
        cell1.set_position((5,5))
        cell1.name = 'inside'
        cell2 = self.mac_factory.get_cell()
        cell2.set_position((12,5))
        cell2.name = 'outside'
        self.env.add_cell(cell1)
        self.env.add_cell(cell2)
        
        self.im.emigrate_from_boundary(1.0, self.env.get_cells())
        
        for cell in self.env.get_cells().values():
            if cell.name == 'inside':
                self.assert_(cell.remove == False)
            elif cell.name == 'outside':
                self.assert_(cell.remove == True)
                
    def testEmigrate(self):
        cell3 = self.mac_factory.get_cell()
        cell3.name = 'inside3'
        cell3.set_position((5,5))
        cell4 = self.mac_factory.get_cell()
        cell4.name = 'outside4'
        cell4.set_position((12, 5))
        self.env.add_cell(cell3)
        self.env.add_cell(cell4)
        
        self.im.emigrate(1.0, self.env.get_cells())
        for cell in self.env.get_cells().values():
            if cell.name == 'inside':
                self.assert_(cell.remove == False)
            elif cell.name == 'outside':
                self.assert_(cell.remove == True)
            elif cell.name == 'inside3':
                self.assert_(cell.remove == False)
            elif cell.name == 'outside4':
                self.assert_(cell.remove == True)
        
if __name__ == '__main__':
    suite = unittest.TestSuite()
    tests = [k for k in locals().keys() if k.startswith('Test')]
    for test in tests:
        suite.addTests([factory('utility', 'suite', forname('__main__', test))])
    if mod_name == 'msipy':
        tests = [k for k in locals().keys() if k.startswith('PyTest')]
        for test in tests:
            suite.addTests([factory('utility', 'suite', forname('__main__', test))])

    unittest.TextTestRunner().run(suite)
