# Supplementary material for: The Multiscale Systems Immunology project: software for cell-based immunological simulation
Source: Source Code Biol Med. 2008 Apr 28;3:6. doi: 10.1186/1751-0473-3-6 (PMC2426691; doi:10.1186/1751-0473-3-6)
Supplement: Additional file 1 — MSI source code. Source code for the MSI project. [file 1751-0473-3-6-S1.gz › msi-release-tmp/test/systest_msi.py]

sysfiles = "systest_base.py systest_diffusion.py systest_milstein.py"
cpp_testfile = " systest_chemotaxis.py" # Multigrid_diffusion only for C++ code

import os, sys
try:
    mod_name = sys.argv[1]
except IndexError:
    from target import mod_name
if mod_name == 'msipy':
    mod_path = '../python'
    print "Running msipy systests..."
elif mod_name == 'msi':
    mod_path = '../c++'
    sysfiles = sysfiles + cpp_testfile
    print "Running msi systests..."
else:
    print "No such package %s" % mod_name
    sys.exit(1)
sys.path.append(mod_path)
sysfiles = sysfiles.split()

for sysfile in sysfiles:
    if os.system('python %s %s &> /dev/null' % (sysfile, mod_name))==0:
        print sysfile + ": Pass"
    else:
        print sysfile + ": Fail"
