# Supplementary material for: The Multiscale Systems Immunology project: software for cell-based immunological simulation
Source: Source Code Biol Med. 2008 Apr 28;3:6. doi: 10.1186/1751-0473-3-6 (PMC2426691; doi:10.1186/1751-0473-3-6)
Supplement: Additional file 1 — MSI source code. Source code for the MSI project. [file 1751-0473-3-6-S1.gz › msi-release-tmp/test/test_solfac.py]

# from target import mod_path, mod_name, msg

import sys
try:
    mod_name = sys.argv[1]
except IndexError:
    from target import mod_name
if mod_name == 'msipy':
    mod_path = '../python'
elif mod_name == 'msi':
    mod_path = '../c++'
else:
    print "No such package %s" % mod_name
    sys.exit(1)
sys.path.append(mod_path)
import unittest
from numarray import ones, alltrue, ravel, array, reshape, arange, fromfunction, sum, shape
from factory import factory, forname

class TestSolfac2D(unittest.TestCase):
    def setUp(self):
        coeff = 1.0
        rate = 2.0
        conc0 = 1.0
        self.tnf = factory(mod_name, 'Soluble_factor2d', 'tnf', coeff, rate, conc0, [])
        lower = array([1, 1])
        grid = factory(mod_name, 'Grid2d', array([100, 100]), 2.0, lower)
        self.tnf.set_grid(grid)

        # put up a small region to test
        self.tnf.set_conc(2, (2, 2))
        self.tnf.set_conc(2, (2, 3))
        self.tnf.set_conc(2, (2, 4))
        self.tnf.set_conc(5, (3, 2))
        self.tnf.set_conc(3, (3, 3))
        self.tnf.set_conc(1, (3, 4))
        self.tnf.set_conc(4, (4, 2))
        self.tnf.set_conc(4, (4, 3))
        self.tnf.set_conc(4, (4, 4))
    
    def tearDown(self):
        pass

    def test_get_node_conc(self):
        self.assertEqual(self.tnf.get_node_conc((4, 3)), 4)
        self.assertEqual(self.tnf.get_node_conc((3, 3)), 3)

    def test_get_pos_conc(self):
        self.assertEqual(self.tnf.get_pos_conc((8, 6)), 4)
        self.assertEqual(self.tnf.get_pos_conc((6, 6)), 3)

    def test_get_grad(self):
        self.assert_(alltrue(self.tnf.get_grad((6, 6)) == array([0.5, -1.0], 'd')))
    
    def testCoeff(self):
        self.assertEqual(self.tnf.coeff, 1.0)
    
    def testDegradeRate(self):
        self.assertEqual(self.tnf.degrade_rate, 2.0)
        
    def testConc(self):
        self.assertEqual(sum(ravel(self.tnf.get_entire_conc())), 10018.0)
        
    def testName(self):
        self.assertEqual(self.tnf.name, 'tnf')

    def testGetSum(self):
        """sum is conc*volume per grid cell*number of grid cells"""
        self.assertEqual(self.tnf.get_sum(1.0), 10018.0)
        self.assertEqual(self.tnf.get_sum(2.0), 40072.0)


class TestSolfac3D(unittest.TestCase):
    def setUp(self):
        coeff = 1.0
        rate = 2.0
        conc_0 = 1.0 # ones((10, 10, 10), 'd')
        self.tnf = factory(mod_name, 'Soluble_factor3d', 'tnf', coeff, rate, conc_0, [])
        lower = array([1, 1, 1])
        grid = factory(mod_name, 'Grid3d', array([10, 10, 10]), 1.0, lower)
        self.tnf.set_grid(grid)
    
    def tearDown(self):
        pass
    
    def testCoeff(self):
        self.assertEqual(self.tnf.coeff, 1.0)
    
    def testDegradeRate(self):
        self.assertEqual(self.tnf.degrade_rate, 2.0)
        
    def testConc(self):
        ## doesn't work with numpy in Debian stable - all is a new method
        # self.assert_(all(self.tnf.conc) == 1.0)
        self.assert_(alltrue(ravel(self.tnf.get_entire_conc()) == 
                                      ravel(ones([10, 10, 10], 'd'))))
        
    def testName(self):
        self.assertEqual(self.tnf.name, 'tnf')

    def testGetSum(self):
        """sum is conc*volume per grid cell*number of grid cells"""
        self.assertEqual(self.tnf.get_sum(1.0), 1000.0)
        self.assertEqual(self.tnf.get_sum(2.0), 8000.0)

if __name__ == '__main__':
    suite = unittest.TestSuite()
    tests = [k for k in locals().keys() if k.startswith('Test')]
    for test in tests:
        suite.addTests([factory('utility', 'suite', forname('__main__', test))])
    unittest.TextTestRunner().run(suite)
