# Supplementary material for: The Multiscale Systems Immunology project: software for cell-based immunological simulation
Source: Source Code Biol Med. 2008 Apr 28;3:6. doi: 10.1186/1751-0473-3-6 (PMC2426691; doi:10.1186/1751-0473-3-6)
Supplement: Additional file 1 — MSI source code. Source code for the MSI project. [file 1751-0473-3-6-S1.gz › msi-release-tmp/test/foo.py]

def printLogPos(log):
    """Extract pos from log"""
    adict = {}
    for k, v in log.items():
        """Extract time, {cell:data}"""
        bdict = {}
        for k1, v1 in v.items():
            """Extract cell_id, data"""
            bdict[k1] = v1.pos
        adict[k] = bdict
    return adict
