# Supplementary material for: The Multiscale Systems Immunology project: software for cell-based immunological simulation
Source: Source Code Biol Med. 2008 Apr 28;3:6. doi: 10.1186/1751-0473-3-6 (PMC2426691; doi:10.1186/1751-0473-3-6)
Supplement: Additional file 1 — MSI source code. Source code for the MSI project. [file 1751-0473-3-6-S1.gz › msi-release-tmp/test/params.configspec]

[Secretion]
solfacs = string_list()
rates = float_list()

[Sphere]
pos = float_list()
radius = float()

[LangevinMotility]
vel = float_list()
fluctuation = float()
drag = float()

[State]
     
[Cell]

[Environment]
lower = int_list()
upper = int_list()
size = int_list()
