# Supplementary material for: The Multiscale Systems Immunology project: software for cell-based immunological simulation
Source: Source Code Biol Med. 2008 Apr 28;3:6. doi: 10.1186/1751-0473-3-6 (PMC2426691; doi:10.1186/1751-0473-3-6)
Supplement: Additional file 1 — MSI source code. Source code for the MSI project. [file 1751-0473-3-6-S1.gz › msi-release-tmp/test/test_milstein_motility.py]

# from target import mod_path, mod_name, msg
import numpy.random
from utility import buildCell

import sys
try:
    mod_name = sys.argv[1]
except IndexError:
    from target import mod_name
if mod_name == 'msipy':
    mod_path = '../python'
elif mod_name == 'msi':
    mod_path = '../c++'
else:
    print "No such package %s" % mod_name
    sys.exit(1)
sys.path.append(mod_path)
import unittest
from factory import factory, forname
from utility import get_attributes
from numpy import array, sqrt, pi, exp, zeros

class TestMotility2D(unittest.TestCase):
    def setUp(self):
        diffCoeff = 1.0
        
        # test for milstein
        pos_mac = array([1.0, 2.0])
        radius = 1.0
        solfacnames = ('tnf', 'stnfr')
        solfacRates = (1.2, 2.3)

        # vel = array([0.0, 0.0])
        speed = 0.5
        phi = 1.0
        gamma = 1.0
        sigma = 1.0
        maxx = 11
        maxy = 11
        conc = zeros((maxx, maxy), 'd')
        lower = (1, 1)
        upper = (maxx, maxy)
        h = 1.0
        grid = factory(mod_name, 'Grid2d', h, lower, upper)
        reaction = factory(mod_name, 'Reaction', 'tnf', 'stnfr', 1, 1, 20.0)
        reactions = [reaction]
        self.dm = factory(mod_name, 'Feuler_diffusion2d', grid, [reaction])

        # soluble factors
        coeff = 5.0
        rate = 0.0
        ##conc = zeros((maxx, maxy), 'd')
        conc = numpy.random.random((maxx, maxy))
        tnf = factory(mod_name, 'Soluble_factor2d', 'tnf', coeff, rate, conc)

        coeff = 10.0
        rate = 0.1
        ##conc = zeros((maxx, maxy), 'd')
        conc = numpy.random.random((maxx, maxy))
        stnfr = factory(mod_name, 'Soluble_factor2d', 'stnfr', coeff, rate, conc)

        self.solfacs = {'tnf': tnf, 'stnfr': stnfr}

        m = forname(mod_name, 'Macrophage2d')
        m.clear_class_solfac_names()
        m.set_class_solfac_names(['tnf'])                           

        self.mac = buildCell('Sphere2d', [pos_mac, radius],
                              'Milstein_motility2d', [speed, phi, gamma, sigma, self.dm],
                              'Secretion', [solfacnames, solfacRates],
                              'Macrophage2d', ['Macrophage', {'milstein':[1], 'milstein_threshold':[1]}])
    
    def tearDown(self):
        pass

    def testMilsteinDisplace(self):
        dt = 1.0
        drift = [0.0, 0.0]
        nSteps = 10
        nSims = 10
        total = []
        for n in range(nSims):
            pos = array([0.0, 0.0])
            for t in range(nSteps):                
                pos += self.mac.displace(dt, self.solfacs)
                if self.dm.in_bounds(self.dm.pos_to_node(pos)):
                    self.mac.set_position(pos)
                else:# Cell out of bounds
                    break

    def testMilsteinNormalize(self):
        dt = 1.0
        drift = [0.0, 0.0]
        nSteps = 10
        pos = array([0.0, 0.0])
        for t in range(nSteps):
            pos += self.mac.displace(dt, self.solfacs)
            norm = self.mac.pol()[0]**2 + self.mac.pol()[1]**2
            self.assertAlmostEqual(norm,1)
            self.mac.set_position(pos)

class TestMotility3D(unittest.TestCase):
    def setUp(self):
        diffCoeff = 1.0
        self.brownian = factory(mod_name, 'Brownian_motility3d', (0.0, 0.0, 0.0), diffCoeff)
        #fluctuation = 0.1
        #drag = 1.0
        #self.langevin = factory(mod_name, 'Langevin_motility3d', (0.0, 0.0, 0.0), fluctuation, drag)
    
    def tearDown(self):
        pass
    
if __name__ == '__main__':
    suite = unittest.TestSuite()
    tests = [k for k in locals().keys() if k.startswith('Test')]
    for test in tests:
        suite.addTests([factory('utility', 'suite', forname('__main__', test))])
    unittest.TextTestRunner().run(suite)
