# Supplementary material for: The Multiscale Systems Immunology project: software for cell-based immunological simulation
Source: Source Code Biol Med. 2008 Apr 28;3:6. doi: 10.1186/1751-0473-3-6 (PMC2426691; doi:10.1186/1751-0473-3-6)
Supplement: Additional file 1 — MSI source code. Source code for the MSI project. [file 1751-0473-3-6-S1.gz › msi-release-tmp/test/cell_config_test.cfg]

[CellAdmin]
default = 'Cell'
func_suffix = '_params2d'
arg_suffix = '_p'

[Secretion]
[[Secretion]]
solfacs = ['Tnf', 'Sntfr']
rates = [10.0, 0.0]

[Sphere]
[[Sphere]]
pos = [0.0, 0.0]
radius = 2.0

[[Sphere1]]
pos = [10.0, 10.0]
radius = 1.0

[[Sphere2]]
pos = [5.0, 5.0]
radius = 1.0

[Langevin_motility]
[[Langevin_motility]]
vel = [0.0, 0.0]
fluctuation = 1.0
drag = 1.0

[Bacillus_state]
[[Bacillus_state]]

[Bacillus]
[[Bacillus]]
name = 'Bacillus'

[Environment]
[[Environment]]
h1 = 1.0
h2 = 1.0
lower = [0, 0]
upper = [100, 100]

[Cell]
[[Cell]]
cell = 'Bacillus'
secretion = ['Secretion',]
shape = 'Sphere'
motility = ['Langevin_motility',]
state = ['Bacillus_state',]
state_name = 'Bacillus_state'

[[Cell1]]
shape = 'Sphere1'

[[Cell2]]
shape = 'Sphere2'
