# Supplementary material for: The Multiscale Systems Immunology project: software for cell-based immunological simulation
Source: Source Code Biol Med. 2008 Apr 28;3:6. doi: 10.1186/1751-0473-3-6 (PMC2426691; doi:10.1186/1751-0473-3-6)
Supplement: Additional file 1 — MSI source code. Source code for the MSI project. [file 1751-0473-3-6-S1.gz › msi-release-tmp/test/test_occupation.py]

# from target import mod_path, mod_name, msg

import sys
try:
    mod_name = sys.argv[1]
except IndexError:
    from target import mod_name
if mod_name == 'msipy':
    mod_path = '../python'
elif mod_name == 'msi':
    mod_path = '../c++'
else:
    print "No such package %s" % mod_name
    sys.exit(1)
sys.path.append(mod_path)
import unittest
import numpy
from utility import buildCell, get_attributes
from factory import factory, forname

class TestOccupation2D(unittest.TestCase):
    def setUp(self):
        pos_mac1 = numpy.array([1.0, 2.0])
        pos_mac2 = numpy.array([13.0, 14.0])
        pos_mac3 = numpy.array([1.5, 2.0])
        pos_mac4 = numpy.array([1.0, 2.5])
        pos_bigmac = numpy.array([52.5, 53.5])
        pos_bac1 = numpy.array([1.5, 2.5])
        pos_bac2 = numpy.array([3.5, 4.5])
        radius = 1.0
        speed = 1.0
        d = 1.0
        #solfacs = ('tnf', 'stnfr')
        #solfacRates = (1.2, 2.3)
        sbs = {
            'tnf': factory(mod_name, 'Constant_secretion_behavior2d', 1.2),
            'stnfr': factory(mod_name, 'Constant_secretion_behavior2d', 2.3)
            }
        cname = forname(mod_name, 'Cell2d')
        cname.set_theta(1)
        self.mac0 = buildCell('Sphere2d', [pos_mac1, radius],
                              'Brownian_motility2d', [speed, d],
                              'Macrophage_state_factory2d', [""],
                              'Macrophage2d', [sbs, 'Macrophage'])
        self.mac1 = buildCell('Sphere2d', [pos_mac1, radius],
                              'Brownian_motility2d', [speed, d],
                              'Macrophage_state_factory2d', [""],
                              'Macrophage2d', [sbs, 'Macrophage'])
        self.mac2 = buildCell('Sphere2d', [pos_mac2, radius],
                              'Brownian_motility2d', [speed, d],
                              'Macrophage_state_factory2d', [""],
                              'Macrophage2d', [sbs, 'Macrophage'])
        self.mac3 = buildCell('Sphere2d', [pos_mac3, radius],
                              'Brownian_motility2d', [speed, d],
                              'Macrophage_state_factory2d', [""],
                              'Macrophage2d', [sbs, 'Macrophage'])
        self.mac4 = buildCell('Sphere2d', [pos_mac4, radius],
                              'Brownian_motility2d', [speed, d],
                              'Macrophage_state_factory2d', [""],
                              'Macrophage2d', [sbs, 'Macrophage'])
        self.bigmac = buildCell('Sphere2d', [pos_bigmac, 5],
                                'Brownian_motility2d', [speed, d],
                              'Macrophage_state_factory2d', [""],
                              'Macrophage2d', [sbs, 'Macrophage'])
        self.bac1 = buildCell('Sphere2d', [pos_bac1, radius],
                              'Brownian_motility2d', [speed, d],
                              'Macrophage_state_factory2d', [""],
                              'Macrophage2d', [sbs, 'Bacillus'])
        self.bac2 = buildCell('Sphere2d', [pos_bac2, radius],
                              'Brownian_motility2d', [speed, d],
                              'Macrophage_state_factory2d', [""],
                              'Macrophage2d', [sbs, 'Bacillus'])       
        self.cm1 = factory(mod_name, 'Occupation_manager2d', 10)

    def tearDown(self):
        pass
    
#     def testCollisionVoxels(self):        
#         # add cell at exact same position
#         self.cm1.add(self.mac1)
#         voxels = self.cm1.cell_collision_voxels(self.mac1)
#         voxels.sort()
#         extent = self.cm1.get_extent(self.mac1)
#         extent.sort()
#         self.assertEqual(voxels, extent)
#         # remove cell
#         self.cm1.remove(self.mac1)
#         self.assertEqual(self.cm1.cell_collision_voxels(self.mac1), [])
        
#         # add cell at different position but still colliding
#         self.cm1.add(self.mac1)
#         voxels = self.cm1.cell_collision_voxels(self.bac1)
#         voxels.sort()
#         extent = self.cm1.get_extent(self.mac1)
#         extent.sort()
#         self.assertEqual(voxels, extent)
#         self.cm1.remove(self.mac1)
#         # reverse order
#         self.cm1.add(self.bac1)
#         voxels = self.cm1.cell_collision_voxels(self.bac1)
#         voxels.sort()
#         extent = self.cm1.get_extent(self.bac1)
#         extent.sort()
#         self.assertEqual(voxels, extent)
#         #self.assertEqual(self.cm1.cell_collision_voxels(self.bac1), self.bac1.get_extent(self.cm1.h))
#         self.cm1.remove(self.bac1)
        
#         # add cell at different position but not colliding
#         self.cm1.add(self.mac1)
#         self.assertEqual(self.cm1.cell_collision_voxels(self.mac2), [])
#         self.cm1.remove(self.mac1)
#         # reverse order
#         self.cm1.add(self.mac2)
#         self.assertEqual(self.cm1.cell_collision_voxels(self.mac1), [])
#         self.cm1.remove(self.mac2)
        
    def testCollisionIds(self):
        self.cm1.add(self.mac1)
        self.assertEqual(self.cm1.cell_collision_ids(self.mac1), [])
        self.cm1.remove(self.mac1)
        
        self.cm1.add(self.mac1)
        self.assertEqual(self.cm1.cell_collision_ids(self.bac1), [self.mac1.id()])
        self.cm1.remove(self.mac1)
        
        self.cm1.add(self.bac1)
        self.assertEqual(self.cm1.cell_collision_ids(self.mac1), [self.bac1.id()])
        self.cm1.remove(self.bac1)
        
        self.cm1.add(self.mac1)
        self.assertEqual(self.cm1.cell_collision_ids(self.mac2), [])
        self.cm1.remove(self.mac1)
        
        self.cm1.set_scale(1)
        self.cm1.add(self.mac1)
        self.cm1.add(self.mac3)
        self.cm1.add(self.mac4)
        self.assertEqual(self.cm1.cell_collision_ids(self.mac1), [self.mac3.id(), self.mac4.id()])

    def testOverlapVoxels(self):
        # check that removal of overlapping cells does not remove all of them
        self.cm1.add(self.mac0)
        self.cm1.add(self.mac1)
        self.cm1.remove(self.mac1)
        self.assert_(len(self.cm1.occupied_voxels()) != 0)

    def testGetExtent(self):
        self.assertEqual(self.cm1.get_extent(self.bigmac), [(4, 4), (4, 5), (5, 4), (5, 5)])
        
class TestOccupation3D(unittest.TestCase):
    def setUp(self):
        pos_mac1 = numpy.array([1.0, 2.0, 3.0])
        pos_mac2 = numpy.array([13.0, 14.0, 15.0])
        pos_mac3 = numpy.array([1.5, 2.0, 3.0])
        pos_mac4 = numpy.array([1, 2.5, 3.0])
        pos_bigmac = numpy.array([54.5, 55.5, 56.5])
        pos_bac1 = numpy.array([1.5, 2.5, 3.5])
        pos_bac2 = numpy.array([3.5, 4.5, 5.5])
        radius = 1.0
        speed = 1.0
        d = 1.0
        #solfacs = ('tnf', 'stnfr')
        #solfacRates = (1.2, 2.3)
        sbs = {
            'tnf': factory(mod_name, 'Constant_secretion_behavior3d', 1.2),
            'stnfr': factory(mod_name, 'Constant_secretion_behavior3d', 2.3)
            }
        cname = forname(mod_name, 'Cell3d')
        cname.set_theta(1)
        self.mac0 = buildCell('Sphere3d', [pos_mac1, radius],
                              'Brownian_motility3d', [speed, d],
                              'Macrophage_state_factory3d', [""],
                              'Macrophage3d', [sbs, 'Macrophage'])
        self.mac1 = buildCell('Sphere3d', [pos_mac1, radius],
                              'Brownian_motility3d', [speed, d],
                              'Macrophage_state_factory3d', [""],
                              'Macrophage3d', [sbs, 'Macrophage'])
        self.mac2 = buildCell('Sphere3d', [pos_mac2, radius],
                              'Brownian_motility3d', [speed, d],
                              'Macrophage_state_factory3d', [""],
                              'Macrophage3d', [sbs, 'Macrophage'])
        self.mac3 = buildCell('Sphere3d', [pos_mac3, radius],
                              'Brownian_motility3d', [speed, d],
                              'Macrophage_state_factory3d', [""],
                              'Macrophage3d', [sbs, 'Macrophage'])
        self.mac4 = buildCell('Sphere3d', [pos_mac4, radius],
                              'Brownian_motility3d', [speed, d],
                              'Macrophage_state_factory3d', [""],
                              'Macrophage3d', [sbs, 'Macrophage'])
        self.bigmac = buildCell('Sphere3d', [pos_bigmac, 5],
                                'Brownian_motility3d', [speed, d],
                                'Macrophage_state_factory3d', [""],
                                'Macrophage3d', [sbs, 'Macrophage'])
        self.bac1 = buildCell('Sphere3d', [pos_bac1, radius],
                              'Brownian_motility3d', [speed, d],
                              'Macrophage_state_factory3d', [""],
                              'Macrophage3d', [sbs, 'Bacillus'])
        self.bac2 = buildCell('Sphere3d', [pos_bac2, radius],
                              'Brownian_motility3d', [speed, d],
                              'Macrophage_state_factory3d', [""],
                              'Macrophage3d', [sbs, 'Bacillus'])       
        self.cm1 = factory(mod_name, 'Occupation_manager3d', 10)
    
    def tearDown(self):
        pass
    
#     def testCollisionVoxels(self):        
#         # add cell at exact same position
#         self.cm1.add(self.mac1)
#         voxels = self.cm1.cell_collision_voxels(self.mac1)
#         voxels.sort()
#         extent = self.cm1.get_extent(self.mac1)
#         extent.sort()
#         self.assertEqual(voxels, extent)
#         #self.assertEqual(self.cm1.cell_collision_voxels(self.mac1), self.mac1.get_extent(self.cm1.h))
#         # remove cell
#         self.cm1.remove(self.mac1)
#         self.assertEqual(self.cm1.cell_collision_voxels(self.mac1), [])
        
#         # add cell at different position but still colliding
#         self.cm1.add(self.mac1)
#         voxels = self.cm1.cell_collision_voxels(self.mac1)
#         voxels.sort()
#         extent = self.cm1.get_extent(self.mac1)
#         extent.sort()
#         self.assertEqual(voxels, extent)
#         #self.assertEqual(self.cm1.cell_collision_voxels(self.bac1), self.mac1.get_extent(self.cm1.h))
#         self.cm1.remove(self.mac1)
#         # reverse order
#         self.cm1.add(self.bac1)
#         voxels = self.cm1.cell_collision_voxels(self.bac1)
#         voxels.sort()
#         extent = self.cm1.get_extent(self.bac1)
#         extent.sort()
#         #self.assertEqual(self.cm1.cell_collision_voxels(self.bac1), self.bac1.get_extent(self.cm1.h))
#         self.cm1.remove(self.bac1)
        
#         # add cell at different position but not colliding
#         self.cm1.add(self.mac1)
#         self.assertEqual(self.cm1.cell_collision_voxels(self.mac2), [])
#         self.cm1.remove(self.mac1)
#         # reverse order
#         self.cm1.add(self.mac2)
#         self.assertEqual(self.cm1.cell_collision_voxels(self.mac1), [])
#         self.cm1.remove(self.mac2)

    def testCollisionIds(self):
        self.cm1.add(self.mac1)
        self.assertEqual(self.cm1.cell_collision_ids(self.mac1), [])
        self.cm1.remove(self.mac1)
        
        self.cm1.add(self.mac1)
        self.assertEqual(self.cm1.cell_collision_ids(self.bac1), [self.mac1.id()])
        self.cm1.remove(self.mac1)
        
        self.cm1.add(self.bac1)
        self.assertEqual(self.cm1.cell_collision_ids(self.mac1), [self.bac1.id()])
        self.cm1.remove(self.bac1)
        
        self.cm1.add(self.mac1)
        self.assertEqual(self.cm1.cell_collision_ids(self.mac2), [])
        self.cm1.remove(self.mac1)
        
        self.cm1.set_scale(1)
        self.cm1.add(self.mac1)
        self.cm1.add(self.mac3)
        self.cm1.add(self.mac4)
        self.assertEqual(self.cm1.cell_collision_ids(self.mac1), [self.mac3.id(), self.mac4.id()])

    def testOverlapVoxels(self):
        # check that removal of overlapping cells does not remove all of them
        self.cm1.add(self.mac0)
        self.cm1.add(self.mac1)
        self.cm1.remove(self.mac1)
        self.assert_(len(self.cm1.occupied_voxels()) != 0)

    def testGetExtent(self):
        self.assertEqual(self.cm1.get_extent(self.bigmac), [(4, 5, 5), (4, 5, 6), (4, 6, 5), (4, 6, 6), (5, 5, 5), (5, 5, 6), (5, 6, 5), (5, 6, 6)])
        
if __name__ == '__main__':
    suite = unittest.TestSuite()
    tests = [k for k in locals().keys() if k.startswith('Test')]
    for test in tests:
        suite.addTests([factory('utility', 'suite', forname('__main__', test))])
    unittest.TextTestRunner().run(suite)

# if __name__ == '__main__':
#     suite = unittest.TestSuite()
#     suite.addTest(TestOccupation2D("testCollisionIds"))
#     suite.addTest(TestOccupation3D("testCollisionIds"))
#     unittest.TextTestRunner().run(suite)
