# Supplementary material for: The Multiscale Systems Immunology project: software for cell-based immunological simulation
Source: Source Code Biol Med. 2008 Apr 28;3:6. doi: 10.1186/1751-0473-3-6 (PMC2426691; doi:10.1186/1751-0473-3-6)
Supplement: Additional file 1 — MSI source code. Source code for the MSI project. [file 1751-0473-3-6-S1.gz › msi-release-tmp/test/state.nodes]

[state]
type='Bacillus_state_params2d'
attname='state'
value=None

[motility]
type='Langevin_motility_params2d'
attname='motility'
value=None

[secretion]
type='Secretion_params'
attname='secretion'
value=None

[vel]
type='vector'
attname='vel'
value=[1.0, 2.0]

[fluctuation]
type='float'
attname='fluctuation'
value=1.0

[drag]
type='float'
attname='drag'
value=1.0

[solfacs]
type='vector'
attname='solfacs'
value=['tnf', 'stnfr']

[rates]
type='vector'
attname='rates'
value=[10.0, 0.0]
