# Supplementary material for: The Multiscale Systems Immunology project: software for cell-based immunological simulation
Source: Source Code Biol Med. 2008 Apr 28;3:6. doi: 10.1186/1751-0473-3-6 (PMC2426691; doi:10.1186/1751-0473-3-6)
Supplement: Additional file 1 — MSI source code. Source code for the MSI project. [file 1751-0473-3-6-S1.gz › msi-release-tmp/test/test_Euler_fit.py]

from numpy import array, sqrt, zeros, dot, cumsum, arange, mean, exp, shape
from numpy.random import random, normal, seed
import pylab
#import psyco
#psyco.full()

## class Langevin_motility(object):
##     def __init__(self, sigma, gamma, dim=3):
##         self.sigma = sigma
##         self.gamma = gamma
##         z = normal(0, 1, 3)
##         self.v = self.sigma/sqrt(2.0) * z
##         self.dim = dim

##     def dv(self, dt):
##         z = normal(0, 1, 3)
##         self.v += -self.gamma*self.v*dt + self.sigma*sqrt(self.gamma*dt)*z

##     def displace(self, dt):
##         self.dv(dt)
##         return self.v*dt

class Euler_motility(object):
    def __init__(self, sigma, gamma, dim=3):
        self.sigma = sigma
        self.gamma = gamma
        z = normal(0, 1, 3)
        self.s = self.sigma/sqrt(2.0)*sqrt(dot(z, z))
        self.p = array([1, 0, 0], 'd')
        self.dim = dim

    def ds(self, dt):
        z = normal(0, 1, 3)
        self.s += (self.sigma**2.0/self.s - self.s)*self.gamma*dt + self.sigma*sqrt(self.gamma)*dot(self.p, z)*sqrt(dt)
        self.s = abs(self.s)

    def dp(self, dt):
        z = normal(0, 1, 3)
        self.p += sqrt(self.gamma) * (self.sigma/self.s) * (z-self.p*dot(self.p, z)) * sqrt(dt) - \
                  self.gamma*(self.sigma/self.s)**2.0*self.p*dt*(self.dim-1.0)/2.0
        self.p /= sqrt(dot(self.p, self.p))

    def displace(self, dt):
        self.ds(dt)
        self.dp(dt)
        return self.s*self.p*dt


def rms(ncells, nsteps, dt, sigma, gamma, kls):
    x = zeros((ncells, nsteps, 3), 'd')
    for k in range(ncells):
        em = kls(sigma, gamma)
        for i in range(nsteps):
            x[k, i] = em.displace(dt)
    sx = cumsum(x, 1)
    disp = zeros((ncells, nsteps), 'd')
    for k in range(ncells):
        for i in range(nsteps):
            disp[k, i] = dot(sx[k, i], sx[k, i])
    return mean(disp, 0)

def rms_theory(t, sigma, gamma):
    return 3.0*(sigma/gamma)**2.0*(gamma*t - 1 + exp(-gamma*t))

if __name__ == '__main__':
    # seed(123)
    
    dt = 0.0025
    nsteps = 6000
    ncells = 100

    sigma = [5.29, 5.29,5.29,5.29]
    gamma = 0.26

    # rms displacements
    d_euler = []
    d_langevin = []
    for s in sigma:
        d_euler.append(rms(ncells, nsteps, dt, s, gamma, kls=Euler_motility))
        #d_langevin.append(rms(ncells, nsteps, dt, s, gamma, kls=Langevin_motility))

    # plots
    t = arange(dt, dt*nsteps+1e-6, dt)

    pylab.subplot(121)
    #for i, d in enumerate(d_langevin):
    #    pylab.plot(t, d, 'b-', linewidth=1)
    #    dd = rms_theory(t, sigma[i], gamma)
    #    pylab.plot(t, dd, 'r-', linewidth=1)
    #pylab.xlabel('Time (mins)')
    #pylab.ylabel('Mean square displacement')
    #pylab.title('Langevin motility')
    #pylab.legend(['Simulation', 'Equation'], 'upper left')
    #ax = pylab.axis()
    #pylab.axis([0, nsteps*dt, ax[2], ax[3]])
    
    #pylab.subplot(122)
    for i, d in enumerate(d_euler):
        pylab.plot(t, d, 'b-', linewidth=1)
        dd = rms_theory(t, sigma[i], gamma)
        pylab.plot(t, dd, 'r-', linewidth=1)
    pylab.xlabel('Time (mins)')
    pylab.ylabel('Mean square displacement')
    pylab.title('Euler motility')
    pylab.legend(['Simulation', 'Equation'], 'upper left')
    ax = pylab.axis()
    pylab.axis([0, nsteps*dt, ax[2], ax[3]])

    pylab.show()
