# Supplementary material for: The Multiscale Systems Immunology project: software for cell-based immunological simulation
Source: Source Code Biol Med. 2008 Apr 28;3:6. doi: 10.1186/1751-0473-3-6 (PMC2426691; doi:10.1186/1751-0473-3-6)
Supplement: Additional file 1 — MSI source code. Source code for the MSI project. [file 1751-0473-3-6-S1.gz › msi-release-tmp/test/builder.edges]

[tree]
e1 = ('a', 'blist')
e2 = ('a', 'c')
e3 = ('a', 'name')
e4 = ('blist', 'b1')
e5 = ('blist', 'b2')
e6 = ('c', 'y')
e7 = ('c', 'z')
e8 = ('b1', 'x')
e9 = ('b2', 'x')
