# Supplementary material for: The Multiscale Systems Immunology project: software for cell-based immunological simulation
Source: Source Code Biol Med. 2008 Apr 28;3:6. doi: 10.1186/1751-0473-3-6 (PMC2426691; doi:10.1186/1751-0473-3-6)
Supplement: Additional file 1 — MSI source code. Source code for the MSI project. [file 1751-0473-3-6-S1.gz › msi-release-tmp/test/test_chooser.py]

# from target import mod_path, mod_name, msg

import sys
try:
    mod_name = sys.argv[1]
except IndexError:
    from target import mod_name
if mod_name == 'msipy':
    mod_path = '../python'
elif mod_name == 'msi':
    mod_path = '../c++'
else:
    print "No such package %s" % mod_name
    sys.exit(1)
sys.path.append(mod_path)
import unittest
from factory import factory, forname
import numpy
from utility import get_attributes

class TestChooser2D(unittest.TestCase):
    def setUp(self):
        if mod_name == 'msipy':
            import msipy
            msipy.chooser.set_seed(1234)
        self.chooser1 = factory(mod_name, 'Chooser2d', [1.0, 1.0, 1.0, 1.0])
        self.chooser2 = factory(mod_name, 'Chooser2d', [1.0, 2.0, 3.0, 4.0])
        self.rchoice = forname(mod_name, 'rchoice2d')
        self.wchoice = forname(mod_name, 'wchoice2d')

        
    def tearDown(self):
        pass
    
    def testChooserRegular(self):
        cts = {}
        for i in range(10000):
            n = self.chooser1.choice()
            cts[n] = cts.get(n, 0) + 1
        if mod_name == 'msipy':
            self.assertEqual(cts[0], 2455)
            self.assertEqual(cts[1], 2521)
            self.assertEqual(cts[2], 2496)
            self.assertEqual(cts[3], 2528)
        else:
            for n in range(4):
                self.assert_(2400 < cts[n] < 2600)
            
    def testChooserWeighed(self):
        cts = {}
        wts = [.1, .2, .3, .4]
        for i in range(10000):
            n = self.chooser2.choice()
            cts[n] = cts.get(n, 0) + 1
        if mod_name == 'msipy':
            self.assertEqual(cts[0], 943)
            self.assertEqual(cts[1], 2040)
            self.assertEqual(cts[2], 3022)
            self.assertEqual(cts[3], 3995)
        else:
            for n  in range(4):
                self.assert_((wts[n]*10000 - 150) < cts[n] < (wts[n]*10000 + 150))
        
    def testRChoice(self):
        cts = {}
        for i in range(10000):
            n = self.rchoice()
            cts[n] = cts.get(n, 0) + 1
        if mod_name == 'msipy':
            self.assertEqual(cts[0], 2455)
            self.assertEqual(cts[1], 2521)
            self.assertEqual(cts[2], 2496)
            self.assertEqual(cts[3], 2528)
        else:
            for n in range(4):
                self.assert_(2400 < cts[n] < 2600)

    def testWChoice(self):
        cts = {}
        wts = [.1, .2, .3, .4]
        for i in range(10000):
            n = self.wchoice(wts)
            cts[n] = cts.get(n, 0) + 1
        if mod_name == 'msipy':
            self.assertEqual(cts[0], 943)
            self.assertEqual(cts[1], 2040)
            self.assertEqual(cts[2], 3022)
            self.assertEqual(cts[3], 3995)
        else:
            for n  in range(4):
                self.assert_((wts[n]*10000 - 150) < cts[n] < (wts[n]*10000 + 150))
    
class TestChooser3D(unittest.TestCase):
    def setUp(self):
        if mod_name == 'msipy':
            import msipy
            msipy.chooser.set_seed(1234)
        self.chooser1 = factory(mod_name, 'Chooser3d', [1.0, 1.0, 1.0, 1.0, 1.0, 1.0])
        self.chooser2 = factory(mod_name, 'Chooser3d', [1.0, 2.0, 2.0, 2.0, 2.0, 1.0])
        self.rchoice = forname(mod_name, 'rchoice3d')
        self.wchoice = forname(mod_name, 'wchoice3d')
        
    def tearDown(self):
        pass
        
    def testChooserRegular(self):
        cts = {}
        for i in range(15000):
            n = self.chooser1.choice()
            cts[n] = cts.get(n, 0) + 1
        if mod_name == 'msipy':
            self.assertEqual(cts[0], 2462)
            self.assertEqual(cts[1], 2559)
            self.assertEqual(cts[2], 2436)
            self.assertEqual(cts[3], 2580)
            self.assertEqual(cts[4], 2431)
            self.assertEqual(cts[5], 2532)
        else:
            for n in range(6):
                self.assert_(2300 < cts[n] < 2700)
        
    def testChooserWeighed(self):
        cts = {}
        wts = [.1, .2, .2, .2, .2, .1]
        for i in range(10000):
            n = self.chooser2.choice()
            cts[n] = cts.get(n, 0) + 1
        if mod_name == 'msipy':
            self.assertEqual(cts[0], 943)
            self.assertEqual(cts[1], 2040)
            self.assertEqual(cts[2], 1993)
            self.assertEqual(cts[3], 2036)
            self.assertEqual(cts[4], 1940)
            self.assertEqual(cts[5], 1048)
        else:
            for n  in range(6):
                self.assert_((wts[n]*10000 - 200) < cts[n] < (wts[n]*10000 + 200))
            

    def testRChoice(self):
        cts = {}
        for i in range(15000):
            n = self.rchoice()
            cts[n] = cts.get(n, 0) + 1
        if mod_name == 'msipy':
            self.assertEqual(cts[0], 2462)
            self.assertEqual(cts[1], 2559)
            self.assertEqual(cts[2], 2436)
            self.assertEqual(cts[3], 2580)
            self.assertEqual(cts[4], 2431)
            self.assertEqual(cts[5], 2532)
        else:
            for n in range(6):
                self.assert_(2300 < cts[n] < 2700)

    def testWChoice(self):
        cts = {}
        wts = [.1, .2, .2, .2, .2, .1]
        for i in range(10000):
            n = self.wchoice(wts)
            cts[n] = cts.get(n, 0) + 1
        if mod_name == 'msipy':
            self.assertEqual(cts[0], 943)
            self.assertEqual(cts[1], 2040)
            self.assertEqual(cts[2], 1993)
            self.assertEqual(cts[3], 2036)
            self.assertEqual(cts[4], 1940)
            self.assertEqual(cts[5], 1048)
        else:
            for n in range(6):
                self.assert_((wts[n]*10000 - 200) < cts[n] < (wts[n]*10000 + 200))
        
if __name__ == '__main__':
    suite = unittest.TestSuite()
    tests = [k for k in locals().keys() if k.startswith('Test')]
    for test in tests:
        suite.addTests([factory('utility', 'suite', forname('__main__', test))])
    unittest.TextTestRunner().run(suite)
