# Supplementary material for: The Multiscale Systems Immunology project: software for cell-based immunological simulation
Source: Source Code Biol Med. 2008 Apr 28;3:6. doi: 10.1186/1751-0473-3-6 (PMC2426691; doi:10.1186/1751-0473-3-6)
Supplement: Additional file 1 — MSI source code. Source code for the MSI project. [file 1751-0473-3-6-S1.gz › msi-release-tmp/test/state.edges]

[tree]
e5 = ('state', 'motility')
e6 = ('state', 'secretion')
e7 = ('motility', 'vel')
e8 = ('motility', 'fluctuation')
e9 = ('motility', 'drag')
e10 = ('secretion', 'solfacs')
e11 = ('secretion', 'rates')
