# Supplementary material for: The Multiscale Systems Immunology project: software for cell-based immunological simulation
Source: Source Code Biol Med. 2008 Apr 28;3:6. doi: 10.1186/1751-0473-3-6 (PMC2426691; doi:10.1186/1751-0473-3-6)
Supplement: Additional file 1 — MSI source code. Source code for the MSI project. [file 1751-0473-3-6-S1.gz › msi-release-tmp/test/graph_util.py]

from networkx import *
from factory import factory
import os

def drawGraph(G):
    write_dot(G, 'tmp.dot')
    os.system('dot -Tps tmp.dot -o tmp.ps')
    os.system('gv tmp.ps &')

def root(G):
    """Finds root for a tree."""
    root = periphery(G)
    if len(root) != 1:
        raise "GraphError", "Tree can only have one root"
    else:
        return root[0]

def leaves(G):
    """Find leaves for a DAG."""
    return [n for n in G if G.out_degree(n) == 0]

def process(nbunch, func):
    """Apply arbitrary function to nbunch and return unique results."""
    result = []
    for node in nbunch:
        result.extend(func(node))
    return list(set(result))

def pred(G, nbunch):
    """Find unique predecessors of nodes in nbunch/"""
    return process(nbunch, G.predecessors)

def succ(G, nbunch):
    """Find unique predecessors of nodes in nbunch/"""
    return process(nbunch, G.successors)

def levels(G):
    """Return nbunches according to level."""
    results = []
    nbunch = [root(G)]
    results.append(nbunch)
    for i in range(diameter(G)):
        nbunch = succ(G, nbunch)
        results.append(nbunch)
    return results    

def listDiff(list1, list2):
    return list(set(list1).difference(set(list2)))

def dfs(G, node, seen=[]):
    """Return nodes of G in depth-first order."""
    next = listDiff(G.successors(node), seen)
    if next:
        for node in next:
            dfs(G, node, seen)
    else:
        if node not in seen:
            seen.append(node)
        next = listDiff(G.predecessors(node), seen)
        for node in next:
            dfs(G, node, seen)
    return seen

def isAtom(item):
    """Convention is that atoms start with lower case."""
    if item[0].islower():
        return True
    else:
        return False
    
def sibs(G, node):
    parent = pred(G, [node])
    return succ(G, parent)

def parent(G, node):
    """Returns single (leftmost) parent."""
    try:
        return pred(G, [node])[0]
    except IndexError:
        return None

import unittest
class TestGraph(unittest.TestCase):
    def setUp(self):
        self.G = DiGraph()
        self.G.add_edges_from([('Cell', 'Environment'), ('Cell', 'State'), ('Cell', 'Shape'),
                          ('Environment', 'h1'), ('Environment', 'h2'), ('Environment', 'lower'), ('Environment', 'upper'),
                          ('State', 'Motility'), ('State', 'Secretion'),
                          ('Shape', 'Sphere'),
                          ('Motility','vel'), ('Motility','fluctuation'), ('Motility', 'drag'),
                          ('Secretion', 'solfacs'), ('Secretion','rates'),
                          ('Sphere', 'pos'), ('Sphere', 'radius')])
        self.values = {'h1':1.0, 'h2':1.0, 'lower':[0,0,0], 'upper':[100,100,100],
                       'vel':[0.0,0.0,0.0], 'fluctuation':1.0, 'drag':1.0,
                       'solfacs':['tnf','stnfr'], 'rates':[1.0,0.0],
                       'pos':[50.0,50.0,50.0], 'radius':2.0}


        
    def tearDown(self):
        del self.G
        
    def testRoot(self):
        self.assertEqual(root(self.G), 'Cell')
        
    def testLeaves(self):
        self.assertEqual(sorted(leaves(self.G)), 
                         sorted("lower upper h2 h1 radius pos drag fluctuation vel rates solfacs".split()))
        
    def testPred(self):
        self.assertEqual(sorted(pred(self.G, leaves(self.G))),
                         sorted("Environment Sphere Motility Secretion".split()))

    def testSucc(self):
        self.assertEqual(sorted(succ(self.G, [root(self.G)])),
                         sorted("Environment Shape State".split()))
        
    def testLevels(self):
        self.assertEqual(sorted(levels(self.G)),
                         sorted([['Cell'], 
                                 ['Environment', 'State', 'Shape'], 
                                 ['upper', 'lower', 'h2', 'h1', 'Sphere', 'Motility', 'Secretion'], 
                                 ['fluctuation', 'pos', 'solfacs', 'drag', 'radius', 'rates', 'vel']]))
        
    def testListDiff(self):
        self.assertEqual(sorted(listDiff([1,2,3,4,5,6],[3,5,7,9])),
                         [1,2,4,6])
                   
    def testSibs(self):
        self.assertEqual(sorted(sibs(self.G, 'Environment')),
                         sorted("Environment State Shape".split()))
        self.assertEqual(sorted(sibs(self.G, 'h1')),
                         sorted("lower upper h1 h2".split()))
              
if __name__ == '__main__':
    unittest.main()
