# Supplementary material for: The Multiscale Systems Immunology project: software for cell-based immunological simulation
Source: Source Code Biol Med. 2008 Apr 28;3:6. doi: 10.1186/1751-0473-3-6 (PMC2426691; doi:10.1186/1751-0473-3-6)
Supplement: Additional file 1 — MSI source code. Source code for the MSI project. [file 1751-0473-3-6-S1.gz › msi-release-tmp/test/utility.py]

"""Utility functions."""
import sys
try:
    mod_name = sys.argv[1]
except IndexError:
    from target import mod_name
if mod_name == 'msipy':
    mod_path = '../python'
elif mod_name == 'msi':
    mod_path = '../c++'
else:
    print "No such package %s" % mod_name
    sys.exit(1)
sys.path.append(mod_path)
import unittest
from factory import factory

def get_attributes(x):
    return [item for item in dir(x) if not item.startswith('__')]

def suite(test):
    """Simple method to create test suites."""
    suite = unittest.TestSuite()
    suite.addTest(unittest.makeSuite(test))
    return suite

def nonstring_iterable(obj):
    """Checks if an instance is a sequence (excluding strings)"""
    try:
        iter(obj)
    except TypeError:
        return False
    else:
        return not isinstance(obj, basestring)
    
def buildState(motility, motilityParams, secretion, secretionParams, state, stateParams, module=mod_name):
    """Builder for state instances."""
    _motility = factory(module, motility, *motilityParams)
    _secretion = factory(module, secretion, *secretionParams)
    return factory(module, state, _motility, _secretion, *stateParams)

def buildPyState(motility, motilityParams, secretion, secretionParams, state, stateParams, module='msipy'):
    """Builder for state instances."""
    _motility = factory(module, motility, *motilityParams)
    _secretion = factory(module, secretion, *secretionParams)
    return factory(module, state, _motility, _secretion, *stateParams)

def buildCell(*args):
    return init(*args)

def init(shape, shapeParams, motility, motilityParams, stateFactory, stateFactoryParams, cell, cellParams, module=mod_name):
    """Builder for cell instances."""
    _shape = factory(module, shape, *shapeParams)
    _motility = factory(module, motility, *motilityParams)
    f = factory(module, stateFactory, *stateFactoryParams)
    _state = f.get_state()
    # _state = factory(module, state, _motility, _secretion, *stateParams)
    # stateDict[state[0:-2]] = _state
    return factory(module, cell, _shape, _motility, _state, *cellParams)

#! def init(shape, shapeParams, motility, motilityParams, secretion, secretionParams, cell, cellParams, module=mod_name):
#     """Builder for cell instances."""
#     _shape = factory(module, shape, *shapeParams)
#     _motility = factory(module, motility, *motilityParams)
#     _secretion = factory(module, secretion, *secretionParams)
#     _state = None
#     # _state = factory(module, state, _motility, _secretion, *stateParams)
#     # stateDict[state[0:-2]] = _state
#     return factory(module, cell, _shape, _motility, _secretion, _state, *cellParams)


# def init1(shape, shapeParams, motilityList, motilityParamsList, secretionList, secretionParamsList, stateList, stateParamsList, default_state_name, cell, cellParams, module=mod_name):
#     """Builder for cell instances."""
#     _shape = factory(module, shape, *shapeParams)
#     stateDict = {}
#     for motility, motilityParams, secretion, secretionParams, state, stateParams in \
#         zip(motilityList, motilityParamsList, secretionList, secretionParamsList, stateList, stateParamsList):
#         _motility = factory(module, motility, *motilityParams)
#         _secretion = factory(module, secretion, *secretionParams)
#         _state = factory(module, state, _motility, _secretion, *stateParams)
#         stateDict[state[0:-2]] = _state
#     return factory(module, cell, _shape, stateDict, default_state_name, *cellParams)

# def init2(shape, shapeParams, motility, motilityParams, secretion, secretionParams, state, stateParams, 
#           cell, cellParams, module=mod_name):
#     """Builder for cell instances."""
#     _shape = factory(module, shape, *shapeParams)
#     _motility = factory(module, motility, *motilityParams)
#     _secretion = factory(module, secretion, *secretionParams)
#     _state = factory(module, state, _motility, _secretion, *stateParams)
#     return factory(module, cell, _shape, _state, *cellParams)

def buildNewCell(shape, shapeParams, motilityList, motilityParamsList, secretionList, secretionParamsList, cell, cellParams, module=mod_name):
    """Builder for cell instances."""
    _shape = factory(module, shape, *shapeParams)
    stateDict = {}
    for motility, motilityParams, secretion, secretionParams in \
            zip(motilityList, motilityParamsList, secretionList, secretionParamsList):
        _motility = factory(module, motility, *motilityParams)
        _secretion = factory(module, secretion, *secretionParams)
    return factory(module, cell, _shape, _motility, _secretion, *cellParams)

def buildPyCell(shape, shapeParams, motility, motilityParams, secretion, secretionParams, state, stateParams, 
              cell, cellParams, module='msipy'):
    """Builder for cell instances."""
    _shape = factory(module, shape, *shapeParams)
    _motility = factory(module, motility, *motilityParams)
    _secretion = factory(module, secretion, *secretionParams)
    _state = factory(module, state, _motility, _secretion, *stateParams)
    return factory(module, cell, _shape, _state, *cellParams)
    
