# Supplementary material for: The Multiscale Systems Immunology project: software for cell-based immunological simulation
Source: Source Code Biol Med. 2008 Apr 28;3:6. doi: 10.1186/1751-0473-3-6 (PMC2426691; doi:10.1186/1751-0473-3-6)
Supplement: Additional file 1 — MSI source code. Source code for the MSI project. [file 1751-0473-3-6-S1.gz › msi-release-tmp/test/test_motility_equations.py]

from numpy import identity, array, zeros, ones, inner, outer, sqrt, dot, transpose, exp, mean, arange, cumsum
from numpy.random import normal, random
try:
    import psyco
    psyco.full()
except ImportError:
    pass

class Cell(object):
    """Mock cell for testing."""
    def position(self):
        return (5,5,5)

def norm(v):
    """Norm of a vector."""
    return sqrt(dot(v, v))
        
def proj(p, n):
    """Projection matrix onto tangent space of unit sphere."""
    return identity(n) - outer(p, p)
    
def dw(dt, n):
    """Wiener process vector."""
    return normal(0,1,(n))*sqrt(dt)
    
class Motility(object):
    """Cell motility - assumes that there will only be a single chemotactic factor the cell is sensitive to.
    Changes necessary to cope with more than one chemotactic factor ...
    1. pass in dictionary of {solfac: (conc_weight, grad_weight)} instead of solfac to constructor # only API change is to constructor
    2. modify displace to extract list of conc and list of grad
    3. modify sigma to integrate over conc
    4. modify grad to integrate over grad
    """
    def __init__(self, solfac, beta, gamma, chi, lam, c0, sigma0, q, grad0, dim=3):
        self.solfac = solfac # name of soluble factor to which cell is chemotactic
        self.beta = beta # coeficient of "drag"
        self.gamma = gamma # rate of stochastic diffusion on sphere
        self.chi = chi # chemotactic coefficient
        self.lam = lam # parameter for sigma(c) function
        self.c0 = c0 # parameter for sigma(c) function
        self.sigma0 = sigma0 # parameter for sigma(c) function
        self.q = q # parameter for sigma(c) function
        self.grad0 = grad0 # parameter for bias(grad) function
        self.pos = zeros(3, 'd')
        self.p = random(3)
        self.p /= norm(self.p)
        self.s = self.sigma(0.0)
        self.dim = dim

    def bias(self, grad):
        """Effective gradient. Incorporates chi."""
        return self.chi * grad/(self.grad0 + norm(grad))
    
    def sigma(self, c):
        """IR2007(eq. 8) Motility coefficient function.
        Change of variables from fortran code
        lam' = lam/2
        q = lam'*(cStar + c0)
        sigma0 = sqrt(gamma * mu0)        
        """
        return self.sigma0*(1+c/self.c0)**self.q*exp(-self.lam*c)
    
    def dp(self, c, grad, dt):
        """IR2007(eq. 3) Unit polarization vector increment (with Milstein correction).
        Change from fortran code
        Not cross-multiplied by sqrt(gamma) throughout."""
        #return self.sigma(c)/self.s * dot(proj(self.p, self.dim), (sqrt(self.gamma)*dw(dt, self.dim) + self.chi*self.bias(grad)*dt)) - \
               #((self.dim - 1)*self.gamma*self.sigma(c)**2)/(2*self.s**2)*self.p*dt
        p = self.p
        gamma = self.gamma
        bias = self.bias
        sigma = self.sigma
        s = self.s
        
        z = normal(0, 1, self.dim)
        projz = sqrt(gamma)*sqrt(dt)*(z - dot(p, z)*p)*(sigma(c)/s)
        projz2 = dot(projz, projz)
        return projz + dt*(bias(grad) - dot(p, bias(grad))*p)*(sigma(c)/s) - \
               0.5*projz2*p # Milstein correction
    
    def ds(self, c, dt):
        """IR2007(eq 4) Speed increment.
        Change from fortran code
        beta is gamma
        zeta is sqrt(gamma)"""
        s = self.s
        beta = self.beta
        sigma = self.sigma
        z = normal(0, 1, 1)
        return (sigma(c)**2/s - s)*beta*dt + s*sqrt(beta)*z*sqrt(dt) + \
               0.5*beta*(z**2-1)*dt # Milstein correction
    
    def displace(self, dt, solfacs, cell):
        """Returns displacement in time dt. vd is supposed to represent drift - kiv remove."""
        c = solfacs[self.solfac].get_pos_conc(cell.position())
        grad = solfacs[self.solfac].get_grad(cell.position())
        # result = (self.p*self.s)*dt
        self.pos += (self.p*self.s)*dt
        self.s += min(0.0, self.ds(c, dt))
        self.p += self.dp(c, grad, dt)
        self.p /= norm(self.p) # normalize polarization vector
        # return result
    
def main():
        
    ## parameter list
    beta = 0.5 # coeficient of drag
    gamma = 0.5 # rate of stochastic diffusion on sphere
    chi = 1.0 # chemotactic coefficient
    lam = 1.31/2.0 # parameter for sigma(c) function
    c0 = 3.0 # parameter for sigma(c) function
    sigma0 = sqrt(gamma*3.2) # parameter for sigma(c) function
    q = lam*(4.0+c0) # parameter for sigma(c) function
    grad0 = 0.005 # parameter for g(grad) function
    dim = 3
    dt = 0.01 # time step
    
    import sys
    sys.path.append('../python/msipy')
    from solfac import Soluble_factor3d
    solfacs = {'tnf': Soluble_factor3d('tnf', 0.0, 0.0, 6.0*ones((10, 10, 10), 'd'), [])}
    cell = Cell()

    nCells = 1
    iters = 1500
    xs = zeros((nCells, iters), 'd')
    for nCell in range(nCells):
        m = Motility('tnf', beta, gamma, chi, lam, c0, sigma0, q, grad0, dim)
        for i in range(iters):
            m.displace(dt, solfacs, cell)
            xs[nCell, i] = dot(m.pos, m.pos)
        
    import pylab
    pylab.plot(arange(0, iters*dt, dt), cumsum(mean(xs, 0)))
    ax = pylab.axis()
    pylab.axis([0, iters*dt, ax[2], ax[3]])
    pylab.title('conc = 6.0')
    pylab.show()

if __name__ == '__main__':
    main()
