# Supplementary material for: The Multiscale Systems Immunology project: software for cell-based immunological simulation
Source: Source Code Biol Med. 2008 Apr 28;3:6. doi: 10.1186/1751-0473-3-6 (PMC2426691; doi:10.1186/1751-0473-3-6)
Supplement: Additional file 1 — MSI source code. Source code for the MSI project. [file 1751-0473-3-6-S1.gz › msi-release-tmp/test/test_filter_log.py]

import sys
sys.path.extend(['../python', '../c++'])
import cPickle

log = cPickle.load(open('sim.pic', 'r'))
for k, v in log[0.0].items():
    print k, v.pos
