# Supplementary material for: The Multiscale Systems Immunology project: software for cell-based immunological simulation
Source: Source Code Biol Med. 2008 Apr 28;3:6. doi: 10.1186/1751-0473-3-6 (PMC2426691; doi:10.1186/1751-0473-3-6)
Supplement: Additional file 1 — MSI source code. Source code for the MSI project. [file 1751-0473-3-6-S1.gz › msi-release-tmp/test/test_msi.py]

# from target import mod_path, mod_name, msg
import sys
# mod_path = sys.argv[1]
# sys.path.append(mod_path)
import unittest # as unittest
import numpy
from factory import factory, forname
from utility import get_attributes
import re
import glob
testpat = re.compile(r'class\s+(Test.*?)\(unittest.TestCase\)', re.IGNORECASE)

# obsoleted Action Integrator Border Chooser Secretion
# remove
# should replace Secretion by Behavior
tests = """ Motility 
Bump Cell Cell_Factory Diffusion  Environment Geometry Grid Occupation 
Reaction Simulation Solfac State_Factory Tissue_Traffic Traffic Vessel 
""".split()

suite_list = []
for t in tests:
    text = open('test_' + t.lower() + '.py').read()
    for klass in testpat.findall(text):
        try:
            suite_list.append(factory('utility', 'suite', forname('test_' + t.lower(), klass)))
        except (ImportError, AttributeError), e:
            print t, e

suite = unittest.TestSuite()
suite.addTests(suite_list)

if __name__ == '__main__':
    # unittest.main()
    unittest.TextTestRunner(verbosity=2).run(suite)
    # unittest.BaseGUITestRunner().run(suite)
