# Supplementary material for: The Multiscale Systems Immunology project: software for cell-based immunological simulation
Source: Source Code Biol Med. 2008 Apr 28;3:6. doi: 10.1186/1751-0473-3-6 (PMC2426691; doi:10.1186/1751-0473-3-6)
Supplement: Additional file 1 — MSI source code. Source code for the MSI project. [file 1751-0473-3-6-S1.gz › msi-release-tmp/test/systest_demo3d.py]

import sys
try:
    mod_name = sys.argv[1]
except IndexError:
    from target import mod_name
if mod_name == 'msipy':
    print "python"
    mod_path = '../python'
elif mod_name == 'msi':
    print "C++"
    mod_path = '../c++'
else:
    print "No such package %s" % mod_name
    sys.exit(1)
sys.path.append(mod_path)

from factory import forname, factory
from utility import buildCell
import numpy

def build_mac(pos, radius, speed, d, solfacs, solfacRates, moveCoeff, activateCoeff):
    """Build a macrophage."""
    return buildCell('Sphere3d', [pos, radius],
                     'Brownian_motility3d', [speed, d],
                     'Secretion', [solfacs, solfacRates],
                     'Macrophage3d', ['Macrophage', {'move':moveCoeff, 'activate':activateCoeff}])

def init_env():
    """Set up environment, solfacs and cells."""
    minx, miny, minz, maxx, maxy, maxz = 0, 0, 0, 13, 13, 13 # environment boundaries
    conc = numpy.zeros((maxx-minx, maxy-miny, maxz-minz), 'd') # 3D array of 13 by 13 doubles
    
    # create solfacs with diffusion coefficients "coeff", degradation rates "rate" and initial concentration "conc"
    tnf = factory(mod_name, 'Soluble_factor3d', 'tnf', 1.0, 1.0, conc)
    stnfr = factory(mod_name, 'Soluble_factor3d', 'stnfr', 1.0, 0.0, conc)

    # set up solfac reactions
    reactions = []

    # set up identical parameters for individual macrophages
    rad, fluc, d, solfacs, solfacRates = 1.0, 0.0, 1.0, ('tnf', 'stnfr'), (1.0, 0.0)
    moveC, activateC = [1, 0], [1, 0]

    # set up class attributes for macrophages - this is needed by the immigration function (not used in this tutorial)
    forname(mod_name, 'Macrophage3d').set_class_solfac_names(['tnf', 'stnfr'])

    # build a bunch of macrophages
    macs = [build_mac(pos, rad, fluc, d, solfacs, solfacRates, moveC, activateC) for pos in [(2,2,2), (2,10,2), (10,2,2), (10,10,2)]]

    # set up the environment with diffusion and occupation managers
    grid = factory(mod_name, 'Grid3d', 1.0, (minx, miny, minz), (maxx, maxy, maxz))
    dm = factory(mod_name, 'Feuler_diffusion3d', grid, reactions)
    om = factory(mod_name, 'Occupation_manager3d')
    environment = factory(mod_name, 'Environment3d', dm, om)

    # add solfacs to environment
    for solfac in [tnf, stnfr]:
        environment.add_solfac(solfac)
   
    # add cells to environment
    for mac in macs:
        environment.add_cell(mac)

    # create simulation
    return factory(mod_name, 'Simulation3d', environment)

if __name__ == '__main__':
    sim = init_env()
    sim.run(10, 1)
    # import cPickle
    # cPickle.dump(sim.log, open('sim.pic', 'w'))
    data = sim.log.items()
    data.sort()
    for k, v in data:
        print "Time: %s" % k
        for k1, v1 in v.items():
            print k1, [getattr(v1, attr) for attr in dir(v1) if not attr.startswith('__')]

#     items = sim.printlog().items()
#     items.sort()
#     for k, v in items:
#         print "Time: %4.1f" % k
#         for idx, pos in v.items():
#             print "%4.1f: (%.2f, %.2f, %.2f)" % (float(idx), pos[0], pos[1], pos[2])
