# Supplementary material for: The Multiscale Systems Immunology project: software for cell-based immunological simulation
Source: Source Code Biol Med. 2008 Apr 28;3:6. doi: 10.1186/1751-0473-3-6 (PMC2426691; doi:10.1186/1751-0473-3-6)
Supplement: Additional file 1 — MSI source code. Source code for the MSI project. [file 1751-0473-3-6-S1.gz › msi-release-tmp/test/test_border.py]

# from target import mod_path, mod_name, msg

import sys
try:
    mod_name = sys.argv[1]
except IndexError:
    from target import mod_name
if mod_name == 'msipy':
    mod_path = '../python'
elif mod_name == 'msi':
    mod_path = '../c++'
else:
    print "No such package %s" % mod_name
    sys.exit(1)
sys.path.append(mod_path)
import unittest
from factory import factory, forname
import numpy
from utility import get_attributes
try:
    set
except NameError:
    from sets import Set as set # for python 2.3 compatibility

class TestBorder2D(unittest.TestCase):
    def setUp(self):
        lower = (0.0, 0.0)
        upper = (100.0, 100.0)
        self.border1 = factory(mod_name, 'Border2d', lower, upper)
        self.border2 = factory(mod_name, 'Border2d', lower, upper)
    
    def tearDown(self):
        pass
    
    def testGetSource(self):
        s1_list = []
        s2_list = []
        for i in range(100):
            s1, s2 = self.border1.get_source()
            if s1 == 0.0 or s1 == 100:
                s1_list.append(s1)
                self.assert_(0 < s2 < 100.0)
            else:
                s2_list.append(s2)
                self.assert_(0 < s1 < 100.0)
        self.assertEqual(set(s1_list), set([0.0, 100.0]))
        self.assertEqual(set(s2_list), set([0.0, 100.0]))
        
    def testGetSourceDet(self):
        s1, s2 = self.border1.get_source_det(0)
        self.assertEqual(s1, 0.0)
        s1, s2 = self.border1.get_source_det(1)
        self.assertEqual(s2, 0.0)
        s1, s2 = self.border1.get_source_det(2)
        self.assertEqual(s1, 100.0)
        s1, s2 = self.border1.get_source_det(3)
        self.assertEqual(s2, 100.0)            
    
class TestBorder3D(unittest.TestCase):
    def setUp(self):
        lower = (0.0, 0.0, 0.0)
        upper = (100.0, 100.0, 100.0)
        self.border1 = factory(mod_name, 'Border3d', lower, upper)
        self.border2 = factory(mod_name, 'Border3d', lower, upper)
    
    def tearDown(self):
        pass
    
    def testGetSource(self):
        s1_list = []
        s2_list = []
        s3_list = []
        for i in range(100):
            s1, s2, s3 = self.border1.get_source()
            ## DEBUG
            # print ', '.join(map(str, (s1, s2, s3)))
            if s1 == 0.0 or s1 == 100:
                s1_list.append(s1)
                self.assert_(0 < s2 < 100.0)
                self.assert_(0 < s3 < 100.0)
            elif s2 == 0.0 or s2 == 100:
                s2_list.append(s2)
                self.assert_(0 < s1 < 100.0)
                self.assert_(0 < s3 < 100.0)
            else:
                s3_list.append(s3)
                self.assert_(0 < s1 < 100.0)
                self.assert_(0 < s2 < 100.0)
        self.assertEqual(set(s1_list), set([0.0, 100.0]))
        self.assertEqual(set(s2_list), set([0.0, 100.0]))
        self.assertEqual(set(s3_list), set([0.0, 100.0]))
        
    def testGetSourceDet(self):
        s1, s2, s3 = self.border1.get_source_det(0)
        self.assertEqual(s1, 0.0)
        s1, s2, s3 = self.border1.get_source_det(1)
        self.assertEqual(s2, 0.0)
        s1, s2, s3 = self.border1.get_source_det(2)
        self.assertEqual(s3, 0.0)
        s1, s2, s3 = self.border1.get_source_det(3)
        self.assertEqual(s1, 100.0)            
        s1, s2, s3 = self.border1.get_source_det(4)
        self.assertEqual(s2, 100.0)
        s1, s2, s3 = self.border1.get_source_det(5)
        self.assertEqual(s3, 100.0)            
        
if __name__ == '__main__': 
    suite = unittest.TestSuite()
    tests = [k for k in locals().keys() if k.startswith('Test')]
    for test in tests:
        suite.addTests([factory('utility', 'suite', forname('__main__', test))])
    unittest.TextTestRunner().run(suite)
