# Supplementary material for: The Multiscale Systems Immunology project: software for cell-based immunological simulation
Source: Source Code Biol Med. 2008 Apr 28;3:6. doi: 10.1186/1751-0473-3-6 (PMC2426691; doi:10.1186/1751-0473-3-6)
Supplement: Additional file 1 — MSI source code. Source code for the MSI project. [file 1751-0473-3-6-S1.gz › msi-release-tmp/test/environment.nodes]

[environment]
type='Environment_params2d'
attname='environment'
value=None

[hc]
type='float'
attname='h1'
value=1.0

[hd]
type='float'
attname='h2'
value=1.0

[lower]
type='vector of floats'
attname='lower'
value=[0, 0]

[upper]
type='vector of floats'
attname='upper'
value=[100, 100]
