# Supplementary material for: The Multiscale Systems Immunology project: software for cell-based immunological simulation
Source: Source Code Biol Med. 2008 Apr 28;3:6. doi: 10.1186/1751-0473-3-6 (PMC2426691; doi:10.1186/1751-0473-3-6)
Supplement: Additional file 1 — MSI source code. Source code for the MSI project. [file 1751-0473-3-6-S1.gz › msi-release-tmp/test/test_run.py]

"""Write stuff to pull in parameters from configuration files."""

import unittest
from msi import *
from numpy import array
from validation import validate
from StringIO import StringIO

from msi import *
import copy
from configobj import ConfigObj
from factory import forname, factory
from ordering import argOrder

def buildArgs(configFile, name, adminLabel):
    paramDict = ConfigObj(configFile, unrepr=True)
    admin = paramDict[adminLabel]
    defaultDict = paramDict[admin['default']][admin['default']]
    objectDict = dict(defaultDict)
    objectDict.update(paramDict[admin['default']][name])
    args = {}
    for item in objectDict:
        params = paramDict[defaultDict[item]][objectDict[item]].values()
        funcName = defaultDict[item] + admin['func_suffix']
        args[item+admin['arg_suffix']] = factory(admin['modname'], funcName, *params)
    return args

def buildArgList(targets, configFile, adminLabel, modname, attname, order):
    """Returns list of lists of paramObjects, in the expected C++ argument order."""
    params = {}
    for target in targets:
        args = buildArgs(configFile, target, adminLabel)
        for name in order[attname]:
            params.setdefault(name, []).append(args[name])
    argList = []
    for name in order[attname]:
        argList.append(params[name])
    return argList
        
class TestBuilder(unittest.TestCase):
    def setUp(self):
        pass
    
    def tearDown(self):
        pass

    def testBuildArgList(self):
        argList = buildArgList(['Cell1', 'Cell2'], 'cell_config_test.cfg', 
                              'CellAdmin', 'msi', 'cell_builder2d', argOrder)
        # for item in argList:
        #     print item

    def testRun(self):
        argList = buildArgList(['Cell1', 'Cell2'], 'cell_config_test.cfg', 
                              'CellAdmin', 'msi', 'cell_builder2d', argOrder)
        args_env = argList[4][0]
        env = environment_builder2d(argList[0], argList[1], argList[2], argList[3], args_env, argList[5])
        sim = Simulation2d(env)
        #sim.run(5, 1)
        sim.run(5, 1, [2,4])
        log = sim.log
        for time in log.keys():
           for id in log[time].keys():
               print "At time %s position of cell %s is %s "%(time, id, log[time][id].pos)

if __name__ == '__main__':
    unittest.main()
