# Supplementary material for: The Multiscale Systems Immunology project: software for cell-based immunological simulation
Source: Source Code Biol Med. 2008 Apr 28;3:6. doi: 10.1186/1751-0473-3-6 (PMC2426691; doi:10.1186/1751-0473-3-6)
Supplement: Additional file 1 — MSI source code. Source code for the MSI project. [file 1751-0473-3-6-S1.gz › msi-release-tmp/test/validation.py]

from validate import Validator
from configobj import ConfigObj

def validate(config, configSpec):
  """Validate config against configSpec and return configuration dictionary."""
  vtor = Validator()
  cfg = ConfigObj(config, configspec=configSpec)
  # abort if config validation error
  if cfg.validate(vtor) != True:
    for item in cfg.validate(vtor).items():
      print item
      exit()        
  else:
    return cfg
