# Supplementary material for: The Multiscale Systems Immunology project: software for cell-based immunological simulation
Source: Source Code Biol Med. 2008 Apr 28;3:6. doi: 10.1186/1751-0473-3-6 (PMC2426691; doi:10.1186/1751-0473-3-6)
Supplement: Additional file 1 — MSI source code. Source code for the MSI project. [file 1751-0473-3-6-S1.gz › msi-release-tmp/test/target.py]

#target = 'cpp'
target = 'python' # set python to be default

if target.lower().startswith('p'):
    mod_path = '../python'
    mod_name = 'msipy'
    msg = 'Running Python tests:'
elif target.lower().startswith('c'):
    mod_path = '../c++'
    mod_name = 'msi'
    msg = 'Running C++ tests:'
else:
    print "Unknown target %s" % target
    import sys
    sys.exit(1)
