# Supplementary material for: The Multiscale Systems Immunology project: software for cell-based immunological simulation
Source: Source Code Biol Med. 2008 Apr 28;3:6. doi: 10.1186/1751-0473-3-6 (PMC2426691; doi:10.1186/1751-0473-3-6)
Supplement: Additional file 1 — MSI source code. Source code for the MSI project. [file 1751-0473-3-6-S1.gz › msi-release-tmp/test/test_diffusion.py]

# from target import mod_path, mod_name, msg

import sys
try:
    mod_name = sys.argv[1]
except IndexError:
    from target import mod_name
if mod_name == 'msipy':
    mod_path = '../python'
elif mod_name == 'msi':
    mod_path = '../c++'
else:
    print "No such package %s" % mod_name
    sys.exit(1)
sys.path.append(mod_path)
import unittest
import numpy
from numarray import array
import copy
from factory import factory, forname
from utility import get_attributes, buildCell
import numpy.random

# for testing diffusion updates
import pylab
pylab.ion()
delta = 1.0
maxx = 11
maxy = 11
maxz = 11
x = numpy.arange(0, maxx, delta)
y = numpy.arange(0, maxy, delta)
X, Y = pylab.meshgrid(x, y)

# global dict for testing if stnfr/tnf reaction occurs
adict = {}

class TestKernelDiffusion2D(unittest.TestCase):
    def setUp(self):
        # grid
        h = 1.0
        size = array([maxx, maxy])
        lower = array([1, 1])
        self.grid = factory(mod_name, 'Grid2d', size, h, lower)

        # reactions

        reaction = factory(mod_name, 'Reaction', 'tnf', 'stnfr', 1, 1, 20.0)
        reactions = [reaction]

        # soluble factors
        coeff = 5.0
        rate = 0.0
        conc_0 = 0.0 # numpy.random.random((maxx, maxy))
        tnf = factory(mod_name, 'Soluble_factor2d', 'tnf', coeff, rate, conc_0, reactions)
        tnf.set_grid(self.grid)
        for i in range(maxx):
            for j in range(maxy):
                tnf.set_conc(numpy.random.random(), (i, j))
        
        coeff = 10.0
        rate = 0.1
        conc_0 = 0.0 # numpy.zeros((maxx, maxy), 'd')
        stnfr = factory(mod_name, 'Soluble_factor2d', 'stnfr', coeff, rate, conc_0, reactions)
        stnfr.set_grid(self.grid)
        
        # cells
        pos_mac1 = numpy.array([maxx/2, maxy/4])
        radius = 1.0
        speed = 1.0
        d = 1.0
        #solfacs = ('tnf', 'stnfr')
        #solfacRates = (1.0, 0.0)
        sbs = {
            'tnf': factory(mod_name, 'Constant_secretion_behavior2d', 1.0),
            'stnfr': factory(mod_name, 'Constant_secretion_behavior2d', 0.0)
            }
        mac1 = buildCell('Sphere2d', [pos_mac1, radius],
                         'Brownian_motility2d', [speed, d],
                         'Macrophage_state_factory2d', [""],
                         'Macrophage2d', [sbs, 'Macrophage'])

        pos_mac2 = numpy.array([maxx/2, 3*maxy/4])
        radius = 1.0
        speed = 1.0
        d = 1.0
        solfacs = ('tnf', 'stnfr')
        solfacRates = (1.0, 0.0)
        mac2 = buildCell('Sphere2d', [pos_mac2, radius],
                         'Brownian_motility2d', [speed, d],
                         'Macrophage_state_factory2d', [""],
                         'Macrophage2d', [sbs, 'Macrophage'])

        pos_inh = numpy.array([maxx/2, maxy/2])
        radius = 1.0
        speed = 1.0
        d = 1.0
        solfacs = ('tnf', 'stnfr')
        solfacRates = (0.0, 10.0)
        inh = buildCell('Sphere2d', [pos_inh, radius],
                        'Brownian_motility2d', [speed, d],
                        'Macrophage_state_factory2d', [""],
                        'Macrophage2d', [sbs, 'Macrophage'])

        self.solfacs = {'tnf': tnf, 'stnfr': stnfr}
        self.cells = {mac1.id(): mac1, mac2.id(): mac2, inh.id(): inh}
        self.props = {}

        # diffusion manager
        rho = 5 
        lamb = 1
        #! self.dm = factory(mod_name, 'Kernel_diffusion2d', reactions, rho, lamb)
        self.dm = factory(mod_name, 'Kernel_diffusion2d', rho, lamb)
        self.dm.set_grid(self.grid)

    def tearDown(self):
        pass
        
    def test_kernelfn(self):
        pt1 = [0, 1]
        pt2 = [2, 3]
        self.dm.kernelfn(pt1, pt2)

    def test_calc_kernel(self):
        self.dm.calc_kernel(1, 3)

    def test_calc_neighbors(self):
        self.dm.calc_neighbors(3)

    def test_calc_interior_neighbors(self):
        #print array(self.dm.calc_interior_neighbors((5, 5), self.dm.calc_pts(2)))
        self.assert_(numpy.all(array(self.dm.calc_interior_neighbors((5, 5), self.dm.calc_pts(2))) ==  array([array([4, 4]), array([4, 5]), array([4, 6]), array([5, 4]), array([5, 5]), array([5, 6]), array([6, 4]), array([6, 5]), array([6, 6])])))
        
    def test_calc_boundary_neighbors(self):
        self.assert_(numpy.all(array(self.dm.calc_boundary_neighbors((11, 11), 3)) == array([array([9, 9]), array([9, 10]), array([ 9, 11]), array([10, 9]), array([10, 10]), array([10, 11]), array([11,  9]), array([11,  10]), array([11, 11])])))
        
    def test_calc_pts(self):
        self.assert_(numpy.all(array(self.dm.calc_pts(2)) == [array([-1, -1]), array([-1,  0]), array([-1,  1]), array([ 0, -1]), array([0, 0]), array([0, 1]), array([ 1, -1]), array([1, 0]), array([1, 1])]))

    def test_interpolate(self):
        self.solfacs['tnf'].interpolate((1, 1))

    def test_step_diffusion(self):
        self.dm.step_diffusion(self.solfacs['tnf'])
        
##     # CLIBURN
##     def test_get_sinks(self):
##         #         for solfac in self.dm.get_sinks(self.solfacs):
##         #             print solfac, 
##         #             print sum(self.solfacs[solfac].conc)
##         #             print '@'*80
##         #         print
##         self.dm.get_sinks(self.solfacs)

##     def test_get_sources(self):
##         #         for solfac in self.dm.get_sinks(self.solfacs):
##         #             print solfac, 
##         #             print sum(self.solfacs[solfac].conc)
##         #             print '@'*80
##         #         print
##         self.dm.get_sinks(self.solfacs)
        
##     def test_step_reaction(self):
##         #         sinks = self.dm.get_sinks(self.solfacs)
##         #         sources = self.dm.get_sources(self.solfacs, self.cells)
##         #         dt = 0.1
##         #         for solfac in self.solfacs:
##         #             print solfac, 
##         #             print sum(self.solfacs[solfac].conc)
##         #             print '@'*80
##         #         self.dm.step_reaction(dt, self.solfacs, sources, sinks)
##         #         for solfac in self.solfacs:
##         #             print solfac, 
##         #             print sum(self.solfacs[solfac].conc)
##         #             print '@'*80
##         self.dm.get_sinks(self.solfacs)
            
##     def test_step(self):
##         #         for solfac in self.solfacs:
##         #             print solfac, 
##         #             print sum(self.solfacs[solfac].conc)
##         #             print '@'*80
##         #         dt = 0.1
##         #         self.dm.step(dt, self.solfacs, self.cells)
##         #         for solfac in self.solfacs:
##         #             print solfac, 
##         #             print sum(self.solfacs[solfac].conc)
##         #             print '@'*80
##         dt = 0.1
##         self.dm.step(dt, self.solfacs, self.cells, self.props)

class TestFeulerDiffusion2D(unittest.TestCase):
    def setUp(self):
        # grid
        h = 1.0
        size = array([maxx, maxy])
        lower = array([1, 1])
        self.grid = grid = factory(mod_name, 'Grid2d', size, h, lower)

        # reactions
        reaction = factory(mod_name, 'Reaction', 'tnf', 'stnfr', 1, 1, 20.0)
        reactions = [reaction]

        # soluble factors
        coeff = 5.0
        rate = 0.0
        conc_0 = 0.0 # numpy.zeros((maxx, maxy), 'd')
        tnf = factory(mod_name, 'Soluble_factor2d', 'tnf', coeff, rate, conc_0, reactions)
        tnf.set_grid(self.grid)
        
        coeff = 10.0
        rate = 0.1
        conc_0 = 0.0 # numpy.zeros((maxx, maxy), 'd')
        stnfr = factory(mod_name, 'Soluble_factor2d', 'stnfr', coeff, rate, conc_0, reactions)
        stnfr.set_grid(self.grid)
        
        # cells
        pos_mac1 = numpy.array([maxx/2, maxy/4])
        radius = 1.0
        speed = 1.0
        d = 1.0
        #solfacs = ('tnf', 'stnfr')
        #solfacRates = (1.0, 0.0)
        sbs = {
            'tnf': factory(mod_name, 'Constant_secretion_behavior2d', 1.0),
            'stnfr': factory(mod_name, 'Constant_secretion_behavior2d', 0.0)
            }
        mac1 = buildCell('Sphere2d', [pos_mac1, radius],
                         'Brownian_motility2d', [speed, d],
                         'Macrophage_state_factory2d', [""],
                         'Macrophage2d', [sbs, 'Macrophage'])

        pos_mac2 = numpy.array([maxx/2, 3*maxy/4])
        radius = 1.0
        speed = 1.0
        d = 1.0
        #solfacs = ('tnf', 'stnfr')
        #solfacRates = (1.0, 0.0)
        sbs = {
            'tnf': factory(mod_name, 'Constant_secretion_behavior2d', 1.0),
            'stnfr': factory(mod_name, 'Constant_secretion_behavior2d', 0.0)
            }
        mac2 = buildCell('Sphere2d', [pos_mac2, radius],
                         'Brownian_motility2d', [speed, d],
                         'Macrophage_state_factory2d', [""],
                         'Macrophage2d', [sbs, 'Macrophage'])

        pos_inh = numpy.array([maxx/2, maxy/2])
        radius = 1.0
        speed = 1.0
        d = 1.0
        #solfacs = ('tnf', 'stnfr')
        #solfacRates = (0.0, 10.0)
        sbs = {
            'tnf': factory(mod_name, 'Constant_secretion_behavior2d', 0.0),
            'stnfr': factory(mod_name, 'Constant_secretion_behavior2d', 10.0)
            }
        inh = buildCell('Sphere2d', [pos_inh, radius],
                        'Brownian_motility2d', [speed, d],
                        'Macrophage_state_factory2d', [""],
                        'Macrophage2d', [sbs, 'Macrophage'])

        self.solfacs = {'tnf': tnf, 'stnfr': stnfr}
        self.cells = {mac1.id(): mac1, mac2.id(): mac2, inh.id(): inh}
        self.props = {}

        # diffusion manager
        #! self.dm = factory(mod_name, 'Feuler_diffusion2d', reactions)
        self.dm = factory(mod_name, 'Feuler_diffusion2d')        
        self.dm.set_grid(self.grid)
        
        # normally done by environment within add_solfac
        # self.dm.set_single_source(tnf.name, tnf.conc)
        # self.dm.set_single_source(stnfr.name, tnf.conc)
        
        # CLIBURN 05022007 - use add_solfac rather than set_single_source
        self.dm.add_solfac(tnf)
        self.dm.add_solfac(stnfr)

    def tearDown(self):
        pass
    
    def _test0(self):
        print get_attributes(self.dm)

    def testRxns(self):
        ## rxns should be private
        # self.assertEqual(self.dm.rxns[0].__class__.__name__, 'Reaction')
        # obsolete
        pass
    
    def testUpdateSources(self):
        # no longer true, since we initialize the source_dict
        # self.assertEqual(self.dm.source_dict, {})
        dt = 1.0
        self.dm.update_sources(dt, self.cells, self.props)
        # sources = self.dm.get_sources(self.solfacs, self.cells, self.props)
        # DEBUG
        # ?? don't know how to get the next statement to work
        # self.dm.set_source_dict(sources)
        # WORKAROUND - set singly
        # long term solution -> get rid of copying arrays entirely
        # for source in sources:
        #     self.dm.set_single_source(source, sources[source])
        # immediately after update sources, cell position solfac conc = secretion rate
        self.assertEqual(self.dm.source_dict['tnf'][maxx/2][maxy/4], 1.0)
        self.assertEqual(self.dm.source_dict['tnf'][maxx/2][3*maxy/4], 1.0)
        self.assertEqual(self.dm.source_dict['stnfr'][maxx/2][maxy/2], 10.0)
        
    def testReactionRateDict(self):
        """Check that rxn_rate_dict holds correct values."""
        self.assert_(numpy.alltrue(numpy.ravel(self.dm.rxn_rate_dict['tnf']['stnfr'])==20.0))
        self.assert_(numpy.alltrue(numpy.ravel(self.dm.rxn_rate_dict['stnfr']['tnf'])==20.0))
        
    def testUpdateReactions(self):
        for solfac in self.solfacs:
            self.dm.update_reaction(solfac, self.solfacs)
        # new value is r*(kself/kother)*other.conc
        print "Reaction term now in private member _reaction - cannot access."
        
    def testUpdateReactionsIntegerDivisionError(self):
        """Catch integer division error"""
        reaction = factory(mod_name, 'Reaction', 'tnf', 'stnfr', 1, 2, 20.0)
        #! dm = factory(mod_name, 'Feuler_diffusion2d', [reaction])
        dm = factory(mod_name, 'Feuler_diffusion2d')
        self.dm.set_grid(self.grid)
        tnf = factory(mod_name, 'Soluble_factor2d', 'tnf', 1.0, 1.0, 1.0, [reaction]) # numpy.ones((11, 11), 'd'))
        # tnf.set_grid(self.grid)
        stnfr = factory(mod_name, 'Soluble_factor2d', 'stnfr', 1.0, 1.0, 1.0, [reaction]) # numpy.ones((11, 11), 'd'))
        # stnfr.set_grid(self.grid)
        
        dm.add_solfac(tnf)
        dm.add_solfac(stnfr)
        
        for solfac in ['tnf', 'stnfr']:
            dm.update_reaction(solfac, {'tnf': tnf, 'stnfr': stnfr})
        print "Reaction term now in private member _reaction - cannot access."
        #self.assert_(numpy.alltrue(numpy.ravel(dm.rxn_rate_dict['tnf']['stnfr'])==10.0))
        #self.assert_(numpy.alltrue(numpy.ravel(dm.rxn_rate_dict['stnfr']['tnf'])==40.0))
        
    def testUpdateDiffusion(self):
        # self.dm.get_sources(self.solfacs, self.cells, self.props)
        # self.dm.update_sources(self.solfacs, self.cells, self.props)
        conc = self.solfacs['tnf'].conc
        self.dm.update_diffusion(self.solfacs['tnf'].conc)
        # dirichlet conditions, so sides == 0
        for i in [1, maxx-1]:
            self.assert_(numpy.alltrue(self.dm.laplacian()[i,:] == 0.0))
        for j in [1, maxy-1]:
            self.assert_(numpy.alltrue(self.dm.laplacian()[:,j] == 0.0))
        # central parts are 4*conc
        # nothing is happening?
        self.assert_(numpy.alltrue(numpy.ravel(self.dm.laplacian()[1:(maxx-1),1:(maxy-1)]) == 0.0))
        
    def testDiffuse(self):
        dt = 0.1
        diffusionScale = dt/(self.dm.h()**2.0)
        for solfac in self.solfacs:
            self.dm.update_reaction(solfac, self.solfacs)
        # self.dm.set_source_dict(self.dm.get_sources(self.solfacs, self.cells, self.props))
        self.dm.update_sources(dt, self.cells, self.props)
        old_tnf = self.solfacs['tnf'].conc
        old_stnfr = self.solfacs['stnfr'].conc
        self.dm.diffuse(dt, diffusionScale, 
                        self.solfacs['tnf']) 
                        # self.dm.source_dict['tnf'])
        new_tnf = self.solfacs['tnf'].conc
        new_stnfr = self.solfacs['stnfr'].conc
        # sanity check - stnfr should be the same at all grid points, tnf should be different near cell
        self.assert_(numpy.alltrue(numpy.ravel(new_stnfr) == numpy.ravel(old_stnfr)))
        self.assert_(not numpy.alltrue(numpy.ravel(new_tnf) == numpy.ravel(old_tnf)))
        
    def testStep(self):
        dt = 0.1
        conc_tnf = self.solfacs['tnf'].conc
        conc_stnfr = self.solfacs['stnfr'].conc
        for i in range(2):
            self.dm.step(dt, self.solfacs, self.cells, self.props)
            self.assert_(not numpy.alltrue(numpy.ravel(conc_tnf) == 
                                              numpy.ravel(self.solfacs['tnf'].conc)))
            self.assert_(not numpy.alltrue(numpy.ravel(conc_stnfr) == 
                                              numpy.ravel(self.solfacs['stnfr'].conc)))
            conc_tnf = self.solfacs['tnf'].conc
            conc_stnfr = self.solfacs['stnfr'].conc
            
            ## UNCOMMENT TO SEE MOVIE
            #pylab.subplot(121)
            #pylab.title('TNF')
            #pylab.contourf(X, Y, conc_tnf, 8)           
            #pylab.subplot(122)
            #pylab.title('STNFR')
            #pylab.contourf(X, Y, conc_stnfr, 8)           
            
            ## UNCOMMENT TO DO DATA DUMP FOR TNF CONCENTRATIONS
            #fo = open('../data/conc%04d.txt' % i, 'w') 
            #for row in conc_tnf:
                #fo.write('\t'.join(map(str, row)) + '\n')
            #fo.close()
            
    def testReaction1(self):
        """Test if tnf-stnfr reaction actually occurring."""
        dt = 0.1
        for i in range(75):
            self.dm.step(dt, self.solfacs, self.cells, self.props)
        ## store in global dict to compare with results of testReaction2
        adict['tnf'] = copy.copy(self.solfacs['tnf'].conc)

    def testReaction2(self):
        """Test if tnf-stnfr reaction actually occurring."""
        dt = 0.1
        # set stnfr secretion for inhibitor cell to 0
        inh = max(self.cells.keys())
        self.assertEqual(self.cells[inh].secretion_rate('stnfr'), 10.0)
        self.cells[inh].change_sb('stnfr', factory(mod_name, 'Constant_secretion_behavior2d', 0.0))
        self.assertEqual(self.cells[inh].secretion_rate('stnfr'), 0.0)
        for i in range(75):
            self.dm.step(dt, self.solfacs, self.cells, self.props)
        ## if interaction occurs between tnf and stnfr, below assertion must be true
        self.assert_(not numpy.alltrue(numpy.ravel(adict['tnf']) ==
                                          numpy.ravel(self.solfacs['tnf'].conc)))


class TestFeulerDiffusion3D(unittest.TestCase):
    def setUp(self):
        # grid
        h = 1.0
        size = array([maxx, maxy, maxz])
        lower = array([1, 1, 1])
        self.grid = grid = factory(mod_name, 'Grid3d', size, h, lower)

        # reactions
        reaction = factory(mod_name, 'Reaction', 'tnf', 'stnfr', 1, 1, 2.0)
        reactions = [reaction]

        # soluble factors
        coeff = 5.0
        rate = 0.0
        conc_0 = 0 # numpy.zeros((maxx, maxy, maxz), 'd')
        tnf = factory(mod_name, 'Soluble_factor3d', 'tnf', coeff, rate, conc_0, reactions)
        tnf.set_grid(self.grid)
        
        
        coeff = 10.0
        rate = 0.1
        conc_0 = 0 # numpy.zeros((maxx, maxy, maxz), 'd')
        stnfr = factory(mod_name, 'Soluble_factor3d', 'stnfr', coeff, rate, conc_0, reactions)
        stnfr.set_grid(self.grid)
        
        # cells
        pos_mac1 = numpy.array([maxx/2, maxy/4, maxz/2])
        radius = 1.0
        speed = 1.0
        d = 1.0
        #solfacs = ('tnf', 'stnfr')
        #solfacRates = (1.0, 0.0)
        sbs = {
            'tnf': factory(mod_name, 'Constant_secretion_behavior3d', 1.0),
            'stnfr': factory(mod_name, 'Constant_secretion_behavior3d', 0.0)
            }
        mac1 = buildCell('Sphere3d', [pos_mac1, radius],
                         'Brownian_motility3d', [speed, d],
                         'Macrophage_state_factory3d', [""],
                         'Macrophage3d', [sbs, 'Macrophage'])

        pos_mac2 = numpy.array([maxx/2, 3*maxy/4, maxz/2])
        radius = 1.0
        speed = 1.0
        d = 1.0
        #solfacs = ('tnf', 'stnfr')
        #solfacRates = (1.0, 0.0)
        sbs = {
            'tnf': factory(mod_name, 'Constant_secretion_behavior3d', 1.0),
            'stnfr': factory(mod_name, 'Constant_secretion_behavior3d', 0.0)
            }
        mac2 = buildCell('Sphere3d', [pos_mac2, radius],
                         'Brownian_motility3d', [speed, d],
                         'Macrophage_state_factory3d', [""],
                         'Macrophage3d', [sbs, 'Macrophage'])

        pos_inh = numpy.array([maxx/2, maxy/2, maxz/2])
        radius = 1.0
        speed = 1.0
        d = 1.0
        #solfacs = ('tnf', 'stnfr')
        #solfacRates = (0.0, 10.0)
        sbs = {
            'tnf': factory(mod_name, 'Constant_secretion_behavior3d', 0.0),
            'stnfr': factory(mod_name, 'Constant_secretion_behavior3d', 10.0)
            }
        inh = buildCell('Sphere3d', [pos_inh, radius],
                        'Brownian_motility3d', [speed, d],
                        'Macrophage_state_factory3d', [""],
                        'Macrophage3d', [sbs, 'Macrophage'])

        self.solfacs = {'tnf': tnf, 'stnfr': stnfr}
        self.cells = {mac1.id(): mac1, mac2.id(): mac2, inh.id(): inh}
        self.props = {}

        # diffusion manager
        #! self.dm = factory(mod_name, 'Feuler_diffusion3d', reactions)
        self.dm = factory(mod_name, 'Feuler_diffusion3d')
        self.dm.set_grid(self.grid)
        
        # normally done by environment in add_solfacs
        # self.dm.set_single_source(tnf.name, tnf.conc)
        # self.dm.set_single_source(stnfr.name, stnfr.conc)
        
        # CLIBURN 05022007 - use add_solfac rather than set_single_source
        self.dm.add_solfac(tnf)
        self.dm.add_solfac(stnfr)

    def tearDown(self):
        pass
    
    def _test0(self):
        print get_attributes(self.dm)

    def testRxns(self):
        ## rxns should be private
        # self.assertEqual(self.dm.rxns[0].__class__.__name__, 'Reaction')
        # test no longer makes sense - reaction member moved to solfac
        pass
        
    def testUpdateSources(self):
        # no longer true, since we initialize the source_dict
        # self.assertEqual(self.dm.source_dict, {})
        # DEBUG
        # self.dm.set_source_dict(self.dm.get_sources(self.solfacs, self.cells, self.props))
        dt = 1.0
        self.dm.update_sources(dt, self.cells, self.props)
        # sources = self.dm.get_sources(self.solfacs, self.cells, self.props)
        # for source in sources:
        #     self.dm.set_single_source(source, sources[source])
        # immediately after update sources, cell position solfac conc = secretion rate
        self.assertEqual(self.dm.source_dict['tnf'][maxx/2][maxy/4][maxz/2], 1.0)
        self.assertEqual(self.dm.source_dict['tnf'][maxx/2][3*maxy/4][maxz/2], 1.0)
        self.assertEqual(self.dm.source_dict['stnfr'][maxx/2][maxy/2][maxz/2], 10.0)
        
    def testUpdateReactions(self):
        for solfac in self.solfacs:
            self.dm.update_reaction(solfac, self.solfacs)
        # new value is r*(kself/kother)*other.conc
        # self.assert_(numpy.alltrue(numpy.ravel(self.dm.rxn_dict['tnf'])==0.0))
        # self.assert_(numpy.alltrue(numpy.ravel(self.dm.rxn_dict['stnfr'])==0.0))
        # self.assert_(numpy.alltrue(numpy.ravel(self.dm.rxn_rate_dict['tnf']['stnfr'])==0.0))
        # self.assert_(numpy.alltrue(numpy.ravel(self.dm.rxn_rate_dict['stnfr']['tnf'])==0.0))
        print "Reaction term now in private member _reaction - cannot access."

    def testUpdateReactionsIntegerDivisionError(self):
        """Catch integer division error"""
        reaction = factory(mod_name, 'Reaction', 'tnf', 'stnfr', 1, 2, 20.0)
        #! dm = factory(mod_name, 'Feuler_diffusion3d', [reaction])
        dm = factory(mod_name, 'Feuler_diffusion3d')
        dm.set_grid(self.grid)
        tnf = factory(mod_name, 'Soluble_factor3d', 'tnf',
                      1.0, 1.0, 1.0, [reaction]) # numpy.ones((11, 11, 11), 'd'))
        tnf.set_grid(self.grid)
        stnfr = factory(mod_name, 'Soluble_factor3d', 'stnfr',
                        1.0, 1.0, 1.0, [reaction]) # numpy.ones((11, 11, 11), 'd'))
        stnfr.set_grid(self.grid)

        dm.add_solfac(tnf)
        dm.add_solfac(stnfr)
        
        for solfac in ['tnf', 'stnfr']:
            dm.update_reaction(solfac, self.solfacs)
        print "Reaction term now in private member _reaction - cannot access."
        

    def testUpdateDiffusion(self):
        # self.dm.get_sources(self.solfacs, self.cells, self.props)
        # self.dm.update_sources(self.solfacs, self.cells, self.props)
        conc = self.solfacs['tnf'].conc
        self.dm.update_diffusion(self.solfacs['tnf'].conc)
        # dirichlet conditions, so sides == 0
        for i in [1, maxx-1]:
            self.assert_(numpy.alltrue(numpy.ravel(self.dm.laplacian()[i,:,:]) == 0.0))
        for j in [1, maxy-1]:
            self.assert_(numpy.alltrue(numpy.ravel(self.dm.laplacian()[:,j,:]) == 0.0))
        for k in [1, maxz-1]:
            self.assert_(numpy.alltrue(numpy.ravel(self.dm.laplacian()[:,:,k]) == 0.0))
        # central parts are 4*conc
        # nothing is happening?
        self.assert_(numpy.alltrue(numpy.ravel(
            self.dm.laplacian()[1:(maxx-1),1:(maxy-1), 1:(maxz-1)]) == 0.0))
        
    def testDiffuse(self):
        dt = 0.1
        diffusionScale = dt/(self.dm.h()**2.0)
        for solfac in self.solfacs:
            self.dm.update_reaction(solfac, self.solfacs)
        # self.dm.set_source_dict(self.dm.get_sources(self.solfacs, self.cells, self.props))
        self.dm.update_sources(dt, self.cells, self.props)
        old_tnf = self.solfacs['tnf'].conc
        old_stnfr = self.solfacs['stnfr'].conc
        self.dm.diffuse(dt, diffusionScale, 
                        self.solfacs['tnf'])
                        # self.dm.source_dict['tnf'])
        new_tnf = self.solfacs['tnf'].conc
        new_stnfr = self.solfacs['stnfr'].conc
        # sanity check - stnfr should be the same at all grid points, tnf should be different near cell
        self.assert_(numpy.alltrue(numpy.ravel(new_stnfr) == numpy.ravel(old_stnfr)))
        self.assert_(not numpy.alltrue(numpy.ravel(new_tnf) == numpy.ravel(old_tnf)))
        
    def testStep(self):
        dt = 0.1
        conc_tnf = self.solfacs['tnf'].conc
        conc_stnfr = self.solfacs['stnfr'].conc
        for i in range(25):
            self.dm.step(dt, self.solfacs, self.cells, self.props)
            self.assert_(not numpy.alltrue(numpy.ravel(conc_tnf) == 
                                              numpy.ravel(self.solfacs['tnf'].conc)))
            self.assert_(not numpy.alltrue(numpy.ravel(conc_stnfr) == 
                                              numpy.ravel(self.solfacs['stnfr'].conc)))
            conc_tnf = self.solfacs['tnf'].conc
            conc_stnfr = self.solfacs['stnfr'].conc
            
            ### UNCOMMENT TO SEE MOVIE
            ### WILL NOT WORK IN 3D
            #pylab.subplot(121)
            #pylab.title('TNF')
            #pylab.contourf(X, Y, conc_tnf, 8)           
            #pylab.subplot(122)
            #pylab.title('STNFR')
            #pylab.contourf(X, Y, conc_stnfr, 8)           
            
            ## UNCOMMENT TO DO DATA DUMP FOR TNF CONCENTRATIONS
            #fo = open('../data/conc%04d.txt' % i, 'w') 
            #for row in conc_tnf:
                #fo.write('\t'.join(map(str, row)) + '\n')
            #fo.close()
            
    def testReaction1(self):
        """Test if tnf-stnfr reaction actually occurring."""
        dt = 0.1
        for i in range(75):
            self.dm.step(dt, self.solfacs, self.cells, self.props)
        ## store in global dict to compare with results of testReaction2
        adict['tnf'] = copy.copy(self.solfacs['tnf'].conc)

    def testReaction2(self):
        """Test if tnf-stnfr reaction actually occurring."""
        dt = 0.1
        # set stnfr secretion for inhibitor cell to 0
        inh = max(self.cells.keys())
        self.assertEqual(self.cells[inh].secretion_rate('stnfr'), 10.0)
        self.cells[inh].change_sb('stnfr', factory(mod_name, 'Constant_secretion_behavior3d', 0.0))
        self.assertEqual(self.cells[inh].secretion_rate('stnfr'), 0.0)
        for i in range(75):
            self.dm.step(dt, self.solfacs, self.cells, self.props)
        ## ERROR
        self.assert_(not numpy.alltrue(numpy.ravel(adict['tnf']) ==
                                          numpy.ravel(self.solfacs['tnf'].conc)))

                
if __name__ == '__main__':
    suite = unittest.TestSuite()
    tests = [k for k in locals().keys() if k.startswith('Test')]
    for test in tests:
        suite.addTests([factory('utility', 'suite', forname('__main__', test))])
    unittest.TextTestRunner(verbosity=2).run(suite)
