# Supplementary material for: The Multiscale Systems Immunology project: software for cell-based immunological simulation
Source: Source Code Biol Med. 2008 Apr 28;3:6. doi: 10.1186/1751-0473-3-6 (PMC2426691; doi:10.1186/1751-0473-3-6)
Supplement: Additional file 1 — MSI source code. Source code for the MSI project. [file 1751-0473-3-6-S1.gz › msi-release-tmp/test/builder.txt]

[a]
type='A'
attname='a'
value=None
        
[blist]
type='list'
attname='bList'
value=None

[b1]
type='B1'
attname='b1'
value=None

[b2]
type='B2'
attname='b2'
value=None

[c]
type='C'
attname='c'
value=None

[x]
type='int'
attname='x'
value=1

[y]
type='int'
attname='y'
value=2

[z]
type='int'
attname='z'
value=3

[name]
type='string'
attname='name'
value='Root'
