# Supplementary material for: The Multiscale Systems Immunology project: software for cell-based immunological simulation
Source: Source Code Biol Med. 2008 Apr 28;3:6. doi: 10.1186/1751-0473-3-6 (PMC2426691; doi:10.1186/1751-0473-3-6)
Supplement: Additional file 1 — MSI source code. Source code for the MSI project. [file 1751-0473-3-6-S1.gz › msi-release-tmp/test/c_builder.py]

"""Attempt to use graph builder to build C++ objects."""

from graph_util import root, pred, succ, drawGraph, parent
from factory import factory, forname
from utility import nonstring_iterable
from ordering import argOrder, objOrder
from weakref import proxy

class Node(object):
    """Node of a tree for building composite objects."""
    def __init__(self, args):
        self.__dict__.update(args)
        
    def __str__(self):
        """Return name if available, otherwise return default representation."""
        try:
            return "%s [%s]" % (self.attname, self.type)
        except AttributeError:
            return repr(self)
        
    def create(self, nbunch):
        # need to arrange order of arguments
        nbunch = self.toDict(nbunch)
        args = []
        for arg in argOrder[self.type]:
            args.append(nbunch[arg])
        param_obj = factory('msi', self.type, *args)
        
        objs = []
        for obj in objOrder[self.type]:
            objs.append(nbunch[obj])
        self.value = param_obj.makeobj(*objs)
            
    def toDict(self, nbunch):
        adict = {}
        for n in nbunch:
            adict[n.attname] = n.value
        return adict

class Builder(object):
    """Builds composite objects, which may include embedded lists, tuples or dicts.
    Meant for ONE USE only."""
    def __init__(self, name, tree):
        self.tree = tree
        self.log = []

    def build(self):
        """Build the composite object."""
        return self.walk(self.create, self.isComplete)
    
    def trial(self):
        """Do a trial build and record results in self.log."""
        return self.walk(self.report, self.isComplete)

    def addContext(self):
        """Add context to each object using a weakref proxy."""
        # ignore if an iterable
        for node in self.tree:
            if not nonstring_iterable(node.value):
                context = parent(self.tree, node)
                while context and nonstring_iterable(context.value):
                    context = parent(self.tree, context)
                if context:
                    try:
                        node.value.context = proxy(context.value)
                    except AttributeError:
                        pass
                else:
                    node.value.context = None

    def walk(self, func, cond):
        """Walk the tree and call appropriate function."""
        node = root(self.tree)
        self.visit(node, func, cond)
        return node.value
    
    def visit(self, node, func, cond):
        """Visit each node and apply func if conditions met."""
        if cond(node):
            func(node)
            parent = pred(self.tree, [node])
            if parent:
                node = parent[0]
            else: # building completed
                return
            self.visit(node, func, cond)
        else:
            # children incomplete - continue constructing next child
            node = [n for n in succ(self.tree, [node]) if not n.value][0]
            self.visit(node, func, cond)
      
    def isComplete(self, node):
        """A typical condition used by visit. True if all children have values."""
        nbunch = succ(self.tree, [node])
        remaining = [n for n in nbunch if not n.value]
        if remaining:
            return False
        else:
            return True

    def create(self, node):
        """A typical function used by visit. Creates a list, tuple, dict or class from successors of node."""
        nbunch = succ(self.tree, [node])
        node.create(nbunch)
    
    def report(self, node):
        """A typical function used by visit. Reports node and successors."""
        nbunch = succ(self.tree, [node])
        node.value = 1 # indicate that processing for node is done
        self.log.append((node.attname, [n.attname for n in nbunch]))
        
    def draw(self):
        """Draws a dot diagram of the tree rendered in postscript."""
        drawGraph(self.tree)
            
import unittest
import networkx as nx
import os
from configobj import ConfigObj

def buildGraph(nodeConfig, edgeConfig):
    # setup is now streamlined to read from config files
    params = ConfigObj(nodeConfig, unrepr=True)
    nodes = dict([(k, Node(params[k])) for k in params])
    edges = ConfigObj(edgeConfig, unrepr=True)['tree'].values()
    tree = nx.DiGraph()
    tree.add_edges_from([(nodes[v[0]], nodes[v[1]]) for v in edges])
    return tree

class TestBuilder(unittest.TestCase):
    def setUp(self):
        env_tree = buildGraph('environment.nodes', 'environment.edges')
        state_tree = buildGraph('state.nodes', 'state.edges')
        shape_tree = buildGraph('shape.nodes', 'shape.edges')

        self.shapeBuilder = Builder('shapeBuilder', shape_tree)
        self.stateBuilder = Builder('stateBuilder', state_tree)
        self.envBuilder = Builder('envBuilder', env_tree)
        
    def tearDown(self):
        del self.envBuilder
        del self.stateBuilder
        del self.shapeBuilder
        
    def testBuildEnvironment(self):
        env = self.envBuilder.build()
        
    def testBuildState(self):
        state = self.stateBuilder.build()

    def testBuildShape(self):
        shape = self.shapeBuilder.build()
        
    def testBuildCell(self):
        shape = self.shapeBuilder.build()
        state = self.stateBuilder.build()
        env = self.envBuilder.build()
        bac = factory('msi', 'Bacillus_params2d', 'Bacillus').makeobj(shape, state, env)

if __name__ == '__main__':
    unittest.main()
