# Supplementary material for: The Multiscale Systems Immunology project: software for cell-based immunological simulation
Source: Source Code Biol Med. 2008 Apr 28;3:6. doi: 10.1186/1751-0473-3-6 (PMC2426691; doi:10.1186/1751-0473-3-6)
Supplement: Additional file 1 — MSI source code. Source code for the MSI project. [file 1751-0473-3-6-S1.gz › msi-release-tmp/test/test_motility.py]

# from target import mod_path, mod_name, msg
import numpy.random
from utility import buildCell

import sys
try:
    mod_name = sys.argv[1]
except IndexError:
    from target import mod_name
if mod_name == 'msipy':
    mod_path = '../python'
elif mod_name == 'msi':
    mod_path = '../c++'
else:
    print "No such package %s" % mod_name
    sys.exit(1)
sys.path.append(mod_path)
import unittest
from factory import factory, forname
from utility import get_attributes
from numpy import array, sqrt, pi, exp, zeros

# helper functions
def brownian_mu(dim, diffCoeff, t):
    return 2*dim*diffCoeff*t

#def langevin_mu(beta_sq, gamma, t):
#    return 2*(beta_sq*(gamma*t-1+exp(-gamma*t)))/(gamma**2)

def brownian_sd(dim, diffCoeff, t):
    return sqrt(2*dim*pi*diffCoeff*t)
        
#def langevin_sd(beta_sq, gamma, t):
#    return sqrt((beta_sq/gamma**2)*(t-(2.0/gamma)*(1-exp(-1*gamma*t))+(1.0/(2*gamma))*(1-exp(-2*gamma*t))))

class TestMotility2D(unittest.TestCase):
    def setUp(self):
        diffCoeff = 1.0
        self.brownian = factory(mod_name, 'Brownian_motility2d', 1.0, diffCoeff)
        #fluctuation = 0.1
        #drag = 1.0
        #self.langevin = factory(mod_name, 'Langevin_motility2d', fluctuation, drag)

        # set up grid
        self.maxx = 121
        self.maxy = 121
        # lower = array([-self.maxx, -self.maxy])
        lower = array([1, 1])
        size = array([2*self.maxx+1, 2*self.maxy+1])
        h = 1.0
        grid = factory(mod_name, 'Grid2d', size, h, lower)

        # test for milstein
        pos_mac = array([1.0, 2.0])
        radius = 1.0
        #solfacnames = ('tnf', 'stnfr')
        #solfacRates = (1.2, 2.3)
        sbs = {
            'tnf': factory(mod_name, 'Constant_secretion_behavior2d', 1.2),
            'stnfr': factory(mod_name, 'Constant_secretion_behavior2d', 2.3)
            }

        # vel = array([0.0, 0.0])
        speed = 0.1
        phi = 1.0
        gamma = 1.0
        sigma = 1.0
        # conc = zeros((2*self.maxx, 2*self.maxy), 'd')
        reaction = factory(mod_name, 'Reaction', 'tnf', 'stnfr', 1, 1, 20.0)
        self.dm = factory(mod_name, 'Feuler_diffusion2d')
        self.dm.set_grid(grid)

        # soluble factors
        reactions = [reaction]

        coeff = 5.0
        rate = 0.0
        ##conc = zeros((self.maxx, self.maxy), 'd')
        conc_0 = 0 #  = numpy.random.random((2*self.maxx, 2*self.maxy))
        tnf = factory(mod_name, 'Soluble_factor2d', 'tnf', coeff, rate, conc_0, reactions)
        tnf.set_grid(grid)
        for i in range(0, 2*self.maxx+1):
            for j in range(0, 2*self.maxy+1):
                tnf.set_conc(numpy.random.random(), (i, j))
        
        coeff = 10.0
        rate = 0.1
        ##conc = zeros((self.maxx, self.maxy), 'd')
        conc_0 = 0 # = numpy.random.random((2*self.maxx, 2*self.maxy))
        stnfr = factory(mod_name, 'Soluble_factor2d', 'stnfr', coeff, rate, conc_0, reactions)
        stnfr.set_grid(grid)
        for i in range(0, 2*self.maxx+1):
            for j in range(0, 2*self.maxy+1):
                tnf.set_conc(numpy.random.random(), (i, j))

        self.solfacs = {'tnf': tnf, 'stnfr': stnfr}

        m = forname(mod_name, 'Macrophage2d')
        #m.clear_class_solfac_names()
        #m.set_class_solfac_names(['tnf'])        
        
        chi = sqrt(0.5) # 'milstein'
        grad0 = 0.005 # 'milstein_threshold'
        solfac = 'tnf'
        speed = sqrt(gamma*3.2);
        beta = 0.5;
        lam = 1.31/2.0;
        c0 = 3.0;
        sigma0 = sqrt(gamma*3.2);
        q = lam*(4.0+c0);
        
        self.mac = buildCell('Sphere2d', [pos_mac, radius],
                             'Euler_motility2d', [speed, solfac,  beta, gamma,  chi,  lam, 
                                                  c0,  sigma0,  q, grad0],
                             'Macrophage_state_factory2d', [""],
                             'Macrophage2d', [sbs, 'Macrophage'])
        
    def tearDown(self):
        pass
    
    def testD(self):
        self.assertEqual(self.brownian.D, 1.0)
        
    #def testVel(self):
        #self.assertEqual(tuple(self.brownian.vel()), (0.0, 0.0))
        #self.assertEqual(tuple(self.langevin.vel()), (0.0, 0.0))
        
    #def testDrag(self):
    #    self.assertEqual(self.langevin.drag, 1.0)

    #def testFluctuation(self):
    #    self.assertEqual(self.langevin.fluctuation, 0.1)
        
    def testBrownianDisplace(self):
        dt = 1.0
        nSteps = 10
        nSims = 10
        total = []
        for n in range(nSims):
            pos = array([0.0, 0.0])
            for t in range(nSteps):
                pos += self.brownian.displace(dt)
            total.append(sum(pos**2))
            # assertion => less than 3 SD from
        self.assert_(abs(sum(total)/nSims - brownian_mu(2, self.brownian.D, nSteps*dt)) < 
                     (4*brownian_sd(2, self.brownian.D, nSteps*dt)),
                     "Difference between predicted and observed = %f" % \
                     abs(sum(total)/nSims - brownian_mu(2, self.brownian.D, nSteps*dt)))
    
    ## def testLangevinDisplace(self):
##         dt = 1.0
##         drift = [0.0, 0.0]
##         nSteps = 10
##         nSims = 10
##         total = []
##         for n in range(nSims):
##             pos = array([0.0, 0.0])
##             for t in range(nSteps):
##                 pos += self.langevin.displace(dt)
##             total.append(sum(pos**2))
##         # assertion => less than 3 SD from mean standard deviation
##         self.assert_(abs(sum(total)/nSims -
##                          langevin_mu(self.langevin.fluctuation, self.langevin.drag, nSteps*dt)) <
##                      4*langevin_sd(self.langevin.fluctuation, self.langevin.drag, nSteps*dt),
##                      "Difference between predicted and observed = %f" % \
##                      abs(sum(total)/nSims -
##                          langevin_mu(self.langevin.fluctuation, self.langevin.drag, nSteps*dt)) )
            
    def testEulerDisplace(self):
        dt = 1.0
        drift = [0.0, 0.0]
        nSteps = 10
        nSims = 10
        total = []
        for n in range(nSims):
            pos = array([self.maxx/2.0, self.maxy/2.0])
            for t in range(nSteps):
                disp = self.mac.displace(dt, self.solfacs)
                pos += disp # self.mac.displace(dt, self.solfacs)
                if self.dm.in_bounds(self.dm.pos_to_node(pos)):
                    self.mac.set_position(pos)
                else:# Cell out of bounds
                    break

    ## def testMilsteinNormalize(self):
##         dt = 1.0
##         drift = [0.0, 0.0]
##         nSteps = 10
##         pos = array([self.maxx/2.0, self.maxy/2.0])
##         for t in range(nSteps):
##             pos += self.mac.displace(dt, self.solfacs)
##             norm = self.mac.pol()[0]**2 + self.mac.pol()[1]**2
##             self.assertAlmostEqual(norm,1)
##             self.mac.set_position(pos)
                        
class TestMotility3D(unittest.TestCase):
    def setUp(self):
        diffCoeff = 1.0
        self.brownian = factory(mod_name, 'Brownian_motility3d', 0.0, diffCoeff)
        #fluctuation = 0.1
        #drag = 1.0
        #self.langevin = factory(mod_name, 'Langevin_motility3d', fluctuation, drag)
    
    def tearDown(self):
        pass
    
    def testD(self):
        self.assertEqual(self.brownian.D, 1.0)
        
    #def testVel(self):
        # self.assertEqual(tuple(self.brownian.vel()), (0.0, 0.0, 0.0))
        #self.assertEqual(tuple(self.langevin.vel()), (0.0, 0.0, 0.0))
        
    #def testDrag(self):
        #self.assertEqual(self.langevin.drag, 1.0)

    #def testFluctuation(self):
        #self.assertEqual(self.langevin.fluctuation, 0.1)
        
    def testBrownianDisplace(self):
        dt = 1.0
        drift = [0.0, 0.0, 0.0]
        nSteps = 10
        nSims = 10
        total = []
        for n in range(nSims):
            pos = array([0.0, 0.0, 0.0])
            for t in range(nSteps):
                pos += self.brownian.displace(dt)
            total.append(sum(pos**2))
        # assertion => less than 3 SD from mean standard deviation
        self.assert_(abs(sum(total)/nSims - brownian_mu(3, self.brownian.D, nSteps*dt)) < 
                     (4*brownian_sd(3, self.brownian.D, nSteps*dt)),
                     "Difference between predicted and observed = %f" % \
                     abs(sum(total)/nSims - brownian_mu(3, self.brownian.D, nSteps*dt)))
    
   ##  def testLangevinDisplace(self):
##         dt = 1.0
##         drift = [0.0, 0.0, 0.0]
##         nSteps = 10
##         nSims = 10
##         total = []
##         for n in range(nSims):
##             pos = array([0.0, 0.0, 0.0])
##             for t in range(nSteps):
##                 pos += self.langevin.displace(dt)
##             total.append(sum(pos**2))
##         # assertion => less than 3 SD from mean standard deviation
##         self.assert_(abs(sum(total)/nSims -
##                          langevin_mu(self.langevin.fluctuation, self.langevin.drag, nSteps*dt)) <
##                      4*langevin_sd(self.langevin.fluctuation, self.langevin.drag, nSteps*dt),
##                      "Difference between predicted and observed = %f" % \
##                      abs(sum(total)/nSims -
##                          langevin_mu(self.langevin.fluctuation, self.langevin.drag, nSteps*dt)))

if __name__ == '__main__':
    suite = unittest.TestSuite()
    tests = [k for k in locals().keys() if k.startswith('Test')]
    for test in tests:
        suite.addTests([factory('utility', 'suite', forname('__main__', test))])
    unittest.TextTestRunner().run(suite)
