# Supplementary material for: The Multiscale Systems Immunology project: software for cell-based immunological simulation
Source: Source Code Biol Med. 2008 Apr 28;3:6. doi: 10.1186/1751-0473-3-6 (PMC2426691; doi:10.1186/1751-0473-3-6)
Supplement: Additional file 1 — MSI source code. Source code for the MSI project. [file 1751-0473-3-6-S1.gz › msi-release-tmp/test/viewer2D.py]

import matplotlib
matplotlib.use('WXAgg')
matplotlib.rcParams['toolbar'] = None

import wx
import sys
import pylab as p
import matplotlib.numerix as nx
import time
import numpy.random as ra

# allow the user to disable the WXAgg accelerator from the command line
if '--no-accel' in sys.argv:
    import matplotlib.backends.backend_wxagg
    matplotlib.backends.backend_wxagg._use_accelerator(False)

ax = p.subplot(111)
canvas = ax.figure.canvas

# create background contour
delta = 0.025
x = nx.arange(0, 1.0, delta)
y = nx.arange(0, 1.0, delta)
X, Y = p.meshgrid(x, y)
Z = p.bivariate_normal(X, Y, 0.5, 0.25, 0.5, 0.5)
CS = p.contourf(X, Y, Z)

# create a bunch of points
x1, y1 = ra.random((2,100))
macs, = p.plot(x1, y1, 'ro', markersize=8.0, animated=True)
x2, y2 = ra.random((2, 25))
bacs, = p.plot(x2, y2, 'bo', markersize=4.0, animated=True)

# for profiling
tstart = time.time()
blit_time = 0.0

def update_line(*args):
    global blit_time
    
    if update_line.background is None:
        update_line.background = canvas.copy_from_bbox(ax.bbox)

    # restore the clean slate background
    canvas.restore_region(update_line.background)
    
    # update the data
    macs.set_xdata(macs.get_xdata()+0.1*(ra.random((1,100))-0.5))
    macs.set_ydata(macs.get_ydata()+0.1*(ra.random((1,100))-0.5))
    bacs.set_xdata(bacs.get_xdata()+0.01*(ra.random((1,25))-0.5))
    bacs.set_ydata(bacs.get_ydata()+0.01*(ra.random((1,25))-0.5))

    # just draw the animated artist
    ax.draw_artist(macs)
    ax.draw_artist(bacs)
    
    # just redraw the axes rectangle
    t = time.time()
    canvas.blit(ax.bbox) 
    blit_time += time.time() - t

    if update_line.cnt==200:
        # print the timing info and quit
        frame_time = time.time() - tstart
        print '200 frames: %.2f seconds' % frame_time
        print '200 blits:  %.2f seconds' % blit_time
        print
        print 'FPS: %.2f' % (200/frame_time)
        print 'BPS: %.2f' % (200/blit_time)
        sys.exit()

    update_line.cnt += 1
    wx.WakeUpIdle()

update_line.cnt = 0
update_line.background = None
wx.EVT_IDLE(wx.GetApp(), update_line)
p.show()
