# Supplementary material for: The Multiscale Systems Immunology project: software for cell-based immunological simulation
Source: Source Code Biol Med. 2008 Apr 28;3:6. doi: 10.1186/1751-0473-3-6 (PMC2426691; doi:10.1186/1751-0473-3-6)
Supplement: Additional file 1 — MSI source code. Source code for the MSI project. [file 1751-0473-3-6-S1.gz › msi-release-tmp/test/factory.py]

"""Factory module. 

Allows flexible instantiation of arbitrary objects from strings."""

def forname(modname, attname):
    """Create objects from strings."""
    return getattr(__import__(modname), attname)

def factory(modname, attname, *args, **kwargs):
    """Factory for arbitrary classes. Can also be used to return evaluated functions."""
    return forname(modname, attname)(*args, **kwargs)
