# Supplementary material for: The Multiscale Systems Immunology project: software for cell-based immunological simulation
Source: Source Code Biol Med. 2008 Apr 28;3:6. doi: 10.1186/1751-0473-3-6 (PMC2426691; doi:10.1186/1751-0473-3-6)
Supplement: Additional file 1 — MSI source code. Source code for the MSI project. [file 1751-0473-3-6-S1.gz › msi-release-tmp/test/test_environment.py]

from target import mod_path, mod_name, msg
import numpy

import sys
try:
    mod_name = sys.argv[1]
except IndexError:
    from target import mod_name
if mod_name == 'msipy':
    mod_path = '../python'
elif mod_name == 'msi':
    mod_path = '../c++'
else:
    print "No such package %s" % mod_name
    sys.exit(1)
sys.path.append(mod_path)
import unittest
from utility import buildState, get_attributes, buildCell
from factory import factory, forname
from numarray import array, arange, alltrue, zeros, ones, ravel
import numpy.random

# for testing diffusion updates
import pylab
pylab.ion()
delta = 1.0
maxx = 21
maxy = 21
x = arange(0, maxx, delta)
y = arange(0, maxy, delta)
X, Y = pylab.meshgrid(x, y)

class TestEnvironment2D(unittest.TestCase):
    def setUp(self):
        self.maxx = 11
        self.maxy = 11
        size = array([self.maxx, self.maxy])

        # reactions
        reaction = factory(mod_name, 'Reaction', 'tnf', 'stnfr', 1, 1, 10.0)
        reactions = [reaction]

        # soluble factors
        coeff = 5.0
        rate = 0.0
        conc_0 = 0.0 # zeros((self.maxx, self.maxy), 'd')
        self.tnf = factory(mod_name, 'Soluble_factor2d', 'tnf', coeff, rate, conc_0, reactions)
        
        
        coeff = 10.0
        rate = 0.1
        conc = 0.0 # zeros((self.maxx, self.maxy), 'd')
        self.stnfr = factory(mod_name, 'Soluble_factor2d', 'stnfr', coeff, rate, conc_0, reactions)
        
        # cells
        m = forname(mod_name, 'Macrophage2d')
        m.set_theta(1)
        b = forname(mod_name, 'Bacillus2d')
        b.set_theta(1)

        m = forname(mod_name, 'Macrophage2d')

        pos_mac1 = array([self.maxx/2, self.maxy/4])
        radius = 1.0
        speed = 1.0
        d = 1.0
        #solfacs = ('tnf', 'stnfr')
        #solfacRates = (1.0, 0.0)
        sbs = {
            'tnf': factory(mod_name, 'Constant_secretion_behavior2d', 1.0),
            'stnfr': factory(mod_name, 'Constant_secretion_behavior2d', 0.0)
            }
        self.mac1 = buildCell('Sphere2d', [pos_mac1, radius],
                              'Brownian_motility2d', [speed, d],
                              'Macrophage_state_factory2d', [""],
                              'Macrophage2d', [sbs, 'Macrophage'])

        pos_mac2 = array([self.maxx/2, 3*self.maxy/4])
        radius = 1.0
        speed = 1.0
        d = 1.0
        #solfacs = ('tnf', 'stnfr')
        #solfacRates = (1.0, 0.0)
        sbs = {
            'tnf': factory(mod_name, 'Constant_secretion_behavior2d', 1.0),
            'stnfr': factory(mod_name, 'Constant_secretion_behavior2d', 0.0)
            }
        self.mac2 = buildCell('Sphere2d', [pos_mac2, radius],
                              'Brownian_motility2d', [speed, d],
                              'Macrophage_state_factory2d', [""],
                              'Macrophage2d', [sbs, 'Macrophage'])

        # create new cell
        pos_mac3 = self.mac1.position() + array([0.1,0.1])
        radius = 1.0
        speed = 1.0
        d = 1.0
        #solfacs = ('tnf', 'stnfr')
        #solfacRates = (1.0, 0.0)
        sbs = {
            'tnf': factory(mod_name, 'Constant_secretion_behavior2d', 1.0),
            'stnfr': factory(mod_name, 'Constant_secretion_behavior2d', 0.0)
            }
        self.mac3 = buildCell('Sphere2d', [pos_mac3, radius],
                              'Brownian_motility2d', [speed, d],
                              'Macrophage_state_factory2d', [""],
                              'Macrophage2d', [sbs, 'Macrophage'])

        pos_inh = array([self.maxx/2, self.maxy/2])
        radius = 1.0
        speed = 1.0
        d = 1.0
        #solfacs = ('tnf', 'stnfr')
        #solfacRates = (0.0, 1.0)
        sbs = {
            'tnf': factory(mod_name, 'Constant_secretion_behavior2d', 0.0),
            'stnfr': factory(mod_name, 'Constant_secretion_behavior2d', 1.0)
            }
        self.inh = buildCell('Sphere2d', [pos_inh, radius],
                              'Brownian_motility2d', [speed, d],
                              'Macrophage_state_factory2d', [""],
                              'Macrophage2d', [sbs, 'Macrophage'])
        lower = array([1, 1])
        grid = factory(mod_name, 'Grid2d', size, 1.0, lower)
        dm = factory(mod_name, 'Feuler_diffusion2d')
        om = factory(mod_name, 'Occupation_manager2d')
        om.set_scale(5)

        # self.tnf.set_grid(grid)
        # self.stnfr.set_grid(grid)

        #lower = (0.0, 0.0)
        #upper = (10.0, 10.0)
        #dims = (10, 10)
        #permeability_solfacs = {'tnf': 1.0}
        #adhesion_solfacs = {}
        #permeability = 1.0*ones((self.maxx, self.maxy))
        #adhesivity = 1.0*ones((self.maxx, self.maxy))
        #vasculature = factory(mod_name, 'Vasculature2d', 1.0, (self.maxx, self.maxy), permeability_solfacs, adhesion_solfacs, permeability, adhesivity)
        #interior_rates = {'Macrophage2d': 0.5, 'Bacillus2d':0.1}
        #boundary_rates = {'Macrophage2d': 50.0, 'Bacillus2d':0.5}
        #weights = [1.0, 1.0, 1.0, 1.0]
        #border = factory(mod_name, 'Border2d', weights, lower, upper)
        #grid = factory(mod_name, 'Grid2d', 1.0, lower, upper)
        im = factory(mod_name, "Poisson_macrophage_traffic_manager2d", {})
        #print im
        
        self.environment = factory(mod_name, 'Environment2d', grid, dm, om, im)
        self.environment.add_solfac(self.tnf)
        self.environment.add_solfac(self.stnfr)

        self.mac_factory = mac_factory = factory(mod_name, 'Macrophage_factory2d','')
        mac_state_factory = factory(mod_name, 'Macrophage_state_factory2d', '')
        self.mac_factory.set_state_factory(mac_state_factory)
        bac_factory = factory(mod_name, 'Macrophage_factory2d','')
        bac_state_factory = factory(mod_name, 'Macrophage_state_factory2d', '')
        bac_factory.set_state_factory(bac_state_factory)
        b = forname(mod_name, 'FILEMaker2d')
        self.builders = b.Instance("")
        self.builders = {'Macrophage2d': mac_factory, 'Bacillus2d': bac_factory}

    def tearDown(self):
        pass
    
    def _test0(self):
        print get_attributes(self.environment)
             
#     def testCM(self):
#         self.assertEqual(self.environment.om.__class__.__name__, 'Occupation_manager2d')

#! dm now private
#     def testDM(self):
#         self.assertEqual(self.environment.dm.__class__.__name__, 'Feuler_diffusion2d')
        
    ##traffic_manager is now private.
    #def testIM(self):
        #self.assertEqual(self.environment.im.__class__.__name__, 'Traffic_manager2d')
        
    def testSize(self):
        self.assert_(alltrue(self.environment.size() ==
                             ((self.maxx-1)*self.environment.h(),
                              (self.maxy-1)*self.environment.h())))

    def testGridSize(self):
        self.assert_(alltrue(self.environment.grid_size() == (self.maxx, self.maxy)))
        
    #def testBounds(self):
        #self.assertEqual(self.environment.lower(), (0.0, 0.0))
        #self.assert_(alltrue(self.environment.size() == (self.maxx, self.maxy)))
        
    def testAddCell(self):
        self.environment.add_cell(self.mac1)

    def testAddSolfac(self):
        self.environment.add_solfac(self.tnf)
        solfacs = {'tnf': self.tnf, 'stnfr': self.stnfr}
        for solfac in solfacs:
            self.environment.add_solfac(solfacs[solfac])
        
    def testMoveCellToPosWeakPtrError(self):
        self.environment.add_cell(self.mac1)
        self.environment.add_cell(self.mac3)
        self.environment.move_cell_to_pos(self.mac1, tuple(array(self.mac3.position()) + 0.1))
        self.environment.move_cells(0.0)

    def testAddRemove(self):
        self.environment.add_cell(self.mac1)
        self.environment.add_cell(self.mac3)
        # self.environment.update_forces()
        self.environment.move_cell_to_pos(self.mac1, array(self.mac3.position()) + array((0.1, 0)))
        self.environment.move_cells(0.0)
        self.assertNotEqual(tuple(self.mac1.force()), (0.0, 0.0))

        self.environment.remove_cell(self.mac3)
        # self.environment.update_forces()
        self.environment.move_cell_to_pos(self.mac1, self.mac1.position())
        self.environment.move_cells(0.0)
        self.assertEqual(tuple(self.mac1.force()), (0.0, 0.0))
        
    def testCells(self):
        self.environment.add_cell(self.mac1)
        self.environment.add_cell(self.mac2)
        cell_ids = self.environment.get_cells().keys()
        cell_ids.sort()
        self.assertEqual(cell_ids, [self.mac1.id(), self.mac2.id()])
        
    def testSolfacs(self):
        solfacs = {'tnf': self.tnf, 'stnfr': self.stnfr}
        for solfac in solfacs:
            self.environment.add_solfac(solfacs[solfac])
        solfacs = self.environment.get_solfacs().keys()
        solfacs.sort()
        self.assertEqual(solfacs, [self.stnfr.name, self.tnf.name])
        
    def testCellCollision(self):
        self.environment.add_cell(self.mac1)
        self.assertEqual(self.environment._get_collisions(self.mac1), [])
        self.assertEqual(self.environment._get_collisions(self.mac2), [])
        
#     def testShapeCollision(self):
#         s1 = factory(mod_name, 'Sphere2d', (self.maxx/2+1, self.maxy/4-1), 1.0)
#         s2 = factory(mod_name, 'Sphere2d', (self.maxx/2+5, self.maxy/4+5), 1.0)
#         self.environment.add_cell(self.mac1)
#         self.assertEqual(self.environment.shape_collision(s1), [self.mac1.id()])
#         self.assertEqual(self.environment.shape_collision(s2), [])
    
#     def testGetLocalGrad(self):
#         conc1 = zeros((self.maxx, self.maxy), 'd')
#         for i in range(self.maxx):
#             conc1[i,:] = i
#         sf1 = factory(mod_name, 'Soluble_factor2d', 'sf1', 1.0, 1.0, conc1)
        
#         conc2 = zeros((self.maxx, self.maxy), 'd')
#         for j in range(self.maxx):
#             conc2[:,j] = j
#         sf2 = factory(mod_name, 'Soluble_factor2d', 'sf2', 1.0, 1.0, conc2)

#         self.environment.add_solfacs([sf1, sf2])
#         self.assertEqual(self.environment.get_local_grad(self.mac1.position(),
#                                                          conc1, 2), (4.0, 0.0))
#         self.assertEqual(self.environment.get_local_grad(self.mac1.position(), conc2, 1), (0.0, 2.0))

    def testGetSolfacSum(self):
        conc_0 = 0 # zeros((self.maxx, self.maxy), 'd')
        sf1 = factory(mod_name, 'Soluble_factor2d', 'sf1', 1.0, 1.0, conc_0, [])
        self.environment.add_solfac(sf1)
        for i in range(self.maxx):
            for j in range(self.maxy):
                sf1.set_conc(i, (i, j))
        #solfac_sum = self.environment.h()**self.environment.dim * sum(ravel(self.environment.get_solfac('sf1').conc))
        self.assertAlmostEqual(self.environment._get_solfac_sum(sf1),
                               self.maxy*self.maxx*(self.maxx-1)/2.0)
        
        #self.assertAlmostEqual(self.environment.get_solfac_sum(sf1),
                               #self.maxy*self.maxx*(self.maxx-1)/2.0)
        
    #def testCalcVdX(self):
        #conc = zeros((self.maxx, self.maxy), 'd')
        #for i in range(self.maxx):
            #conc[i,:] = i
        #tnf = factory(mod_name, 'Soluble_factor2d', 'tnf', 1.0, 1.0, conc)
        #stnfr = factory(mod_name, 'Soluble_factor2d', 'stnfr', 1.0, 1.0, zeros((self.maxx, self.maxy),'d'))
        #self.environment.add_solfacs([tnf, stnfr])
        ##self.assertEqual(self.environment.calc_vd(self.mac1), (2.0, 0.0))
        #self.assertAlmostEqual(self.environment.calc_vd(self.mac1)[0], 2.0)
        #self.assertAlmostEqual(self.environment.calc_vd(self.mac1)[1], 0.0)
    
    #def testCalcVdY(self):
        #conc = zeros((self.maxx, self.maxy), 'd')
        #for j in range(self.maxy):
            #conc[:,j] = j
        #tnf = factory(mod_name, 'Soluble_factor2d', 'tnf', 1.0, 1.0, conc)
        #stnfr = factory(mod_name, 'Soluble_factor2d', 'stnfr', 1.0, 1.0, zeros((self.maxx, self.maxy),'d'))
        #self.environment.add_solfacs([tnf, stnfr])
        ##self.assertEqual(self.environment.calc_vd(self.mac1), (0.0, 2.0))
        #self.assertAlmostEqual(self.environment.calc_vd(self.mac1)[0], 0.0)
        #self.assertAlmostEqual(self.environment.calc_vd(self.mac1)[1], 2.0)

    def testDiffuse(self):
        solfacs = {'tnf': self.tnf, 'stnfr': self.stnfr}
        for solfac in solfacs:
            self.environment.add_solfac(solfacs[solfac])
        self.environment.add_cell(self.mac1)
        self.environment.add_cell(self.mac2)
        self.environment.add_cell(self.inh)

        conc_tnf = self.environment.get_solfac('tnf').conc[:]
        conc_stnfr = self.environment.get_solfac('stnfr').conc[:]
        for i in range(30):
            self.environment._diffuse(0.1)
            self.assert_(not alltrue(ravel(conc_tnf) == 
                                              ravel(self.environment.get_solfac('tnf').conc)))
            self.assert_(not alltrue(ravel(conc_stnfr) == 
                                              ravel(self.environment.get_solfac('stnfr').conc)))
            conc_tnf = self.environment.get_solfac('tnf').conc
            conc_stnfr = self.environment.get_solfac('stnfr').conc
            ## UNCOMMENT TO SEE MOVIE
            #pylab.subplot(121)
            #pylab.title('TNF')
            #pylab.contourf(X, Y, conc_tnf, 8)           
            #pylab.subplot(122)
            #pylab.title('STNFR')
            #pylab.contourf(X, Y, conc_stnfr, 8)           

    def testMoveCellToPos(self):
        self.environment.add_cell(self.mac1)
        self.environment.move_cell_to_pos(self.mac1, (10.0, 12.0))
        self.assertEqual(self.mac1.position(), (10.0, 12.0))
             
    def testMoveCells(self):
        dt = 1.0
        # conc = numpy.random.normal(10.0, 1.0, (self.maxx, self.maxy))
        conc_0 = 0
        tnf = factory(mod_name, 'Soluble_factor2d', 'tnf', 1.0, 1.0, conc_0, [])
        stnfr = factory(mod_name, 'Soluble_factor2d', 'stnfr', 1.0, 1.0, 0, [])
        solfacs = {'tnf': tnf, 'stnfr': stnfr}
        for solfac in solfacs:
            self.environment.add_solfac(solfacs[solfac])
        
        # change tnf concentration
        for i in range(self.maxx):
            for j in range(self.maxy):
                tnf.set_conc(numpy.random.normal(10, 1), (i, j))
        
        self.environment.add_cell(self.mac1)
        ## check positions before and after move are different
        before = []
        for cell in self.environment.get_cells().values():
            before.append(cell.position())
        self.environment.move_cells(dt)
        after = []
        for cell in self.environment.get_cells().values():
            after.append(cell.position())
        # all positions should be different after move
        for bf, af in zip(before, after):
            self.assertNotEqual(bf[0], af[0]) # x-coordinate
            self.assertNotEqual(bf[1], af[1]) # y-coordinate            

    def testPosition(self):
        self.assertEqual(tuple(self.mac1.position()), (self.maxx/2, self.maxy/4))
    
    def testStep(self):
        print "In testStep"
        self.environment.add_cell(self.mac1)
        self.environment.add_cell(self.mac2)
        self.environment.add_cell(self.inh)
        solfacs = {'tnf': self.tnf, 'stnfr': self.stnfr}
        for solfac in solfacs:
            self.environment.add_solfac(solfacs[solfac])
        ## do some sensible test here - basically that move_cells has occurred 
        ## cells marked for deletion removed
        ## self.environment.step(0.1)
        
        for i in range(10):
            self.environment.step(0.1)
            self.environment._diffuse(0.1)
            #conc_tnf = self.environment.solfacs['tnf'].conc
            #conc_stnfr = self.environment.solfacs['stnfr'].conc
            ## UNCOMMENT TO SEE MOVIE
            #pylab.subplot(121)
            #pylab.title('TNF')
            #pylab.contourf(X, Y, conc_tnf, 8)           
            #pylab.subplot(122)
            #pylab.title('STNFR')
            #pylab.contourf(X, Y, conc_stnfr, 8)     
            
            ## UNCOMMENT TO DO DATA DUMP FOR TNF CONCENTRATIONS
            #fo = open('../data/tnf%04d.txt' % i, 'w') 
            #for row in conc_tnf:
                #fo.write('\t'.join(map(str, row)) + '\n')
            #fo.close()
            #fo = open('../data/stnfr%04d.txt' % i, 'w') 
            #for row in conc_stnfr:
                #fo.write('\t'.join(map(str, row)) + '\n')
            #fo.close()            

            #print ">>", self.environment_dup.om.occupation.keys()
            #print i, self.mac1.position(), self.mac2.position(), self.inh.position()
            #print self.mac1.id(), self.mac2.id(), self.inh.id()
            #print self.mac1.get_extent(1.0), self.mac2.get_extent(1.0), self.mac3.get_extent(1.0)
    def testReport(self):
        self.assert_(isinstance(self.environment.report(), dict))
        
        #     def testWipe(self):
        #         self.environment.add_cell(self.mac1)
        #         self.environment.wipe()

class testEnvironment3D(unittest.TestCase):
    def setUp(self):
        self.maxx = 21
        self.maxy = 21
        self.maxz = 21
        lower = (0, 0, 0)
        upper = (self.maxx, self.maxy, self.maxz)

        # reactions
        reaction = factory(mod_name, 'Reaction', 'tnf', 'stnfr', 1, 1, 2.0)
        reactions = [reaction]

        # soluble factors
        coeff = 5.0
        rate = 0.0
        conc_0 = 0 # zeros((self.maxx, self.maxy, self.maxz), 'd')
        self.tnf = factory(mod_name, 'Soluble_factor3d', 'tnf', coeff, rate, conc_0, reactions)
        
        coeff = 10.0
        rate = 0.1
        conc_0 = 0 # zeros((self.maxx, self.maxy, self.maxz), 'd')
        self.stnfr = factory(mod_name, 'Soluble_factor3d', 'stnfr', coeff, rate, conc_0, reactions)
        
        # cells
        m = forname(mod_name, 'Macrophage3d')
        m.set_theta(1)
        b = forname(mod_name, 'Bacillus3d')
        b.set_theta(1)

        m = forname(mod_name, 'Macrophage3d')
        
        pos_mac1 = array([self.maxx/2, self.maxy/4, self.maxz/2])
        radius = 1.0
        speed = 1.0
        d = 1.0
        #solfacs = ('tnf', 'stnfr')
        #solfacRates = (1.0, 0.0)
        sbs = {
            'tnf': factory(mod_name, 'Constant_secretion_behavior3d', 1.0),
            'stnfr': factory(mod_name, 'Constant_secretion_behavior3d', 0.0)
            }
        self.mac1 = buildCell('Sphere3d', [pos_mac1, radius],
                              'Brownian_motility3d', [speed, d],
                              'Macrophage_state_factory3d', [""],
                              'Macrophage3d', [sbs, 'Macrophage'])

        pos_mac2 = array([self.maxx/2, 3*self.maxy/4, self.maxz/2])
        radius = 1.0
        speed = 1.0
        d = 1.0
        #solfacs = ('tnf', 'stnfr')
        #solfacRates = (1.0, 0.0)
        sbs = {
            'tnf': factory(mod_name, 'Constant_secretion_behavior3d', 1.0),
            'stnfr': factory(mod_name, 'Constant_secretion_behavior3d', 0.0)
            }
        self.mac2 = buildCell('Sphere3d', [pos_mac2, radius],
                              'Brownian_motility3d', [speed, d],
                              'Macrophage_state_factory3d', [""],
                              'Macrophage3d', [sbs, 'Macrophage'])

        # create new cell
        pos_mac3 = self.mac1.position() + array([0.1,0.1,0.1])
        radius = 1.0
        speed = 1.0
        d = 1.0
        #solfacs = ('tnf', 'stnfr')
        #solfacRates = (1.0, 0.0)
        sbs = {
            'tnf': factory(mod_name, 'Constant_secretion_behavior3d', 1.0),
            'stnfr': factory(mod_name, 'Constant_secretion_behavior3d', 0.0)
            }
        self.mac3 = buildCell('Sphere3d', [pos_mac3, radius],
                              'Brownian_motility3d', [speed, d],
                              'Macrophage_state_factory3d', [""],
                              'Macrophage3d', [sbs, 'Macrophage'])

        pos_inh = array([self.maxx/2, self.maxy/2, self.maxz/2])
        radius = 1.0
        speed = 1.0
        d = 1.0
        #solfacs = ('tnf', 'stnfr')
        #solfacRates = (0.0, 10.0)
        sbs = {
            'tnf': factory(mod_name, 'Constant_secretion_behavior3d', 0.0),
            'stnfr': factory(mod_name, 'Constant_secretion_behavior3d', 10.0)
            }
        self.inh = buildCell('Sphere3d', [pos_inh, radius],
                             'Brownian_motility3d', [speed, d],
                             'Macrophage_state_factory3d', [""],
                             'Macrophage3d', [sbs, 'Macrophage'])
        lower = array([1, 1, 1])
        grid = factory(mod_name, 'Grid3d', array([self.maxx, self.maxy, self.maxz]), 1.0, lower)
        dm = factory(mod_name, 'Feuler_diffusion3d')
        om = factory(mod_name, 'Occupation_manager3d')

        #lower = (0.0, 0.0)
        #upper = (10.0, 10.0)
        #dims = (10, 10)
        #permeability_solfacs = {'tnf': 1.0}
        #adhesion_solfacs = {}
        #permeability = 1.0*ones((self.maxx, self.maxy))
        #adhesivity = 1.0*ones((self.maxx, self.maxy))
        #vasculature = factory(mod_name, 'Vasculature3d', 1.0, (self.maxx, self.maxy), permeability_solfacs, adhesion_solfacs, permeability, adhesivity)
        #interior_rates = {'Macrophage3d': 0.5, 'Bacillus3d':0.1}
        #boundary_rates = {'Macrophage3d': 50.0, 'Bacillus3d':0.5}
        #weights = [1.0, 1.0, 1.0, 1.0]
        #border = factory(mod_name, 'Border3d', weights, lower, upper)
        #grid = factory(mod_name, 'Grid2d', 1.0, lower, upper)
        im = factory(mod_name, "Poisson_macrophage_traffic_manager3d", {})
        #print im
        self.environment = factory(mod_name, 'Environment3d', grid, dm, om, im)
        self.environment.add_solfac(self.tnf)
        self.environment.add_solfac(self.stnfr)
        
        self.mac_factory = mac_factory = factory(mod_name, 'Macrophage_factory3d','')
        mac_state_factory = factory(mod_name, 'Macrophage_state_factory3d', '')
        self.mac_factory.set_state_factory(mac_state_factory)
        bac_factory = factory(mod_name, 'Macrophage_factory3d','')
        bac_state_factory = factory(mod_name, 'Macrophage_state_factory3d', '')
        bac_factory.set_state_factory(bac_state_factory)
        self.builders = {'Macrophage3d': mac_factory, 'Bacillus3d': bac_factory}
        
    def tearDown(self):
        pass
    
    def _test0(self):
        print get_attributes(self.environment)

#     def testCM(self):
#         self.assertEqual(self.environment.om.__class__.__name__, 'Occupation_manager3d')

#! dm now private
#     def testDM(self):
#         self.assertEqual(self.environment.dm.__class__.__name__, 'Feuler_diffusion3d')
        
    ##traffic_manager is now private.
    #def testIM(self):
        #self.assertEqual(self.environment.im.__class__.__name__, 'Traffic_manager3d')
        
    def testSize(self):
        self.assert_(alltrue(self.environment.size() ==
                             ((self.maxx-1)*self.environment.h(),
                              (self.maxy-1)*self.environment.h(),
                              (self.maxz-1)*self.environment.h())))

    def testGridSize(self):
        self.assert_(alltrue(self.environment.grid_size() == (self.maxx, self.maxy, self.maxz)))
        
    #def testBounds(self):
        #self.assertEqual(self.environment.lower(), (0.0, 0.0, 0.0))
        #self.assert_(alltrue(self.environment.size() == (self.maxx, self.maxy, self.maxz)))
        
    def testAddCell(self):
        self.environment.add_cell(self.mac1)
        
    def testAddSolfac(self):
        #self.environment.add_solfac(self.tnf)
        solfacs = {'tnf': self.tnf, 'stnfr': self.stnfr}
        for solfac in solfacs:
            self.environment.add_solfac(solfacs[solfac])
        
    def testAddRemove(self):
        self.environment.add_cell(self.mac1)
        self.environment.add_cell(self.mac3)
        # self.environment.update_forces()
        self.environment.move_cell_to_pos(self.mac1, array(self.mac3.position()) + array((0.1, 0, 0)))
        self.environment.move_cells(0.0)
        self.assertNotEqual(tuple(self.mac1.force()), (0.0, 0.0, 0.0))

        self.environment.remove_cell(self.mac3)
        # self.environment.update_forces()
        self.environment.move_cell_to_pos(self.mac1, self.mac1.position())
        self.environment.move_cells(0.0)
        self.assertEqual(tuple(self.mac1.force()), (0.0, 0.0, 0.0))
        
    def testCells(self):
        self.environment.add_cell(self.mac1)
        self.environment.add_cell(self.mac2)
        cell_ids = self.environment.get_cells().keys()
        cell_ids.sort()
        self.assertEqual(cell_ids, [self.mac1.id(), self.mac2.id()])
        
    def testSolfacs(self):
        solfacs = {'tnf': self.tnf, 'stnfr': self.stnfr}
        for solfac in solfacs:
            self.environment.add_solfac(solfacs[solfac])
        solfacs = self.environment.get_solfacs().keys()
        solfacs.sort()
        self.assertEqual(solfacs, [self.stnfr.name, self.tnf.name])
        
    def testCellCollision(self):
        self.environment.add_cell(self.mac1)
        self.assertEqual(self.environment._get_collisions(self.mac1), [])
        self.assertEqual(self.environment._get_collisions(self.mac2), [])
        
#     def testShapeCollision(self):
#         s1 = factory(mod_name, 'Sphere3d', (self.maxx/2+1, self.maxy/4-1, self.maxz/2), 1.0)
#         s2 = factory(mod_name, 'Sphere3d', (self.maxx/2+5, self.maxy/4+5, self.maxz/2), 1.0)
#         self.environment.add_cell(self.mac1)
#         self.assertEqual(self.environment.shape_collision(s1), [self.mac1.id()])
#         self.assertEqual(self.environment.shape_collision(s2), [])
    
#     def testGetLocalGrad(self):
#         conc1 = zeros((self.maxx, self.maxy, self.maxz), 'd')
#         for i in range(self.maxx):
#             conc1[i,:,:] = i
#         sf1 = factory(mod_name, 'Soluble_factor3d', 'sf1', 1.0, 1.0, conc1)
        
#         conc2 = zeros((self.maxx, self.maxy, self.maxz), 'd')
#         for j in range(self.maxx):
#             conc2[:,j,:] = j
#         sf2 = factory(mod_name, 'Soluble_factor3d', 'sf2', 1.0, 1.0, conc2)

#         self.environment.add_solfacs([sf1, sf2])
#         self.assertEqual(self.environment.get_local_grad(self.mac1.position(), conc1, 2), (4.0, 0.0, 0.0))
#         self.assertEqual(self.environment.get_local_grad(self.mac1.position(), conc2, 1), (0.0, 2.0, 0.0))

    def testGetSolfacSum(self):
        conc_0 = 0 # zeros((self.maxx, self.maxy, self.maxz), 'd')
        sf1 = factory(mod_name, 'Soluble_factor3d', 'sf1', 1.0, 1.0, conc_0, [])
        self.environment.add_solfac(sf1)
        for i in range(self.maxx):
            for j in range(self.maxy):
                for k in range(self.maxz):
                    sf1.set_conc(i, (i,j,k))      # conc[i,:,:] = i
        self.assertAlmostEqual(self.environment._get_solfac_sum(sf1), self.maxz*self.maxy*self.maxx*(self.maxx-1)/2.0)
        
    #def testCalcVd(self):
        #conc = zeros((self.maxx, self.maxy, self.maxz), 'd')
        #for i in range(self.maxx):
            #conc[i,:,:] = i
        #tnf = factory(mod_name, 'Soluble_factor3d', 'tnf', 1.0, 1.0, conc)
        #stnfr = factory(mod_name, 'Soluble_factor3d', 'stnfr', 1.0, 1.0, 
                        #zeros((self.maxx, self.maxy, self.maxz),'d'))
        #self.environment.add_solfacs([tnf, stnfr])
        ### calc_vd currently uses ALL solfacs in the environment regardless of cell identity
        ##self.assertEqual(self.environment.calc_vd(self.mac1), (2.0, 0.0, 0.0))
        #self.assertAlmostEqual(self.environment.calc_vd(self.mac1)[0], 2.0)
        #self.assertAlmostEqual(self.environment.calc_vd(self.mac1)[1], 0.0)
        #self.assertAlmostEqual(self.environment.calc_vd(self.mac1)[2], 0.0)
    
    def testDiffuse(self):
        solfacs = {'tnf': self.tnf, 'stnfr': self.stnfr}
        for solfac in solfacs:
            self.environment.add_solfac(solfacs[solfac])
        self.environment.add_cell(self.mac1)
        self.environment.add_cell(self.mac2)
        self.environment.add_cell(self.inh)

        conc_tnf = self.environment.get_solfac('tnf').conc[:]
        conc_stnfr = self.environment.get_solfac('stnfr').conc[:]
        for i in range(30):
            self.environment._diffuse(0.1)
            self.assert_(not alltrue(ravel(conc_tnf) == 
                                              ravel(self.environment.get_solfac('tnf').conc)))
            self.assert_(not alltrue(ravel(conc_stnfr) == 
                                              ravel(self.environment.get_solfac('stnfr').conc)))
            conc_tnf = self.environment.get_solfac('tnf').conc
            conc_stnfr = self.environment.get_solfac('stnfr').conc
            ## UNCOMMENT TO SEE MOVIE
            #pylab.subplot(121)
            #pylab.title('TNF')
            #pylab.contourf(X, Y, conc_tnf, 8)           
            #pylab.subplot(122)
            #pylab.title('STNFR')
            #pylab.contourf(X, Y, conc_stnfr, 8)           
        
    def testMoveCellToPos(self):
        self.environment.add_cell(self.mac1)
        self.environment.move_cell_to_pos(self.mac1, (10.0, 12.0, 14.0))
        self.assertEqual(self.mac1.position(), (10.0, 12.0, 14.0))
        
    def testMoveCells(self):
        dt = 0.1
        # conc = numpy.random.normal(10.0, 1.0, (self.maxx, self.maxy, self.maxz))
        conc_0 = 0
        tnf = factory(mod_name, 'Soluble_factor3d', 'tnf', 1.0, 1.0, conc_0, [])
        stnfr = factory(mod_name, 'Soluble_factor3d', 'stnfr', 1.0, 1.0, 0, [])
        solfacs = {'tnf': tnf, 'stnfr': stnfr}
        for solfac in solfacs:
            self.environment.add_solfac(solfacs[solfac])
        
        #! change tnf concentration
        for i in range(self.maxx):
            for j in range(self.maxy):
                for k in range(self.maxz):
                    tnf.set_conc(numpy.random.normal(10, 1), (i, j, k))
        
        self.environment.add_cell(self.mac1)
        ## check positions before and after move are different
        before = []
        for cell in self.environment.get_cells().values():
            before.append(cell.position())
        self.environment.move_cells(dt)
        after = []
        for cell in self.environment.get_cells().values():
            after.append(cell.position())
        # all positions should be different after move
        for bf, af in zip(before, after):
            self.assertNotEqual(bf[0], af[0]) # x-coordinate
            self.assertNotEqual(bf[1], af[1]) # y-coordinate            
            self.assertNotEqual(bf[2], af[2]) # z-coordinate            

    def testPosition(self):
        self.assertEqual(tuple(self.mac1.position()), (self.maxx/2, self.maxy/4, self.maxz/2))
    
    def testStep(self):
        print "testStep 3D"
        self.environment.add_cell(self.mac1)
        self.environment.add_cell(self.mac2)
        solfacs = {'tnf': self.tnf, 'stnfr': self.stnfr}
        for solfac in solfacs:
            self.environment.add_solfac(solfacs[solfac])
        ## do some sensible test here - basically that move_cells has occurred 
        ## cells marked for deletion removed
        self.environment.step(0.1)
        
        def testReport(self):
            self.assert_(isinstance(self.environment.report(), dict))

#     def testWipe(self):
#         self.environment.add_cell(self.mac1)
#         self.environment.wipe()
        
if __name__ == '__main__':
    suite = unittest.TestSuite()
    tests = [k for k in locals().keys() if k.startswith('Test')]
    for test in tests:
        suite.addTests([factory('utility', 'suite', forname('__main__', test))])
    unittest.TextTestRunner(verbosity=2).run(suite)

# if __name__ == '__main__':
#     suite = unittest.TestSuite()
#     suite.addTest(TestEnvironment2D("testAddRemove"))
#     unittest.TextTestRunner().run(suite)
