# Supplementary material for: The Multiscale Systems Immunology project: software for cell-based immunological simulation
Source: Source Code Biol Med. 2008 Apr 28;3:6. doi: 10.1186/1751-0473-3-6 (PMC2426691; doi:10.1186/1751-0473-3-6)
Supplement: Additional file 1 — MSI source code. Source code for the MSI project. [file 1751-0473-3-6-S1.gz › msi-release-tmp/test/builder.py]

from graph_util import root, pred, succ, drawGraph, parent
from factory import factory, forname
from utility import nonstring_iterable
from weakref import proxy
from node import Node

class Builder(object):
    """Builds composite objects, which may include embedded lists, tuples or dicts.
    Meant for ONE USE only."""
    def __init__(self, name, tree):
        self.tree = tree
        self.log = []

    def build(self):
        """Build the composite object."""
        return self.walk(self.create, self.isComplete)
    
    def trial(self):
        """Do a trial build and record results in self.log."""
        return self.walk(self.report, self.isComplete)

    def addContext(self):
        """Add context to each object using a weakref proxy."""
        # ignore if an iterable
        for node in self.tree:
            if not nonstring_iterable(node.value):
                context = parent(self.tree, node)
                while context and nonstring_iterable(context.value):
                    context = parent(self.tree, context)
                if context:
                    try:
                        node.value.context = proxy(context.value)
                    except AttributeError:
                        pass
                else:
                    node.value.context = None

    def walk(self, func, cond):
        """Walk the tree and call appropriate function."""
        node = root(self.tree)
        self.visit(node, func, cond)
        return node.value
    
    def visit(self, node, func, cond):
        """Visit each node and apply func if conditions met."""
        if cond(node):
            func(node)
            parent = pred(self.tree, [node])
            if parent:
                node = parent[0]
            else: # building completed
                return
            self.visit(node, func, cond)
        else:
            # children incomplete - continue constructing next child
            node = [n for n in succ(self.tree, [node]) if not n.value][0]
            self.visit(node, func, cond)
      
    def isComplete(self, node):
        """A typical condition used by visit. True if all children have values."""
        nbunch = succ(self.tree, [node])
        remaining = [n for n in nbunch if not n.value]
        if remaining:
            return False
        else:
            return True

    def create(self, node):
        """A typical function used by visit. Creates a list, tuple, dict or class from successors of node."""
        nbunch = succ(self.tree, [node])
        node.create(nbunch)
    
    def report(self, node):
        """A typical function used by visit. Reports node and successors."""
        nbunch = succ(self.tree, [node])
        node.value = 1 # indicate that processing for node is done
        self.log.append((node.attname, [n.attname for n in nbunch]))
        
    def draw(self):
        """Draws a dot diagram of the tree rendered in postscript."""
        drawGraph(self.tree)
            
import unittest
import networkx as nx
import os
from configobj import ConfigObj

class TestBuilder(unittest.TestCase):
    def setUp(self):
        # setup is now streamlined to read from config files
        params = ConfigObj('builder.nodes', unrepr=True)
        nodes = dict([(k, Node(**params[k])) for k in params])
        edges = ConfigObj('builder.edges', unrepr=True)['tree'].values()

        tree = nx.DiGraph()
        tree.add_edges_from([(nodes[v[0]], nodes[v[1]]) for v in edges])
        self.builder = Builder('nodeBuilder', tree)

    def tearDown(self):
        del self.builder
        
    def testBuilder(self):
        a = self.builder.build()
        for b in a.bList:
            self.assertEqual(b.x, 1)
        self.assertEqual(a.c.y, 2)
        self.assertEqual(a.c.z, 3)
        
    def testDraw(self):
        self.builder.draw()
        pass
        
    def testAcquisition(self):
        a = self.builder.build()
        self.builder.addContext()
        for b in a.bList:
            self.assertEqual(b.context.name, a.name)
            self.assertEqual(b.name, a.name)
        
    def testBuilderTrial(self):
        self.builder.trial()
        # print self.builder.log
        
if __name__ == '__main__':
    unittest.main()
