# Supplementary material for: The Multiscale Systems Immunology project: software for cell-based immunological simulation
Source: Source Code Biol Med. 2008 Apr 28;3:6. doi: 10.1186/1751-0473-3-6 (PMC2426691; doi:10.1186/1751-0473-3-6)
Supplement: Additional file 1 — MSI source code. Source code for the MSI project. [file 1751-0473-3-6-S1.gz › msi-release-tmp/test/conc_output.txt]

python
[[    0.     0.     0.     0.     0.     0.     0.     0.     0.     0.     0.]
 [    0.     0.     0.     0.     0.     0.     0.     0.     0.     0.     0.]
 [    0.     0.     0.     0.     0.     0.     0.     0.     0.     0.     0.]
 [    0.     0.     0.     0.     0.     0.     0.     0.     0.     0.     0.]
 [    0.     0.     0.     0.     0.     0.     0.     0.     0.     0.     0.]
 [    0.     0.     0.     0.     0.  1000.     0.     0.     0.     0.     0.]
 [    0.     0.     0.     0.     0.     0.     0.     0.     0.     0.     0.]
 [    0.     0.     0.     0.     0.     0.     0.     0.     0.     0.     0.]
 [    0.     0.     0.     0.     0.     0.     0.     0.     0.     0.     0.]
 [    0.     0.     0.     0.     0.     0.     0.     0.     0.     0.     0.]
 [    0.     0.     0.     0.     0.     0.     0.     0.     0.     0.     0.]]
[[    0.       0.       0.       0.       0.       0.       0.       0.       0.       0.       0.  ]
 [    0.       1.       0.       0.       0.       0.       0.       0.       0.       1.       0.  ]
 [    0.       0.       0.       0.       0.       0.       0.       0.       0.       0.       0.  ]
 [    0.       0.       0.       0.       0.       0.       0.       0.       0.       0.       0.  ]
 [    0.       0.       0.       0.       0.    5000.       0.       0.       0.       0.       0.  ]
 [    0.       0.       0.       0.    5000.       0.05  5000.       0.       0.       0.       0.  ]
 [    0.       0.       0.       0.       0.    5000.       0.       0.       0.       0.       0.  ]
 [    0.       0.       0.       0.       0.       0.       0.       0.       0.       0.       0.  ]
 [    0.       0.       0.       0.       0.       0.       0.       0.       0.       0.       0.  ]
 [    0.       1.       0.       0.       0.       0.       0.       0.       0.       1.       0.  ]
 [    0.       0.       0.       0.       0.       0.       0.       0.       0.       0.       0.  ]]
[[     0.        0.        0.        0.        0.        0.        0.        0.        0.        0.        0.  ]
 [     0.        0.1       5.        0.        0.        0.        0.        0.        5.        0.1       0.  ]
 [     0.        5.        0.        0.        0.        0.        0.        0.        0.        5.        0.  ]
 [     0.        0.        0.        0.        0.    25000.        0.        0.        0.        0.        0.  ]
 [     0.        0.        0.        0.    50000.        0.05  50000.        0.        0.        0.        0.  ]
 [     0.        0.        0.    25000.        0.05  50001.27      0.05  25000.        0.        0.        0.  ]
 [     0.        0.        0.        0.    50000.        0.05  50000.        0.        0.        0.        0.  ]
 [     0.        0.        0.        0.        0.    25000.        0.        0.        0.        0.        0.  ]
 [     0.        5.        0.        0.        0.        0.        0.        0.        0.        5.        0.  ]
 [     0.        0.1       5.        0.        0.        0.        0.        0.        5.        0.1       0.  ]
 [     0.        0.        0.        0.        0.        0.        0.        0.        0.        0.        0.  ]]
[[      0.         0.         0.         0.         0.         0.         0.         0.         0.         0.         0.  ]
 [      0.        17.59       0.05      25.         0.         0.         0.        25.         0.05      17.59       0.  ]
 [      0.         0.05      50.         0.         0.    125000.         0.         0.        50.         0.05       0.  ]
 [      0.        25.         0.         0.    375000.         0.05  375000.         0.         0.        25.         0.  ]
 [      0.         0.         0.    375000.         0.05  437494.46       0.05  375000.         0.         0.         0.  ]
 [      0.         0.    125000.         0.05  437494.46       0.05  437494.46       0.05  125000.         0.         0.  ]
 [      0.         0.         0.    375000.         0.05  437494.46       0.05  375000.         0.         0.         0.  ]
 [      0.        25.         0.         0.    375000.         0.05  375000.         0.         0.        25.         0.  ]
 [      0.         0.05      50.         0.         0.    125000.         0.         0.        50.         0.05       0.  ]
 [      0.        17.59       0.05      25.         0.         0.         0.        25.         0.05      17.25       0.  ]
 [      0.         0.         0.         0.         0.         0.         0.         0.         0.         0.         0.  ]]
[[       0.          0.          0.          0.          0.          0.          0.          0.          0.          0.          0.  ]
 [       0.          0.05      222.13        0.05      125.     625000.        125.          0.05      222.61        0.05        0.  ]
 [       0.        222.13        0.05      375.    2500000.          0.05  2500000.        375.          0.05      222.13        0.  ]
 [       0.          0.05      375.    3750000.          0.05  3281223.06        0.05  3750000.        375.          0.05        0.  ]
 [       0.        125.    2500000.          0.05  4062454.06        0.05  4062454.06        0.05  2500000.        125.          0.  ]
 [       0.     625000.          0.05  3281223.06        0.05  4374859.85        0.05  3281223.06        0.05   625000.          0.  ]
 [       0.        125.    2500000.          0.05  4062454.06        0.05  4062454.06        0.05  2500000.        125.          0.  ]
 [       0.          0.05      375.    3750000.          0.05  3281223.06        0.05  3750000.        375.          0.05        0.  ]
 [       0.        222.61        0.05      375.    2500000.          0.05  2500000.        375.          0.05      221.3         0.  ]
 [       0.          0.05      222.13        0.05      125.     625000.        125.          0.05      221.3         0.05        0.  ]
 [       0.          0.          0.          0.          0.          0.          0.          0.          0.          0.          0.  ]]
[[        0.           0.           0.           0.           0.           0.           0.           0.           0.           0.           0.  ]
 [        0.        1065.6          0.05      1797.42      6247.55         0.05      6247.55      1798.61         0.05      1096.57         0.  ]
 [        0.           0.05      2971.06      4166.16         0.05  22265539.86         0.05      4166.16      2972.26         0.05         0.  ]
 [        0.        1797.42      4166.16         0.05  33984172.43         0.05  33984172.43         0.05      4166.16      1797.42         0.  ]
 [        0.        6247.55         0.05  33984172.43         0.05  39452434.75         0.05  33984172.43         0.05      6247.55         0.  ]
 [        0.           0.05  22265539.86         0.05  39452434.75         0.05  39452434.75         0.05  22265539.86         0.05         0.  ]
 [        0.        6247.55         0.05  33984172.43         0.05  39452434.75         0.05  33984172.43         0.05      6247.55         0.  ]
 [        0.        1798.61      4166.16         0.05  33984172.43         0.05  33984172.43         0.05      4166.16      1795.36         0.  ]
 [        0.           0.05      2972.26      4166.16         0.05  22265539.86         0.05      4166.16      2966.95         0.05         0.  ]
 [        0.        1096.57         0.05      1797.42      6247.55         0.05      6247.55      1795.36         0.05      1091.02         0.  ]
 [        0.           0.           0.           0.           0.           0.           0.           0.           0.           0.           0.  ]]
[[  0.00e+00   0.00e+00   0.00e+00   0.00e+00   0.00e+00   0.00e+00   0.00e+00   0.00e+00   0.00e+00   0.00e+00   0.00e+00]
 [  0.00e+00   5.00e-02   1.46e+04   1.50e+00   1.22e-01   5.56e+07   1.22e-01   1.50e+00   1.46e+04   5.00e-02   0.00e+00]
 [  0.00e+00   1.46e+04   7.51e-01   3.36e-01   1.41e+08   5.00e-02   1.41e+08   3.36e-01   7.51e-01   1.46e+04   0.00e+00]
 [  0.00e+00   1.50e+00   3.36e-01   1.70e+08   5.00e-02   3.24e+08   5.00e-02   1.70e+08   3.36e-01   1.50e+00   0.00e+00]
 [  0.00e+00   1.22e-01   1.41e+08   5.00e-02   3.67e+08   5.00e-02   3.67e+08   5.00e-02   1.41e+08   1.22e-01   0.00e+00]
 [  0.00e+00   5.56e+07   5.00e-02   3.24e+08   5.00e-02   3.95e+08   5.00e-02   3.24e+08   5.00e-02   5.56e+07   0.00e+00]
 [  0.00e+00   1.22e-01   1.41e+08   5.00e-02   3.67e+08   5.00e-02   3.67e+08   5.00e-02   1.41e+08   1.22e-01   0.00e+00]
 [  0.00e+00   1.50e+00   3.36e-01   1.70e+08   5.00e-02   3.24e+08   5.00e-02   1.70e+08   3.36e-01   1.50e+00   0.00e+00]
 [  0.00e+00   1.46e+04   7.51e-01   3.36e-01   1.41e+08   5.00e-02   1.41e+08   3.36e-01   7.52e-01   1.46e+04   0.00e+00]
 [  0.00e+00   5.00e-02   1.46e+04   1.50e+00   1.22e-01   5.56e+07   1.22e-01   1.50e+00   1.46e+04   5.00e-02   0.00e+00]
 [  0.00e+00   0.00e+00   0.00e+00   0.00e+00   0.00e+00   0.00e+00   0.00e+00   0.00e+00   0.00e+00   0.00e+00   0.00e+00]]
