# Supplementary material for: The Multiscale Systems Immunology project: software for cell-based immunological simulation
Source: Source Code Biol Med. 2008 Apr 28;3:6. doi: 10.1186/1751-0473-3-6 (PMC2426691; doi:10.1186/1751-0473-3-6)
Supplement: Additional file 1 — MSI source code. Source code for the MSI project. [file 1751-0473-3-6-S1.gz › msi-release-tmp/test/test_secretion.py]

# from target import mod_path, mod_name, msg

import sys
try:
    mod_name = sys.argv[1]
except IndexError:
    from target import mod_name
if mod_name == 'msipy':
    mod_path = '../python'
elif mod_name == 'msi':
    mod_path = '../c++'
else:
    print "No such package %s" % mod_name
    sys.exit(1)
sys.path.append(mod_path)
import unittest
from factory import factory, forname
from utility import get_attributes

class TestSecretion(unittest.TestCase):
    def setUp(self):
        #solfacs = ('tnf', 'stnfr')
        #solfacRates = (1.0, 0.0)
        sbs = {
            'tnf': factory(mod_name, 'Constant_secretion_behavior3d', 1.0),
            'stnfr': factory(mod_name, 'Constant_secretion_behavior3d', 0.0)
            }
        self.secretion = factory(mod_name, 'Secretion3d', sbs)
    
    def tearDown(self):
        pass
    
    def _test0(self):
        print get_attributes(self.secretion)
    
    def testAdd(self):
        self.secretion.add_solfac('fmlp', factory(mod_name, 'Constant_secretion_behavior3d', 10.0))
        self.assertEqual(self.secretion.secretion_rate('tnf'), 1.0)
        self.assertEqual(self.secretion.secretion_rate('stnfr'), 0.0)
        self.assertEqual(self.secretion.secretion_rate('fmlp'), 10.0)
    
    def testRemove(self):
        self.secretion.remove_solfac('tnf')
        self.assertEqual(self.secretion.secretion_rate('tnf'), 0.0)
        self.assertEqual(self.secretion.secretion_rate('stnfr'), 0.0)
    
    def testChange(self):
        self.secretion.change_solfac('tnf', factory(mod_name, 'Constant_secretion_behavior3d', 15.0))
        self.assertEqual(self.secretion.secretion_rate('tnf'), 15.0)
        self.assertEqual(self.secretion.secretion_rate('stnfr'), 0.0)
        
if __name__ == '__main__':
    suite = unittest.TestSuite()
    tests = [k for k in locals().keys() if k.startswith('Test')]
    for test in tests:
        suite.addTests([factory('utility', 'suite', forname('__main__', test))])
    unittest.TextTestRunner().run(suite)
