# Supplementary material for: The Multiscale Systems Immunology project: software for cell-based immunological simulation
Source: Source Code Biol Med. 2008 Apr 28;3:6. doi: 10.1186/1751-0473-3-6 (PMC2426691; doi:10.1186/1751-0473-3-6)
Supplement: Additional file 1 — MSI source code. Source code for the MSI project. [file 1751-0473-3-6-S1.gz › msi-release-tmp/test/test_vessel.py]

import sys
try:
    mod_name = sys.argv[1]
except IndexError:
    from target import mod_name
if mod_name == 'msipy':
    mod_path = '../python'
elif mod_name == 'msi':
    mod_path = '../c++'
else:
    print "No such package %s" % mod_name
    sys.exit(1)
sys.path.append(mod_path)
import unittest
from factory import factory, forname
from utility import buildCell, get_attributes
from numarray import ones, all, any, array

from numpy.random import poisson

class TestVessel2D(unittest.TestCase):
    """Test for TissueImmigrationManager2d and TissueImmigrationManger3d."""
    def setUp(self):
        # dims = (10, 10)
        permeability_solfacs = {'tnf' : 1.0} # currently value is ignored
        adhesion_solfacs = {}
        # accessory classes - Environment
        self.size = array([10, 10])
        lower = array([1, 1])
        grid = factory(mod_name, 'Grid2d', self.size, 1.0, lower)
        reactions = []
        self.vasculature = factory(mod_name, 'Vasculature2d', 1.0, 
                                   permeability_solfacs, adhesion_solfacs,
                                   1.0, 1.0)
        self.vasculature.set_grid(grid)
        
        dm1 = factory(mod_name, 'Feuler_diffusion2d')
        om1 = factory(mod_name, 'Occupation_manager2d')
        tnf = factory(mod_name, 'Soluble_factor2d', 'tnf', 1.0, 1.0, 1.0, [])
        self.environment = factory(mod_name, 'Environment2d', grid, dm1, om1)
        self.environment.add_solfac(tnf)
        self.eps = 1e-10
        
    def tearDown(self):
        pass
 
    def testUpdatePermeability(self):
        self.assert_(all(self.vasculature.get_permeability_matrix() == 1.0))
        self.vasculature.update_permeability_matrix(1.0, self.environment.get_solfacs())
        self.assert_(all(self.vasculature.get_permeability_matrix() - 0.5 < self.eps))

    def testUpdateAdhesivity(self):
        self.assert_(all(self.vasculature.get_adhesion_matrix() == 1.0))
        self.vasculature.update_adhesion_matrix(1.0, self.environment.get_solfacs())
        self.assert_(all(self.vasculature.get_adhesion_matrix() == 1.0))

    def testUpdate(self):
        self.assert_(all(self.vasculature.get_adhesion_matrix() == 1.0))
        self.assert_(all(self.vasculature.get_permeability_matrix() == 1.0))
        self.vasculature.update(1.0, self.environment.get_solfacs())
        self.assert_(all(self.vasculature.get_permeability_matrix() - 0.5 < self.eps))
        self.assert_(all(self.vasculature.get_adhesion_matrix() == 1.0))
        
    def testDiapedesisProbability(self):
        self.assert_(all(self.vasculature.get_adhesion() == 1.0))
        self.assert_(all(self.vasculature.diapedesis_probability(0.5) == 0.5))

    def testGetImmigrants(self):
        self.assert_(all(self.vasculature.get_immigrants(0.0, 1) == 0.0))
        self.assert_(all(self.vasculature.get_immigrants(1.0, 0) == 0.0))        
        self.assert_(any(self.vasculature.get_immigrants(1.0, 1.0) != 0.0))

if __name__ == '__main__':
    suite = unittest.TestSuite()
    tests = [k for k in locals().keys() if k.startswith('Test')]
    for test in tests:
        suite.addTests([factory('utility', 'suite', forname('__main__', test))])
    unittest.TextTestRunner().run(suite)
