# Supplementary material for: The Multiscale Systems Immunology project: software for cell-based immunological simulation
Source: Source Code Biol Med. 2008 Apr 28;3:6. doi: 10.1186/1751-0473-3-6 (PMC2426691; doi:10.1186/1751-0473-3-6)
Supplement: Additional file 1 — MSI source code. Source code for the MSI project. [file 1751-0473-3-6-S1.gz › msi-release-tmp/test/systest_milstein.py]

# from target import mod_path, mod_name, msg
import numpy.random
from utility import buildCell

import sys
try:
    mod_name = sys.argv[1]
except IndexError:
    from target import mod_name
if mod_name == 'msipy':
    mod_path = '../python'
    try:
        import psyco
        psyco.full()
    except ImportError:
        pass
elif mod_name == 'msi':
    mod_path = '../c++'
else:
    print "No such package %s" % mod_name
    sys.exit(1)

sys.path.append(mod_path)
import unittest
from factory import factory, forname
from utility import get_attributes
from numpy import array, sqrt, pi, exp, zeros, dot, arange

# helper functions
def brownian_mu(dim, diffCoeff, t):
    return 2*dim*diffCoeff*t

#def langevin_mu(beta_sq, gamma, t):
#    return 2*(beta_sq*(gamma*t-1+exp(-gamma*t)))/(gamma**2)

def brownian_sd(dim, diffCoeff, t):
    return sqrt(2*dim*pi*diffCoeff*t)
        
#def langevin_sd(beta_sq, gamma, t):
#    return sqrt((beta_sq/gamma**2)*(t-(2.0/gamma)*(1-exp(-1*gamma*t))+(1.0/(2*gamma))*(1-exp(-2*gamma*t))))

class TestMotility3D(unittest.TestCase):

    def setUp(self):
        diffCoeff = 1.0
        # self.brownian = factory(mod_name, 'Brownian_motility2d', (0.0, 0.0), diffCoeff)
        fluctuation = 0.1
        drag = 1.0
        # self.langevin = factory(mod_name, 'Langevin_motility2d', (0.0, 0.0), fluctuation, drag)

        # test for milstein
        pos_mac = array([0.0, 0.0, 0.0])
        radius = 1.0
        solfacnames = ('tnf', 'stnfr')
        solfacRates = (0, 0)

        # vel = array([0.0, 0.0])
        speed = 2.0
        sigma0 = 1.0
        
        phi = 1.0
        gamma = 1.0
        # C = 1.0
        maxx = 25
        maxy = 25
        maxz = 25
        conc = zeros((2*maxx+1, 2*maxy+1, 2*maxz+1), 'd')
        lower = array([-maxx, -maxy, -maxz])
        size = array([2*maxx+1, 2*maxy+1, 2*maxz+1])
        h = 1.0
        grid = factory(mod_name, 'Grid3d', size, h, lower)
        reaction = factory(mod_name, 'Reaction', 'tnf', 'stnfr', 1, 1, 20.0)
        reactions = [reaction]
        # self.dm = factory(mod_name, 'Diffusion_manager3d', grid, [reaction])
        self.dm = factory(mod_name, 'Feuler_diffusion3d')
        self.dm.set_grid(grid)

        # soluble factors
        coeff = 5.0
        rate = 0.0
        ##conc = zeros((maxx, maxy), 'd')
        ## conc = numpy.random.random((maxx, maxy))
        conc_0 = 0.0
        tnf = factory(mod_name, 'Soluble_factor3d', 'tnf', coeff, rate, conc_0,[reaction])
        tnf.set_grid(grid)

        coeff = 10.0
        rate = 0.1
        ##conc = zeros((maxx, maxy), 'd')
        ## conc = numpy.random.random((maxx, maxy))
        conc_0 = 0.0
        stnfr = factory(mod_name, 'Soluble_factor3d', 'stnfr', coeff, rate, conc_0, [reaction])
        stnfr.set_grid(grid)

        self.solfacs = {'tnf': tnf, 'stnfr': stnfr}

        ##m = forname(mod_name, 'Macrophage3d')
        ##m.clear_class_solfac_names()
        ##m.set_class_solfac_names(['tnf'])                           

        beta = 1.0
        chi = 1.0 # 'milstein'
        grad0 = 1.0 # 'milstein_threshold'
        solfac = 'tnf'

        sbs = {
            'tnf': factory(mod_name, 'Constant_secretion_behavior3d', 1.2),
            'stnfr': factory(mod_name, 'Constant_secretion_behavior3d', 2.3)
            }

        self.mac = buildCell('Sphere3d', [pos_mac, radius],
                              'Langevin_motility3d', [solfac, beta, gamma, chi, sigma0, grad0],
                              'Macrophage_state_factory3d', [""],
                              'Macrophage3d', [sbs, 'Macrophage'])

#         self.mac = buildCell('Sphere3d', [pos_mac, radius],
#                               'Langevin_motility3d', [speed, phi, gamma, sigma, self.dm],
#                               'Secretion', [solfacnames, solfacRates],
#                               'Macrophage3d', ['Macrophage', {'milstein':[1], 'milstein_threshold':[1]}])
    
    def tearDown(self):
        pass
    
    def test_displacement(self):
        num = 5
        dt = 0.01
        times = 100
        displacements = zeros(times, 'd')
        for m in range(num):
            # self.mac.reset_pol()
            self.mac.set_speed(2.0)
            d = array([0, 0, 0], 'd')
            for i in range(times):
                d += self.mac.displace(dt, self.solfacs)
                displacements[i] += dot(d, d)

                #print self.mac.mb.speed
                #print self.mac.mb.pol()
                #print dot(self.mac.mb.pol(),self.mac.mb.pol())
                #print d
                #print dot(d,d)

        #print displacements

        import pylab

        t = arange(0, dt*times, dt)
        y = 4*(t-1+exp(-t))

        pylab.subplot(311)
        pylab.plot(t, displacements/num, 'r')
        pylab.subplot(312)
        pylab.plot(t, y, 'b')
        pylab.subplot(313)
        pylab.plot(t, displacements/num, 'r', t, y, 'b')
        #! don't need show for normal testing
        # pylab.show()

if __name__ == '__main__':
    suite = unittest.TestSuite()
    tests = [k for k in locals().keys() if k.startswith('Test')]
    for test in tests:
        suite.addTests([factory('utility', 'suite', forname('__main__', test))])
    unittest.TextTestRunner().run(suite)
