# Supplementary material for: The Multiscale Systems Immunology project: software for cell-based immunological simulation
Source: Source Code Biol Med. 2008 Apr 28;3:6. doi: 10.1186/1751-0473-3-6 (PMC2426691; doi:10.1186/1751-0473-3-6)
Supplement: Additional file 1 — MSI source code. Source code for the MSI project. [file 1751-0473-3-6-S1.gz › msi-release-tmp/test/test_simulation.py]

# from target import mod_path, mod_name, msg

import sys
try:
    mod_name = sys.argv[1]
except IndexError:
    from target import mod_name
if mod_name == 'msipy':
    mod_path = '../python'
elif mod_name == 'msi':
    mod_path = '../c++'
else:
    print "No such package %s" % mod_name
    sys.exit(1)
sys.path.append(mod_path)
import unittest
from factory import factory, forname
from utility import buildCell, get_attributes
from numpy import array, arange

class TestSimulation2D(unittest.TestCase):
    def setUp(self):
        reactions = []
        lower = array([1, 1])
        grid = factory(mod_name, 'Grid2d', array([101, 101]), 1.0, lower)
        dm = factory(mod_name, 'Feuler_diffusion2d')
        om = factory(mod_name, 'Occupation_manager2d')
        environment = factory(mod_name, 'Environment2d', grid, dm, om)
        self.sim = factory(mod_name, 'Simulation2d', environment)

        self.mac_factory = mac_factory = factory(mod_name, 'Macrophage_factory2d','')
        mac_state_factory = factory(mod_name, 'Macrophage_state_factory2d', '')
        self.mac_factory.set_state_factory(mac_state_factory)
        bac_factory = factory(mod_name, 'Macrophage_factory2d','')
        bac_state_factory = factory(mod_name, 'Macrophage_state_factory2d', '')
        bac_factory.set_state_factory(bac_state_factory)
        self.builders = {'Macrophage2d': mac_factory, 'Bacillus2d': bac_factory}

    def tearDown(self):
        pass
    
    def _test0(self):
        print get_attributes(self.sim)
        #print get_attributes(self.environment.clock)

    def testClock(self):
        self.sim.set_time(0.0)
        self.assertAlmostEqual(self.sim.time(), 0.0)
        self.sim.incr_time(0.1)
        self.assertAlmostEqual(self.sim.time(), 0.1)
        
    def testAll(self):
        self.sim.set_time(0.0)
        numSteps = 10
        dt = 1.0
        self.assertEqual(self.sim.log, {})
        # self.sim.run(numSteps, dt, self.builders)
        self.sim.run(numSteps, dt)
        self.assertEqual(self.sim.log, dict.fromkeys(arange(10.0), {}))
        self.sim.clear_log()
        self.assertEqual(self.sim.log, {})
    
class TestSimulation3D(unittest.TestCase):
    def setUp(self):
        reactions = []
        lower = array([1, 1, 1])
        grid = factory(mod_name, 'Grid3d', array([101, 101, 101]), 1.0, lower)        
        dm = factory(mod_name, 'Feuler_diffusion3d')
        om = factory(mod_name, 'Occupation_manager3d')
        environment = factory(mod_name, 'Environment3d', grid, dm, om)
        self.sim = factory(mod_name, 'Simulation3d', environment)
        
        # CLIBURN - HACK
        self.builders = {}
    
    def tearDown(self):
        pass
    
    def _test0(self):
        print get_attributes(self.sim)
        
    def testClock(self):
        self.sim.set_time(0.0)
        self.assertAlmostEqual(self.sim.time(), 0.0)
        self.sim.incr_time(0.1)
        self.assertAlmostEqual(self.sim.time(), 0.1)
        
    def testAll(self):
        self.sim.set_time(0.0)
        numSteps = 10
        dt = 1.0
        self.assertEqual(self.sim.time(), 0.0)
        self.assertEqual(self.sim.log, {})
        self.assertEqual(self.sim.time(), 0.0)
        # self.sim.run(numSteps, dt, self.builders)
        self.sim.run(numSteps, dt)
        self.assertEqual(self.sim.log, dict.fromkeys(arange(10.0), {}))
        self.sim.clear_log()
        self.assertEqual(self.sim.log, {})
        
if __name__ == '__main__':
    suite = unittest.TestSuite()
    tests = [k for k in locals().keys() if k.startswith('Test')]
    for test in tests:
        suite.addTests([factory('utility', 'suite', forname('__main__', test))])
    unittest.TextTestRunner().run(suite)
