# Supplementary material for: The Multiscale Systems Immunology project: software for cell-based immunological simulation
Source: Source Code Biol Med. 2008 Apr 28;3:6. doi: 10.1186/1751-0473-3-6 (PMC2426691; doi:10.1186/1751-0473-3-6)
Supplement: Additional file 1 — MSI source code. Source code for the MSI project. [file 1751-0473-3-6-S1.gz › msi-release-tmp/test/systest_diffusion.py]

# from target import mod_path, mod_name, msg

import sys
try:
    mod_name = sys.argv[1]
except IndexError:
    from target import mod_name
if mod_name == 'msipy':
    mod_path = '../python'
elif mod_name == 'msi':
    mod_path = '../c++'
else:
    print "No such package %s" % mod_name
    sys.exit(1)
sys.path.append(mod_path)
import unittest
from numpy import array, arange, zeros
import copy
from factory import factory, forname
from utility import get_attributes, buildCell
import numpy.random

# for testing diffusion updates
import pylab
pylab.ion()
delta = 1.0
maxx = 5
maxy = 5
maxz = 5
x = arange(0, maxx, delta)
y = arange(0, maxy, delta)
X, Y = pylab.meshgrid(x, y)

# global dict for testing if stnfr/tnf reaction occurs
adict = {}

class TestKernelDiffusion2D(unittest.TestCase):
    def setUp(self):
        # reactions

        reaction = factory(mod_name, 'Reaction', 'tnf', 'stnfr', 1, 1, 20.0)
        reactions = [reaction]
        
        # set up grid
        h = 1.0
        lower = array([0.0, 0.0])
        size = array([maxx, maxy])
        self.grid = factory(mod_name, 'Grid2d', size, h, lower)

        # soluble factors
        coeff = 5.0
        rate = 0.0
        conc_0 = 0 # zeros((maxx, maxy))
        # conc[2, 2] = 10
        tnf = factory(mod_name, 'Soluble_factor2d', 'tnf', coeff, rate, conc_0, reactions)
        tnf.set_grid(self.grid)
        tnf.set_conc(10.0, (4, 4))
        
        coeff = 10.0
        rate = 0.1
        conc_0 = 0 # zeros((maxx, maxy), 'd')
        # conc[2, 2] = 20
        stnfr = factory(mod_name, 'Soluble_factor2d', 'stnfr', coeff, rate, conc_0, reactions)
        stnfr.set_grid(self.grid)
        stnfr.set_conc(20.0, (2, 2))

        # cells
        pos_mac1 = array([maxx/2, maxy/4])
        radius = 1.0
        #drift = (0, 0)
        speed = 1.0
        d = 1.0
        #         solfacs = ('tnf', 'stnfr')
        #         solfacRates = (1.0, 0.0)
        sbs = {
            'tnf': factory(mod_name, 'Constant_secretion_behavior2d', 1.0),
            'stnfr': factory(mod_name, 'Constant_secretion_behavior2d', 0.0)
            }

        mac1 = buildCell('Sphere2d', [pos_mac1, radius],
                         'Brownian_motility2d', [speed, d],
                         'Macrophage_state_factory2d', [""],
                         'Macrophage2d', [sbs, 'Macrophage'])
        #         mac1 = buildCell('Sphere2d', [pos_mac1, radius],
        #                          'Brownian_motility2d', [drift, speed, d],
        #                          'Secretion', [solfacs, solfacRates],
        #                          'Macrophage2d', ['Macrophage'])

        pos_mac2 = array([maxx/2, 3*maxy/4])
        radius = 1.0
        #drift = (0.0, 0.0)
        speed = 1.0
        d = 1.0
        #         solfacs = ('tnf', 'stnfr')
        #         solfacRates = (1.0, 0.0)
        sbs = {
            'tnf': factory(mod_name, 'Constant_secretion_behavior2d', 1.0),
            'stnfr': factory(mod_name, 'Constant_secretion_behavior2d', 0.0)
            }
        mac2 = buildCell('Sphere2d', [pos_mac2, radius],
                         'Brownian_motility2d', [speed, d],
                         'Macrophage_state_factory2d', [""],
                         'Macrophage2d', [sbs, 'Macrophage'])
        #         mac2 = buildCell('Sphere2d', [pos_mac2, radius],
        #                          'Brownian_motility2d', [drift, speed, d],
        #                          'Secretion', [solfacs, solfacRates],
        #                          'Macrophage2d', ['Macrophage'])

        pos_inh = array([maxx/2, maxy/2])
        radius = 1.0
        #drift = (0, 0)
        speed = 1.0
        d = 1.0
        #         solfacs = ('tnf', 'stnfr')
        #         solfacRates = (0.0, 10.0)
        sbs = {
            'tnf': factory(mod_name, 'Constant_secretion_behavior2d', 1.0),
            'stnfr': factory(mod_name, 'Constant_secretion_behavior2d', 0.0)
            }
        inh = buildCell('Sphere2d', [pos_inh, radius],
                         'Brownian_motility2d', [speed, d],
                         'Macrophage_state_factory2d', [""],
                         'Macrophage2d', [sbs, 'Macrophage'])
        #         inh = buildCell('Sphere2d', [pos_inh, radius],
        #                         'Brownian_motility2d', [drift, speed, d],
        #                         'Secretion', [solfacs, solfacRates],
        #                         'Macrophage2d', ['Macrophage'])

        self.solfacs = {'tnf': tnf, 'stnfr': stnfr}
        self.cells = {mac1.id(): mac1, mac2.id(): mac2, inh.id(): inh}

        # diffusion manager
        rho = 5 
        lamb = 1
        self.grid = factory(mod_name, 'Grid2d', size, h, lower)
        # self.dm = factory(mod_name, 'Kernel_diffusion2d', rho, lamb)
        self.dm = factory(mod_name, 'Feuler_diffusion2d')
        self.dm.set_grid(self.grid)

        self.dm.add_solfac(tnf)
        self.dm.add_solfac(stnfr)

    def tearDown(self):
        pass

    def test_diffusion(self):
        import pylab
        dt = 1.0
        solfac = self.solfacs['tnf']
        print ">>>", self.solfacs['tnf'].get_entire_conc().shape        
        pylab.contour(self.solfacs['tnf'].get_entire_conc(), 10)        
        for i in range(5):
            # for solfac in self.solfacs.values():
                # print solfac.name
                # print solfac.conc
                # print
            # for solfac in self.solfacs.values():
            # self.dm.step_diffusion(solfac)
            self.dm.step(dt, self.solfacs, self.cells, [])
        pylab.contour(self.solfacs['tnf'].get_entire_conc(), 10)
        #! cannot set conc directly - need to fix
#                 for x in range(maxx):
#                     for y in range(maxy):
#                         solfac.set_conc(conc[x, y], (x, y))
        # pylab.contour(self.solfacs['tnf'].get_entire_conc(), 10)

        pylab.title('TNF diffusion from point source')
        pylab.show()
                

if __name__ == '__main__':
    suite = unittest.TestSuite()
    tests = [k for k in locals().keys() if k.startswith('Test')]
    for test in tests:
        suite.addTests([factory('utility', 'suite', forname('__main__', test))])
    unittest.TextTestRunner().run(suite)
