# Supplementary material for: The Multiscale Systems Immunology project: software for cell-based immunological simulation
Source: Source Code Biol Med. 2008 Apr 28;3:6. doi: 10.1186/1751-0473-3-6 (PMC2426691; doi:10.1186/1751-0473-3-6)
Supplement: Additional file 1 — MSI source code. Source code for the MSI project. [file 1751-0473-3-6-S1.gz › msi-release-tmp/test/test_config.py]

"""Write stuff to pull in parameters from configuration files."""
# from target import mod_path, mod_name, msg
## this is a C++ specific test file - so ignore the target module
mod_path = '../c++'
mod_name = 'msi'

import sys
sys.path.append(mod_path)
import copy
from configobj import ConfigObj
from factory import forname, factory
from ordering import argOrder

sys.path.append('../python/')
from msipy.utils import isIterable

def CellBuilder(shape_p, motility_p, secretion_p, state_p, cell_p):
    sphere = shape_p.makeobj()
    # states = []
    # for (motility_p, secretion_p, state_p) in zip(motility_p_list, secretion_p_list, state_p_list):
    motility = motility_p.makeobj()
    secretion = secretion_p.makeobj()
    state = state_p.makeobj(motility, secretion)
    # states.append(state)
    cell = cell_p.makeobj(sphere, state)
    return cell

# def CellsBuilder(shape_p_list, motility_p_list, secretion_p_list, 
#                  state_p_list, cell_p_list):
#     cells = []
#     for i in range(10):
#         cells.append(CellBuilder(shape_p_list[i], motility_p_list[i], secretion_p_list[i], 
#                     state_p_list[i], cell_p_list[i]))
#     return cells

def buildArgs(configFile, name, adminLabel):
    paramDict = ConfigObj(configFile, unrepr=True)
    admin = paramDict[adminLabel]
    defaultDict = paramDict[admin['default']][admin['default']]
    objectDict = dict(defaultDict)
    objectDict.update(paramDict[admin['default']][name])
    args = {}
    print "defaultDict", defaultDict
    print "objectDict", objectDict
    for item in objectDict:
        print "item", item
        if isinstance(defaultDict[item], list):
            for it in defaultDict[item]:
                params = paramDict[defaultDict[it]][objectDict[it]].values()
        else:
            params = paramDict[defaultDict[item]][objectDict[item]].values()
        print "params", params
        if isinstance(item, list):
            print "isList", item
            for it in item:
                args[it] = it.__class__.__name__
        else:
            print "isString", item
            args[item] = item.__class__.__name__

    return args


#         if not isinstance(item, list):
#             params = paramDict[defaultDict[item]][objectDict[item]].values()
#             if item == 'secretion':
#                 funcName = defaultDict[item] + '_params'
#             else:
#                 funcName = defaultDict[item] + admin['func_suffix']
#             args[item+admin['arg_suffix']] = factory(mod_name, funcName, *params)
#         else:
#             for it in item:
#                 params = paramDict[defaultDict[it]][objectDict[it]].values()
#                 if it == 'secretion':
#                     funcName = defaultDict[it] + '_params'
#                 else:
#                     funcName = defaultDict[it] + admin['func_suffix']
#                 args[it+admin['arg_suffix']] = factory(mod_name, funcName, *params)

def buildPythonObject(modname, attname, args):
    return factory(modname, attname, **args)

def buildObject(modname, attname, args, order):
    cargs = [args[name] for name in order[attname]]
    return factory(modname, attname, *cargs)
    
def buildObjectList(targets, configFile, adminLabel, modname, attname, order):
    instances = []
    for target in targets:
        args = buildArgs(configFile, target, adminLabel)
        instances.append(buildObject(modname, attname, args, argOrder))
    return instances

def buildArgList(targets, configFile, adminLabel, modname, attname, order):
    """Returns list of lists of paramObjects, in the expected C++ argument order."""
    params = {}
    for target in targets:
        args = buildArgs(configFile, target, adminLabel)
        for name in order[attname]:
            params.setdefault(name, []).append(args[name])
    argList = []
    for name in order[attname]:
        argList.append(params[name])
    return argList

# Testing
import unittest

class TestConfig(unittest.TestCase):
    def setUp(self):
        pass
    
    def tearDown(self):
        pass
    
    def testBuildObject(self):
        # args = buildObjectArgs('cell_config_test.cfg', 'cell_config_test.configspec', 'Cell1', 'CellAdmin')
        args = buildArgs('cell_config_test.cfg', 'Cell1', 'CellAdmin')        
        cell = buildObject(mod_name, 'cell_builder2d', args, argOrder)
        self.assertEqual(cell.__class__.__name__, 'Bacillus2d')
        self.assertEqual(cell.get_extent(1.0),
                         [(9, 9), (9, 10), (10, 9), (10, 10)])
        
    def testBuildPythonObject(self):
        # build cell 0
        args = buildArgs('cell_config_test.cfg', 'Cell', 'CellAdmin')
        cell = buildPythonObject('test_config', 'CellBuilder', args)
        self.assertEqual(cell.__class__.__name__, 'Bacillus2d')
        self.assertEqual(cell.get_extent(1.0),
                         [(-2, -2), (-2, -1), (-2, 0), (-2, 1), (-1, -2), (-1, -1), (-1, 0), (-1, 1), 
                          (0, -2), (0, -1), (0, 0), (0, 1), (1, -2), (1, -1), (1, 0), (1, 1)])

        # build cell 1
        args = buildArgs('cell_config_test.cfg', 'Cell1', 'CellAdmin')
        cell = buildPythonObject('test_config', 'CellBuilder', args)
        self.assertEqual(cell.__class__.__name__, 'Bacillus2d')
        self.assertEqual(cell.get_extent(1.0), [(9, 9), (9, 10), (10, 9), (10, 10)])
        
    def testBuildObjectList(self):
        for item in buildObjectList(['Cell1', 'Cell2'], 'cell_config_test.cfg', 
                                    'CellAdmin', mod_name, 'cell_builder2d', argOrder):
            self.assertEqual(item.__class__.__name__, 'Bacillus2d')
            
    def testBuildArgList(self):
        argList = buildArgList(['Cell1', 'Cell2'], 'cell_config_test.cfg', 
                              'CellAdmin', mod_name, 'cell_builder2d', argOrder)
        # for item in argList:
        #     print item
                
if __name__ == '__main__':
    print buildArgs('cell_config_test.cfg', 'Cell', 'CellAdmin')
#     suite = unittest.TestSuite()
#     tests = [k for k in locals().keys() if k.startswith('Test')]
#     for test in tests:
#         suite.addTests([factory('utility', 'suite', forname('__main__', test))])
#     unittest.TextTestRunner().run(suite)
