# Supplementary material for: The Multiscale Systems Immunology project: software for cell-based immunological simulation
Source: Source Code Biol Med. 2008 Apr 28;3:6. doi: 10.1186/1751-0473-3-6 (PMC2426691; doi:10.1186/1751-0473-3-6)
Supplement: Additional file 1 — MSI source code. Source code for the MSI project. [file 1751-0473-3-6-S1.gz › msi-release-tmp/test/viewer2D_frames.py]

#!/usr/bin/env python
import time
from pylab import *

# turn interactive mode on for dynamic updates.  If you aren't in
# interactive mode, you'll need to use a GUI event handler/timer.
ion()  

fig = figure(1)
ax = subplot(111)

import numpy.random
x1, y1 = numpy.random.random((2, 100))
macs, = plot(x1, y1, 'ro', markerfacecolor='r', markersize=8)

x2, y2 = numpy.random.random((2, 25))
bacs, = plot(x2, y2, 'bo', markerfacecolor='b', markersize=2, markeredgecolor='k')

title('Immune Simulation')

import time
tstart = time.time()
for i in range(200):  # run for a little while

    macs.set_xdata(macs.get_xdata() + 0.01*(numpy.random.random((100))-0.5))
    macs.set_ydata(macs.get_ydata() + 0.01*(numpy.random.random((100))-0.5))

    bacs.set_xdata(bacs.get_xdata() + 0.05*(numpy.random.random((25))-0.5))
    bacs.set_ydata(bacs.get_ydata() + 0.05*(numpy.random.random((25))-0.5))

    ax.set_xlim([0,1])
    ax.set_ylim([0,1])

    draw()
frame_time = time.time() - tstart
print 'FPS: %.2f' % (200/frame_time)


    
