# Supplementary material for: The Multiscale Systems Immunology project: software for cell-based immunological simulation
Source: Source Code Biol Med. 2008 Apr 28;3:6. doi: 10.1186/1751-0473-3-6 (PMC2426691; doi:10.1186/1751-0473-3-6)
Supplement: Additional file 1 — MSI source code. Source code for the MSI project. [file 1751-0473-3-6-S1.gz › msi-release-tmp/test/cell_config_test.configspec]

[CellAdmin]

[Secretion]
[[__many__]]
solfacs = string_list()
rates = float_list()

[Sphere]
[[__many__]]
pos = float_list()
radius = float()

[Langevin_motility]
[[__many__]]
vel = float_list()
fluctuation = float()
drag = float()

[Bacillus_state]
[[__many__]]

[Bacillus]
[[__many__]]
name = string
     
[Cell]
[[__many__]]
cell = string(default=None)
secretion = string_list()
shape = string(default=None)
motility = string_list()
state = string_list()
state_name = string(default=None)
environment = string(default=None)

[Environment]
[[__many__]]
lower = int_list()
upper = int_list()
size = int_list()
