# Supplementary material for: The Multiscale Systems Immunology project: software for cell-based immunological simulation
Source: Source Code Biol Med. 2008 Apr 28;3:6. doi: 10.1186/1751-0473-3-6 (PMC2426691; doi:10.1186/1751-0473-3-6)
Supplement: Additional file 1 — MSI source code. Source code for the MSI project. [file 1751-0473-3-6-S1.gz › msi-release-tmp/test/test_milstein.txt]

The following would be good system tests for the milstein scheme

Test 1
Set all soluble factors to zero.
1) Place one cell at the origin (0,0,0) and specify the polarization, (not randomly).
2) Run the simulation for one cell until time t=1.
(Do not allow the cell to change states, die etc so we are just testing
 the milstein scheme.)
Repeat steps 1 and 2 about 10,000 times and record the final polarization.
Compute the mean and variance of this data.
The mean should be approximately pol_0*exp(-gamma^2 t).
I still need to work out the variance for the components of the polarization.
Run this test again for t=2,3,4, etc and different initial polarizations.

Test 2
Specify a soluble factor to be a gaussian centered at the origin.
Turn off the random motion by setting gamma=0.
Place a cell in one of the corners and run for long time.
The cell should move toward the origin with no random motion.

Test 3
Specify a soluble factor to be a gaussian centered at the origin.
Place a cell in one of the corners and run for long time.
The cell should move toward the origin, but deviate from the direct path randomly.
