# Supplementary material for: The Multiscale Systems Immunology project: software for cell-based immunological simulation
Source: Source Code Biol Med. 2008 Apr 28;3:6. doi: 10.1186/1751-0473-3-6 (PMC2426691; doi:10.1186/1751-0473-3-6)
Supplement: Additional file 1 — MSI source code. Source code for the MSI project. [file 1751-0473-3-6-S1.gz › msi-release-tmp/test/test_maker.py]

import sys
try:
    mod_name = sys.argv[1]
except IndexError:
    from target import mod_name
if mod_name == 'msipy':
    mod_path = '../python'
elif mod_name == 'msi':
    mod_path = '../c++'
else:
    print "No such package %s" % mod_name
    sys.exit(1)
sys.path.append(mod_path)
import unittest
from factory import factory, forname
from utility import get_attributes

class TestMaker(unittest.TestCase):
    def setUp(self):
        opts = "user=msi dbname=msi host=galen.dulci.duhs.duke.edu password=pqxxrocks"
        opts_local = "dbname=cliburn"
        self.maker = factory(mod_name, 'Maker3d', opts)

    def test_create_cell(self):
        cell = self.maker.create_cell(1)
        self.assertEqual(cell.name(), 'macrophage')
        print cell.position()

    def test_command(self):
        print ">>>"
        print self.maker.command("select * from cells")

if __name__ == '__main__':
    suite = unittest.TestSuite()
    tests = [k for k in locals().keys() if k.startswith('Test')]
    for test in tests:
        suite.addTests([factory('utility', 'suite', forname('__main__', test))])
    unittest.TextTestRunner().run(suite)
