# Supplementary material for: The Multiscale Systems Immunology project: software for cell-based immunological simulation
Source: Source Code Biol Med. 2008 Apr 28;3:6. doi: 10.1186/1751-0473-3-6 (PMC2426691; doi:10.1186/1751-0473-3-6)
Supplement: Additional file 1 — MSI source code. Source code for the MSI project. [file 1751-0473-3-6-S1.gz › msi-release-tmp/test/test_cell_builder.py]

"""Write stuff to pull in parameters from configuration files."""

import unittest
from msi import *
from numpy import array
from validation import validate
from StringIO import StringIO

def getValues(params, name):
    return params[name].values()

def CellBuilder(sphere_p, motility_p, secretion_p, state_p,
                environment_p, cell_p):
    sphere = sphere_p.makeobj()
    motility = motility_p.makeobj()
    secretion = secretion_p.makeobj()
    state = state_p.makeobj(motility, secretion)
    environment = environment_p.makeobj()
    cell = cell_p.makeobj(sphere, state, environment)
    return cell

def CellsBuilder(sphere_p_list, motility_p_list, secretion_p_list, 
                 state_p_list, environment_p, cell_p_list):
    cells = []
    for i in range(10):
        cells.append(CellBuilder(sphere_p_list[i], motility_p_list[i], secretion_p_list[i], 
                    state_p_list[i], environment_p, cell_p_list[i]))
    return cells
        
class TestBuilder(unittest.TestCase):
    def setUp(self):
        params = validate('params.txt', 'params.configspec')
        #env_bounds = [params['Environment']['lower'], params['Environment']['upper']]
        env_lower = params['Environment']['lower']
        env_upper = params['Environment']['upper']
        env_size = params['Environment']['size']
        sphere_params = getValues(params, 'Sphere')

        self.secretion_p_list = []
        self.sphere2d_p_list = []
        self.motility2d_p_list = []
        self.state2d_p_list = []
        self.cell2d_p_list = []

        #insert set of param objects (not lists) here for testing.
        self.secretion_p = Secretion_params(*getValues(params, 'Secretion'))
        self.sphere2d_p = Sphere_params2d(*sphere_params)
        self.motility2d_p = Brownian_motility_params2d(*getValues(params, 'BrownianMotility'))
        self.state2d_p = Bacillus_state_params2d()
        self.cell2d_p = Bacillus_params2d("Macrophage")
        self.environment2d_p = Environment_params2d(1.0, 1.0, env_lower, env_upper)
                
        for i in range(10):
            # only parameter that absolutely needs to be different is position, so that's all I've changed
            sphere_params[0] += array([4.0, 4.0])
            self.secretion_p_list.append(Secretion_params(*getValues(params, 'Secretion')))
            self.sphere2d_p_list.append(Sphere_params2d(*sphere_params))
            self.motility2d_p_list.append(Brownian_motility_params2d(*getValues(params, 'BrownianMotility')))
            self.state2d_p_list.append(Bacillus_state_params2d())
            self.cell2d_p_list.append(Bacillus_params2d("Bacillus"))
        self.environment2d_p = Environment_params2d(1.0, 1.0, env_lower, env_upper)
        
    def tearDown(self):
        del self.secretion_p_list
        del self.sphere2d_p_list
        del self.motility2d_p_list
        del self.state2d_p_list
        del self.cell2d_p_list
        del self.environment2d_p

    def testBuild_python(self):
        cell = CellBuilder(self.sphere2d_p, self.motility2d_p, self.secretion_p, self.state2d_p,
                           self.environment2d_p, self.cell2d_p)

    def testBuild_vec_python(self):
        print CellsBuilder(self.sphere2d_p_list, self.motility2d_p_list, self.secretion_p_list, 
                              self.state2d_p_list, self.environment2d_p, self.cell2d_p_list)

    def testBuild_single(self):
#         print self.sphere2d_p
#         print self.motility2d_p
#         print self.secretion_p
#         print self.state2d_p
#         print self.environment2d_p
#         print self.cell2d_p
        print cell_builder2d(self.sphere2d_p, self.motility2d_p, self.secretion_p, 
                              self.state2d_p, self.environment2d_p, self.cell2d_p)

#     def testBuild_vec(self):
#         print cells_builder2d(self.sphere2d_p_list, self.motility2d_p_list, self.secretion_p_list, 
#                               self.state2d_p_list, self.environment2d_p, self.cell2d_p_list)

if __name__ == '__main__':
    unittest.main()
