# Supplementary material for: The Multiscale Systems Immunology project: software for cell-based immunological simulation
Source: Source Code Biol Med. 2008 Apr 28;3:6. doi: 10.1186/1751-0473-3-6 (PMC2426691; doi:10.1186/1751-0473-3-6)
Supplement: Additional file 1 — MSI source code. Source code for the MSI project. [file 1751-0473-3-6-S1.gz › msi-release-tmp/test/fixing_progress.txt]

Ran 155 tests in 3.587s
FAILED (errors=90)

== change constructor of solfac to take rxns ==
Ran 155 tests in 23.064s
FAILED (failures=2, errors=32)

== bring solfac.py in sync with C++ ==
Ran 155 tests in 100.592s *** slowdown due to offsetting within conc
FAILED (errors=21)


== *** potential problems *** ==
get_conc is overloaded in C++ - arg can be pos or node
this can only be mimicked in Python by explicit type checking

do offsets in all functions accessing conc
cannot have direct access to solfac.conc in Python

don't understand interpolate function
is it expecting a gridsize h = 1?
