# Supplementary material for: The Multiscale Systems Immunology project: software for cell-based immunological simulation
Source: Source Code Biol Med. 2008 Apr 28;3:6. doi: 10.1186/1751-0473-3-6 (PMC2426691; doi:10.1186/1751-0473-3-6)
Supplement: Additional file 1 — MSI source code. Source code for the MSI project. [file 1751-0473-3-6-S1.gz › msi-release-tmp/test/test_geometry.py]

# from target import mod_path, mod_name, msg

import sys
try:
    mod_name = sys.argv[1]
except IndexError:
    from target import mod_name
if mod_name == 'msipy':
    mod_path = '../python'
elif mod_name == 'msi':
    mod_path = '../c++'
else:
    print "No such package %s" % mod_name
    sys.exit(1)
sys.path.append(mod_path)
import unittest
from factory import factory, forname
from utility import get_attributes

class TestGeometry2D(unittest.TestCase):
    def setUp(self):
        self.sphere = factory(mod_name, 'Sphere2d', (10.5, 20.5), 1.0)
    
    def tearDown(self):
        pass
    
    def _test0(self):
        print get_attributes(self.sphere)
        
    def testPosition(self):
        self.assertEqual(tuple(self.sphere.position()), (10.5, 20.5))
        
    def testGetRadius(self):
        self.assertEqual(self.sphere.get_radius(), 1.0)
        
#     def testGetExtent(self):
#         self.assertEqual(self.sphere.get_extent(), [(9, 19), (9, 20), (9, 21), (10, 19), (10, 20), (10, 21), (11, 19), (11, 20), (11, 21)])
    
class TestGeometry3D(unittest.TestCase):
    def setUp(self):
        self.sphere = factory(mod_name, 'Sphere3d', (10.5, 20.5, 30.5), 1.0)
    
    def tearDown(self):
        pass
    
    def _test0(self):
        print get_attributes(self.sphere)
        
    def testPosition(self):
        self.assertEqual(tuple(self.sphere.position()), (10.5, 20.5, 30.5))
        
    def testGetRadius(self):
        self.assertEqual(self.sphere.get_radius(), 1.0)
        
#     def testGetExtent(self):
#         self.assertEqual(self.sphere.get_extent(), 
#                          [(9, 19, 29), (9, 19, 30), (9, 19, 31), (9, 20, 29), (9, 20, 30), 
#                           (9, 20, 31), (9, 21, 29), (9, 21, 30), (9, 21, 31), (10, 19, 29), 
#                           (10, 19, 30), (10, 19, 31), (10, 20, 29), (10, 20, 30), (10, 20, 31), 
#                           (10, 21, 29), (10, 21, 30), (10, 21, 31), (11, 19, 29), (11, 19, 30), 
#                           (11, 19, 31), (11, 20, 29), (11, 20, 30), (11, 20, 31), (11, 21, 29), 
#                           (11, 21, 30), (11, 21, 31)])
            
if __name__ == '__main__':
    suite = unittest.TestSuite()
    tests = [k for k in locals().keys() if k.startswith('Test')]
    for test in tests:
        suite.addTests([factory('utility', 'suite', forname('__main__', test))])
    unittest.TextTestRunner().run(suite)
