# Supplementary material for: The Multiscale Systems Immunology project: software for cell-based immunological simulation
Source: Source Code Biol Med. 2008 Apr 28;3:6. doi: 10.1186/1751-0473-3-6 (PMC2426691; doi:10.1186/1751-0473-3-6)
Supplement: Additional file 1 — MSI source code. Source code for the MSI project. [file 1751-0473-3-6-S1.gz › msi-release-tmp/python/msipy/behavior.py]

from utility import f_sat

class Secretion_behavior(object):
    """Abstract base class for secretion behavior."""
    def __init__(self, sec):
        self.sec = sec

    def get_sec(self):
        return self.sec

    def set_sec(self, value):
        self.sec = value

    def update(self, dt, cell_state):
        pass

class Secretion_behavior2d(Secretion_behavior):
    pass

class Secretion_behavior3d(Secretion_behavior):
    pass

class Constant_secretion_behavior(Secretion_behavior):
    pass

class Constant_secretion_behavior2d(Constant_secretion_behavior):
    pass

class Constant_secretion_behavior3d(Constant_secretion_behavior):
    pass

class Fixed_secretion_behavior(Secretion_behavior):
    """Behavior for the secretion of a single solfac.
    Fixed means there is no regulator protein control."""
    def __init__(self, sec, k, sto, sto_0):
        super(Fixed_secretion_behavior, self).__init__(sec)
        self.k = k
        self.sto = sto # secreted protein
        self.sto_0 = sto_0 # threshold for secretion
    
    def update(self, dt, cell_state):
        stores = cell_state.get_protein_conc(self.sto)
        self.sec = self.k*stores/(stores + self.sto_0)
        # decrement cell stores by amount secreted
        cell_state.dec_protein_conc(self.sto, self.sec*dt)

class Fixed_secretion_behavior2d(Fixed_secretion_behavior):
    pass

class Fixed_secretion_behavior3d(Fixed_secretion_behavior):
    pass
        
class Regulated_secretion_behavior(Secretion_behavior):
    """Behavior for the secretion of a single solfac regulated by another protein."""
    def __init__(self, sec, k, sto, sto_0, reg):
        super(Regulated_secretion_behavior, self).__init__(sec)
        self.k = k
        self.sto = sto
        self.sto_0 = sto_0
        self.reg = reg
        
    def update(self, dt, cell_state):
        stores = cell_state.get_protein_conc(self.sto)
        reg = cell_state.get_protein_conc(self.reg)
        self.sec = self.k*reg*stores/(stores + self.sto_0)
        # decrement cell stores by amount secreted
        cell_state.dec_protein_conc(self.sto, self.sec*dt)
        
class Regulated_secretion_behavior2d(Regulated_secretion_behavior):
    pass

class Regulated_secretion_behavior3d(Regulated_secretion_behavior):
    pass

#class SecretionBehavior(object):
    #def __init__(self, secretor, regulator, sec_rate, sto_0, sec=0.0):
        #self.secretor = secretor
        #self.regulator = regulator
        #self.sec_rate = sec_rate
        #self.sto_0 = sto_0
        #self.sec = sec
        
    #def get_sec(self):
        #return self.sec
        
    #def set_sec(self, value):
        #self.sec = value    
    
    #def update(self, dt, state):
        #self.sec = self.sec_rate*state.get_state(self.regulator)*f_sat(state.get_state(self.secretor), threshold=self.sto_0, coop=1)
        #state.dec_state(self.secretor, self.sec*dt) # side effect - secretion results in decrease in protein concentration
            
