# Supplementary material for: The Multiscale Systems Immunology project: software for cell-based immunological simulation
Source: Source Code Biol Med. 2008 Apr 28;3:6. doi: 10.1186/1751-0473-3-6 (PMC2426691; doi:10.1186/1751-0473-3-6)
Supplement: Additional file 1 — MSI source code. Source code for the MSI project. [file 1751-0473-3-6-S1.gz › msi-release-tmp/python/msipy/reaction_diffusion.py]

"""Translation of solFacRun Fortran into object-oriented Python.
Differences:
ibBounds() uses Python close-open boundaries
node is an numpy array of 3 ints, equivalent to (xNode,yNode,zNode)
scale represents the conversion factor, assumed uniform in x,y,z directions
node = pos/scale <=> node.x = pos.x/scale, node.y = pos.y/scale, node.z = pos.z/scale
laplacian is a 3D numpy 'matrix'
position and node are for volumes where the front-bottom-left corner is (0,0,0)
"""

from numpy import array, zeros
from cell import Cell
from soluble_factor import SolubleFactor

class DiffusionSolver(object):
    """Solves reaction-diffusion equation given sources for a soluble factor."""
    def __init__(self, nNode):
        """nNode is an array for the max number of nodes on x,y,z sides,
        scale is conversion factor from pos to node (equivalent to xi in original code),
        and conc is the concentration."""
        self.nNode = nNode
        self.laplacian = zeros(nNode, 'd')

    def updateDiffusion(self, conc):
        """Get the diffusive terms - assume Dirichlet BC."""
        xmax, ymax, zmax = self.nNode
        for i in range(1,xmax-1):
            for j in range(1,ymax-1):
                for k in range(1,zmax-1):
                    self.laplacian[i,j,k] = conc[i+1,j,k] + conc[i-1,j,k] + \
                                            conc[i,j+1,k] + conc[i,j-1,k] + \
                                            conc[i,j,k+1] + conc[i,j,k-1]

    def step(self, dt, diffusionScale, solfac, source, reaction):
        """Combine reaction, source, diffusion to update concentration."""
        conc = solfac.conc
        coeff = solfac.coeff
        degradeRate = solfac.degradeRate
        self.updateDiffusion(conc)
        solfac.conc = (conc + source*dt + self.laplacian*coeff*diffusionScale*dt) \
                      /(1 + degradeRate*dt + 6*conc*coeff*diffusionScale*dt + reaction*dt)

def main():
    """Example program showing use."""
    nNode = array([5,5,5])
    cell = Cell({'tnf':10, 'stnfr':-25}, array([2,2,2]))
    tnf = SolubleFactor('tnf', coeff=1.0, degradeRate=1.0, conc=zeros(nNode, 'd'))
    ds = DiffusionSolver(nNode=nNode, nPos=nNode, dt=0.1)

    print tnf.conc[1:4,1:4,1:4]

    for i in range(5):
        ds.step('tnf', [cell], tnf, 0)

    print "="*80
    print tnf.conc[1:4,1:4,1:4]

if __name__ == '__main__':
    main()
