# Supplementary material for: The Multiscale Systems Immunology project: software for cell-based immunological simulation
Source: Source Code Biol Med. 2008 Apr 28;3:6. doi: 10.1186/1751-0473-3-6 (PMC2426691; doi:10.1186/1751-0473-3-6)
Supplement: Additional file 1 — MSI source code. Source code for the MSI project. [file 1751-0473-3-6-S1.gz › msi-release-tmp/python/msipy/test_cell.py]

"""Specify signal-response loop in code."""

from receptor import Receptor
from inducer import Inducer
from promoter import Promoter
from gene import Gene
from protein import RegulatoryProtein, SecretedProtein
from cell_state import ComplexCellState as State
from behavior import Secretion_behavior
from local_environment import LocalEnvironment

class Environment(object):
    def __init__(self, cells, solfacs):
        self.cells = cells
        self.solfacs = solfacs
        
    def update(self, dt):
        for cell in self.cells:
            cell.update(self, dt)
            cell.secrete_rate()
            
class Cell(object):
    def __init__(self, state, position, sbs):
        self.state = state
        self.position = position
        self.sbs = sbs
        self.local_env = LocalEnvironment()
        
    def update(self, env, dt):
        self.local_env.conc = self.get_local_conc(env)
        self.state.update(self.local_env, dt)
        for sb in self.sbs:
            sb.update(dt, self.state)

    def get_local_conc(self, env):
        """Get environment values once per time step."""
        local_conc = {}
        for solfac, conc in env.solfacs.items():
            local_conc[solfac] = conc[self.position]
        return local_conc

    def secrete_rate(self):
        for sb in self.sbs:
            print '%s: %.4f' % (sb.secretor, sb.get_sec())

def main():
    # construction of the cell
    tnf_receptor = Receptor('sf1', 2.0, 1.0, 2.0)
    lps_receptor = Receptor('sf2', 2.0, 1.0, 2.0)
    inducer = Inducer([tnf_receptor, lps_receptor], [1.0, 2.0], 1.0, 2.0)
    promoter = Promoter([inducer], 1.0)
    gene1 = Gene([promoter], act_rate=1.0, deact_rate=1.0, activity=1.0)
    gene2 = Gene([promoter], act_rate=3.0, deact_rate=2.0, activity=0.0)
    gene3 = Gene([promoter], act_rate=2.0, deact_rate=0.5, activity=0.5)
    gene4 = Gene([promoter], act_rate=1.0, deact_rate=0.5, activity=1.0)
    regulatory_protein1 = RegulatoryProtein('regulatory_protein1', gene1, 0.0)
    regulatory_protein2 = RegulatoryProtein('regulatory_protein2', gene2, 0.5)
    secreted_protein1 = SecretedProtein('secreted_protein1', gene3, conc=2.0)
    secreted_protein2 = SecretedProtein('secreted_protein2', gene4, conc=5.0)
    receptors = [tnf_receptor, lps_receptor]
    inducers = [inducer]
    promoters = [promoter]
    genes = [gene1, gene2, gene3, gene4]
    reg_proteins = [regulatory_protein1, regulatory_protein2]
    sec_proteins = [secreted_protein1, secreted_protein2]
    state = State(receptors, inducers, promoters, genes, reg_proteins, sec_proteins)
    sb1 = SecretionBehavior('secreted_protein1', 'regulatory_protein1', sec_rate=1.0, sto_0=2.0, sec=0.0)
    sb2 = SecretionBehavior('secreted_protein2', 'regulatory_protein2', sec_rate=1.0, sto_0=1.0, sec=0.0)
    sbs = [sb1, sb2]
    cell = Cell(state, 5, sbs)
    
    # construct solfacs
    solfacs = {'sf1': [1,2,3,4,5,6,7,8,9,10],
               'sf2': [11,12,13,141,5,16,17,18,19,20]}
    
    # construct environment
    env = Environment([cell], solfacs)
    
    for i in range(10):
        env.update(0.1)
        
if __name__ == '__main__':
    main()
    
