# Supplementary material for: The Multiscale Systems Immunology project: software for cell-based immunological simulation
Source: Source Code Biol Med. 2008 Apr 28;3:6. doi: 10.1186/1751-0473-3-6 (PMC2426691; doi:10.1186/1751-0473-3-6)
Supplement: Additional file 1 — MSI source code. Source code for the MSI project. [file 1751-0473-3-6-S1.gz › msi-release-tmp/python/msipy/state_factory.py]

import cell_state
import receptor
import inducer
import promoter
import gene
import protein

class State_factory(object):
    """Abstract base class for cell factory."""
    def __init__(self, name=''):
        self.name = name
        
    def get_state(self):
        pass
    
    def _build_receptor(self):
        pass
    
    def _build_inducer(self):
        pass
    
    def _build_promoter(self):
        pass
    
    def _build_gene(self):
        pass
    
    def _build_protein(self):
        pass
    
    #def _build_secreted_protein(self):
        #pass
    
    #def _build_regulatory_protein(self):
        #pass
    
    def _construct_state(self):
        pass
    
class State_factory2d(State_factory):
    pass

class State_factory3d(State_factory):
    pass
    
class Macrophage_state_factory(State_factory):
    def get_state(self):
        self._construct_state()
        return cell_state.Complex_cell_state3d(self._receptors, self._inducers,
                                               self._promoters, self._genes,
                                               self._proteins)
    
    def _build_receptor(self):
        self._receptors = {}
        self._receptors['tnf_receptor'] = receptor.Linear_receptor3d('tnf', 1.0, 0.0)
        self._receptors['cpg_receptor'] = receptor.Linear_receptor3d('cpg', 1.0, 0.0)
    
    def _build_inducer(self):
        self._inducers = {}
        self._inducers['inducer'] = inducer.Inducer3d(self._receptors, [12.5, 167.0], 1.0)
    
    def _build_promoter(self):
        self._promoters = {}
        self._promoters['promoter'] = promoter.Promoter3d(self._inducers, 0.0)
        self._promoters['tnf_reg_promoter'] = promoter.Promoter3d(self._inducers, 0.1)
        self._promoters['stnfr_reg_promoter'] = promoter.Promoter3d(self._inducers, 0.1)
    
    def _build_gene(self):
        self._genes = {}
        self._genes['tnf_reg_gene'] = gene.Gene3d([self._promoters['tnf_reg_promoter']], 1.0/15.0, 0.0)
        self._genes['stnfr_reg_gene'] = gene.Gene3d([self._promoters['stnfr_reg_promoter']], 1.0/15.0, 0.0)
        self._genes['tnf_gene'] = gene.Gene3d(self._promoters['promoter'], 0.0, 0.0)
        self._genes['stnfr_gene'] = gene.Gene3d(self._promoters['promoter'], 0.0, 0.0)
    
    def _build_protein(self):
        self._proteins = {}
        self._proteins['tnf_reg_protein'] = protein.Regulatory_protein3d(self._genes['tnf_reg_gene'], 1.0, 1.0, 0.0)
        self._proteins['stnfr_reg_protein'] = protein.Regulatory_protein3d(self._genes['stnfr_reg_gene'], 0.0, 1.0, 0.0)
        self._proteins['tnf'] = protein.Secreted_protein3d(self._genes['tnf_gene'], 1.0, 1.0, 0.0)
        self._proteins['stnfr'] = protein.Secreted_protein3d(self._genes['stnfr_gene'], 0.0, 1.0, 0.0)
    #def _build_regulatory_protein(self):
        #self._reg_proteins = {}
        #self._reg_proteins['tnf_reg_protein'] = protein.Regulatory_protein3d('tnf_regulatory_protein', self._genes['tnf_reg_gene'], 1.0, 1.0, 0.0)
        #self._reg_proteins['stnfr_reg_protein'] = protein.Regulatory_protein3d('stnfr_regulatory_protein', self._genes['stnfr_reg_gene'], 0.0, 1.0, 0.0)
    
    #def _build_secreted_protein(self):
        #self._sec_proteins = {}
        #self._sec_proteins['tnf_protein'] = protein.Secreted_protein3d('tnf', self._genes['tnf_gene'], 
                                                                       #1.0, 1.0, 0.0, self._reg_proteins['tnf_reg_protein'])
        #self._sec_proteins['stnfr_protein'] = protein.Secreted_protein3d('stnfr', self._genes['stnfr_gene'], 
                                                                         #0.0, 1.0, 0.0, self._reg_proteins['stnfr_reg_protein'])
    
    def _construct_state(self):
        self._build_receptor()
        self._build_inducer()
        self._build_promoter()
        self._build_gene()
        self._build_protein()
        #self._build_regulatory_protein()
        #self._build_secreted_protein()

class Macrophage_state_factory2d(Macrophage_state_factory):
    pass

class Macrophage_state_factory3d(Macrophage_state_factory):
    pass
