# Supplementary material for: The Multiscale Systems Immunology project: software for cell-based immunological simulation
Source: Source Code Biol Med. 2008 Apr 28;3:6. doi: 10.1186/1751-0473-3-6 (PMC2426691; doi:10.1186/1751-0473-3-6)
Supplement: Additional file 1 — MSI source code. Source code for the MSI project. [file 1751-0473-3-6-S1.gz › msi-release-tmp/python/msipy/cell.py]

from copy import copy
from error import CollisionError
from numpy import array, exp, zeros, sqrt, dot
import sys

class Cell(object):
    _index = 0
    _theta = 0.01 ## Force coefficent

    @staticmethod
    def getId():
        """Generate a unique ID for each cell."""
        Cell._index += 1
        return Cell._index

    def __init__(self, shape, mb, state, sbs, name, dim):
        self.remove = False
        self._id = self.__class__.getId()
        self.shape = shape
        self.mb = mb
        self.state = state
        if sbs is None:
            self.sbs = {}
        else:
            self.sbs = sbs
        self._name = name
        self.dim = dim

    @staticmethod
    def index():
        return Cell._index

    @staticmethod
    def theta():
        return Cell._theta

    @staticmethod
    def set_theta(theta):
        Cell._theta = theta

    def id(self):
        return self._id

    def name(self):
        return self._name

    def add_sb(self, solfac, sb):
        """Add a secretion behavior for a soluble factor."""
        if self.sbs.has_key(solfac):
            print "%s already present" % solfac
        else:
            self.sbs[solfac] = sb
        
    def change_sb(self, solfac, sb):
        """Change a secretion behavior for a soluble factor."""
        if self.sbs.has_key(solfac):
            self.sbs[solfac] = sb
        else:
            print "%s not found" % solfac

    def remove_sb(self, solfac):
        """Remove a soluble factor."""
        try:
            del self.sbs[solfac]
        except KeyError:
            print "%s not found" % solfac

    def secretion_rate(self, solfac):
        """Delegate to sb."""
        """Return secretion rate or 0.0 if not found."""
        if self.sbs.has_key(solfac):
            return self.sbs[solfac].get_sec()
        else:
            return 0.0

    def get_radius(self):
        return self.shape.get_radius()

    def position(self):
        return self.shape.position()

    def set_position(self, pos):
        self.shape.set_position(pos)

    def force(self):
        return self.mb.force

    def set_force(self, f):
        self.mb.force = f

    def pol(self):
        return self.mb.pol

    def set_pol(self, f):
        self.mb.pol = f

    def set_speed(self, s):
        self.mb.speed = s
        
    def reset_pol(self):
        self.mb.reset_pol()

    def displace(self, dt, solfacs):
        return self.mb.displace(dt, solfacs, self.shape.position())

    def obstruct(self, cell):
        return self.obstructing(cell)

    #! virtual function in C++
    def eat(self, cell):
        pass
    
     ## Force acting on self by cell c.
    def forcefn(self, c):
        if self.theta() == 0:
            sys.stdout.write("warning: theta is set to 0 so forcefn will always be zero (from forcefn in cell.py)\n")
        posdiff = array(self.position()) - array(c.position())
        r = sqrt(dot(posdiff, posdiff))
        rsum = self.get_radius() + c.get_radius()
        if r > rsum:
            return 0
        elif r > 0:
            #! posdiff *= self.theta()*((exp(1/r)/(1+exp(1/r))) - (exp(1/rsum)/(1+exp(1/rsum))))
            posdiff *= self.theta()*((1/(exp(-1/r)+1)) - (exp(1/rsum)/(1+exp(1/rsum))))
            return posdiff
        else:
            posdiff *= self.theta()*(1 - exp(1/rsum)/(1+exp(1/rsum)))
            return posdiff
        
    #! virtual function in C++ 
    def update_state(self, solfacs, dt):
        pass
            
    def update_secretion(self, dt):
        for sb in self.sbs.values():
            sb.update(dt, self.state)
        #! self.sbs.update(dt, self.state)

class Cell2d(Cell):
    def __init__(self, shape, mb, state=None, sbs=None, name=""):
        super(Cell2d, self).__init__(self, shape, mb, state, sbs, name, 2)
    
class Cell3d(Cell):
    def __init__(self, shape, mb, state=None, sbs=None, name=""):
        super(Cell3d, self).__init__(self, shape, mb, state, sbs, name, 3)
    
class Macrophage(Cell):
    def __init__(self, shape, mb, state, sbs, name, dim):
        super(Macrophage, self).__init__(shape, mb, state, sbs, name, dim)

    def obstruct(self, cell):
        if cell.name().startswith('Macrophage'):
            return 1
        else:
            return 0

    def obstructing(self, cell):
        # nobody eats a macrophage
        return 1
    
    def eat(self, cell):
        if cell.name() == 'Bacillus':
            cell.remove = True
            return True
        else:
            return False

def reset_force2d(cell):
    cell.force = zeros(2, 'd')

def reset_force3d(cell):
    cell.force = zeros(3, 'd')

class Macrophage2d(Macrophage):
    def __init__(self, shape, mb, state=None, sbs=None, name=""):
        super(Macrophage2d, self).__init__(shape, mb, state, sbs, name, 2)

class Macrophage3d(Macrophage):
    def __init__(self, shape, mb, state=None, sbs=None, name=""):
        super(Macrophage3d, self).__init__(shape, mb, state, sbs, name, 3)

class Bacillus(Cell):
    def __init__(self, shape, mb, state, sbs, name, dim):
        super(Bacillus, self).__init__(shape, mb, state, sbs, name, dim)

    def obstruct(self, cell):
        if cell.name().startswith('Macrophage'):
            return 0
        else:
            return 1

    def obstructing(self, cell):
        # macrophages eat bacilli so not obstructing
        if cell.name() == 'Macrophage':
            self.remove = True
            return 0
        else:
            return 1
            
    def eat(self, other):
        if other.name().startswith('Macrophage'):
            self.remove = True          # eaten!
        return True                    # not real contact, can still move

class Bacillus2d(Bacillus):
    def __init__(self, shape, mb, state=None, sbs=None, name=""):
        super(Bacillus2d, self).__init__(shape, mb, state, sbs, name, 2)

class Bacillus3d(Bacillus):
    def __init__(self, shape, mb, state=None, sbs=None, name=""):
        super(Bacillus3d, self).__init__(shape, mb, state, sbs, name, 3)
