# Supplementary material for: The Multiscale Systems Immunology project: software for cell-based immunological simulation
Source: Source Code Biol Med. 2008 Apr 28;3:6. doi: 10.1186/1751-0473-3-6 (PMC2426691; doi:10.1186/1751-0473-3-6)
Supplement: Additional file 1 — MSI source code. Source code for the MSI project. [file 1751-0473-3-6-S1.gz › msi-release-tmp/python/msipy/receptor.py]

from utility import f_sat, identity

class Receptor(object):
    """Base class for receptor."""
    def __init__(self, ligand, activity=0.0):
        self.ligand = ligand
        self.activity = activity
    
    def get_activity(self):
        return self.activity
        
    def set_activity(self, value):
        self.activity = value
        
    def update(self, dt, solfacs, cell):
        pass

class Receptor2d(Receptor):
    pass

class Receptor3d(Receptor):
    pass

class Linear_receptor(Receptor):
    """Returns linear function of concentration as activity."""
    def __init__(self, ligand, k, activity=0.0):
        super(Linear_receptor, self).__init__(ligand, activity)
        self.k = k
        
    def update(self, dt, solfacs, cell):
        conc = solfacs[self.ligand].get_pos_conc(cell.position())
        self.activity = self.k*(conc)

class Linear_receptor2d(Linear_receptor):
    pass

class Linear_receptor3d(Linear_receptor):
    pass
        
class Hill_function_receptor(Receptor):
    """Returns Hill function of concentration as activity."""
    def __init__(self, ligand, threshold, coop=1.0, activity=0.0):
        super(Hill_function_receptor, self).__init__(ligand, activity)
        self.threshold = threshold
        self.coop = coop
        
    def update(self, dt, solfacs, cell):
        conc = solfacs[self.ligand].get_pos_conc(cell.position())
        self.activity = f_sat(conc, self.coop, self.threshold)
        
class Hill_function_receptor2d(Hill_function_receptor):
    pass

class Hill_function_receptor3d(Hill_function_receptor):
    pass
