# Supplementary material for: The Multiscale Systems Immunology project: software for cell-based immunological simulation
Source: Source Code Biol Med. 2008 Apr 28;3:6. doi: 10.1186/1751-0473-3-6 (PMC2426691; doi:10.1186/1751-0473-3-6)
Supplement: Additional file 1 — MSI source code. Source code for the MSI project. [file 1751-0473-3-6-S1.gz › msi-release-tmp/python/msipy/protein.py]

from utility import f_sat

class Protein(object):
    def __init__(self, gene, conc, max_conc=1.0, degrade_rate=0.0):
        self.gene = gene
        self.degrade_rate = degrade_rate
        self.conc = conc
        self.max_conc = max_conc
        
    def get_conc(self):
        return self.conc
        
    def update(self, dt):
        delta_conc = self.gene.get_activity()*(self.max_conc - self.conc)*dt - self.degrade_rate*self.conc*dt
        self.conc += delta_conc
        
class Protein2d(Protein):
    pass

class Protein3d(Protein):
    pass

class Secreted_protein(Protein):
    """A secreted protein has a dec_conc() member function hook for secretion_behavior."""
    def __init__(self, gene, conc, max_conc=1.0, degrade_rate=0.0):
        super(Secreted_protein, self).__init__(gene, conc, max_conc, degrade_rate)
        
    def dec_conc(self, conc):
        """Account for loss due to secretion."""
        self.conc -= conc
    
class Secreted_protein2d(Secreted_protein):
    pass

class Secreted_protein3d(Secreted_protein):
    pass
    
class Regulatory_protein(Protein):
    def __init__(self, gene, conc, max_conc=1.0, degrade_rate=0.0):
        super(Regulatory_protein, self).__init__(gene, conc, max_conc, degrade_rate)

class Regulatory_protein2d(Regulatory_protein):
    pass

class Regulatory_protein3d(Regulatory_protein):
    pass
