# Supplementary material for: The Multiscale Systems Immunology project: software for cell-based immunological simulation
Source: Source Code Biol Med. 2008 Apr 28;3:6. doi: 10.1186/1751-0473-3-6 (PMC2426691; doi:10.1186/1751-0473-3-6)
Supplement: Additional file 1 — MSI source code. Source code for the MSI project. [file 1751-0473-3-6-S1.gz › msi-release-tmp/python/msipy/traffic.py]

from numpy import array, around, arange, alltrue, zeros
from numpy.random import poisson, random, randint, uniform
from error import CollisionError
from action import Macrophage_immigrate_action2d, Macrophage_immigrate_action3d
from integrator import Linear_integrator2d1s, Linear_integrator3d1s, Macrophage_linear_integrator2d1s, Macrophage_linear_integrator3d1s
from cell import Macrophage2d, Macrophage3d
from cell_factory import FILEMaker2d, FILEMaker3d
from vessel import Vasculature
from grid import Grid2d, Grid3d

class Traffic_manager(object):
    """Immigration manager class."""
    def __init__(self, dim):
        self.dim = dim
        if dim == 2:
            self.grid = Grid2d()
        else:
            self.grid = Grid3d()

    def set_grid(self, grid):
        self.grid = grid
        #self.grid_lower = grid.grid_lower()
        #self.grid_upper = grid.grid_upper()
        
    def grid_lower(self):
        return self.grid.grid_lower()
    
    def grid_upper(self):
        return self.grid.grid_upper()

    def immigrate(self, cell, dt):
        """return list of positions where new cells are created."""
        pass
        
    def emigrate(self, dt, cells):
        """Leave from both boundaries and tissue lymphatics."""
        for cell in cells.values():
            if not self.in_bounds(cell):
                cell.remove = True
            
    def emigrate2(self, dt, cells):
        #! HACK to force call to correct version of emigrate
        for cell in cells.values():
            if not self.in_bounds(cell):
                cell.remove = True

    def update(self, dt, cells, vasculature, dist):
        #! CLIBURN- FIXME - temporary hack till emigrate function interfaces unified
        try:
            self.emigrate(dt, cells)
        except TypeError:
            self.emigrate2(dt, cells)
        return []
        # return self.immigrate(self, cells, vasculature)

    def in_bounds(self, cell):
        """Check that object within grid. Use [) boundaries in the Python idiom."""
        return self.grid.in_bounds(cell.position())
    
    def get_source(self, wall=None):
        if wall is None:
            wall = randint(0, 2*self.dim) # random.randint includes upper limit but not numpy.random.randint !!!
        source = zeros(self.dim, 'd')
        for i in range(self.dim):
            source[i] = uniform(self.grid_lower()[i], self.grid_upper()[i])
        # unified algorithm - works in any number of dimensions
        # basic idea is to generate a random vector of size dim between lower and upper limits
        # then choose a random wall, and set it randomly to its lower or upper boundary value
        coord = wall % self.dim
        upper_or_lower = wall / self.dim
        source[coord] = (self.grid_lower()[coord], self.grid_upper()[coord])[upper_or_lower]
        return source
    
class Traffic_manager2d(Traffic_manager):
    def __init__(self):
        super(Traffic_manager2d, self).__init__(2)
    
class Traffic_manager3d(Traffic_manager):
    def __init__(self):
        super(Traffic_manager3d, self).__init__(3)    

class Tissue_traffic_manager(Traffic_manager):
    """Immigration occurs with a global Poisson rate from 1 or more 'walls',
    and with a Poisson rate dependent on local solfac concentrations from the interior,
    which is handled by the Vasculature class. Rate information is passed in dircectly as
    a dict{cell_type: value} rather than being class members."""
    def __init__(self, interior_rates, boundary_rates, dim):
        self.interior_rates = interior_rates
        self.boundary_rates = boundary_rates
        super(Tissue_traffic_manager, self).__init__(dim)
        
    def emigrate_from_boundary(self, dt, cells):
        """Leave through tissue boundaries."""
        for cell in cells.values():
            if not self.in_bounds(cell):
                cell.remove = True
                
    def emigrate_from_interior(self, dt, cells, dist=poisson):
        """Leave through tissue lymphatics."""
        pass

    def emigrate(self, dt, cells, dist=poisson):
        """Leave from both boundaries and tissue lymphatics."""
        self.emigrate_from_boundary(dt, cells)
        self.emigrate_from_interior(dt, cells, dist)

    def immigrate_from_boundary(self, dt, cells, dist=poisson):
        """Enter from boundary."""
        # positions = []
        new_cells = []
        for cell, rate in self.boundary_rates.items():
            num = dist(rate*dt)
            for i in range(num):
                # positions.append(self.border.get_source())
                # return positions
                if self.dim is 2:
                    immigrant = FILEMaker2d.Instance().builders[cell].get_cell()
                elif self.dim is 3:
                    immigrant = FILEMaker3d.Instance().builders[cell].get_cell()
                immigrant.pos = self.get_source()
                new_cells.append(immigrant)
        return new_cells

    def immigrate(self, dt, env, dist):
        """Enter from both boundary and tissue vasculature."""
        immigrants = self.immigrate_from_boundary(dt, cells, dist)
        immigrants.extend(self.immigrate_from_interior(dt, cells, vasculature, dist))
        return immigrants
                
    def update(self, dt, cells, vasculature, dist):
        # env.update_vasculature(dt)
        self.emigrate(dt, cells)
        return self.immigrate(dt, cells, vasculature, dist)
        
class Tissue_traffic_manager2d(Tissue_traffic_manager):
    def __init__(self, interior_rates, boundary_rates):
        super(Tissue_traffic_manager2d, self).__init__(interior_rates, boundary_rates, 2)
        
    def immigrate_from_interior(self, dt, cells, vasculature, dist=poisson):
        """Enter from tissue vasculature."""
        size = self.grid.grid_size()
        #!dims = self.vasculature.dims
        # positions = []
        new_cells = []
        for cell, rate in self.interior_rates.items():
            immigrants = vasculature.get_immigrants(dt, rate, dist)
            for x in range(size[0]):
                for y in range(size[1]):
                    for n in range(immigrants[x, y]):
                        # positions.append((x, y))
                        immigrant = FILEMaker2d.Instance().builders[cell].get_cell()
                        immigrant.pos = (x, y)
                        new_cells.append(immigrant)
        return new_cells
        # return positions
                        
class Tissue_traffic_manager3d(Tissue_traffic_manager):
    def __init__(self, interior_rates, boundary_rates):
        super(Tissue_traffic_manager3d, self).__init__(interior_rates, boundary_rates, 3)
        
    def immigrate_from_interior(self, dt, cells, vasculature, dist):
        """Enter from tissue vasculature."""
        size = self.grid.grid_size()
        # positions = []
        new_cells = []
        for cell, rate in self.interior_rates.items():
            immigrants = vasculature.get_immigrants(dt, rate)
            for x in range(size[0]):
                for y in range(size[1]):
                    for z in range(size[2]):
                        for n in range(immigrants[x, y, z]):
                            # positions.append((x, y, z))
                            immigrant = FILEMaker3d.Instance().builders[cell].get_cell()
                            immigrant.pos = (x, y, z)
                            new_cells.append(immigrant)
        return new_cells
        # return positions

class Poisson_macrophage_traffic_manager(Traffic_manager):
    """Immigration occurs with a global Poisson rate from 1 or more 'walls'.
    The argument sensitivity is quite complex - it is the response dictionary
    dict[cellType] = sensitivityDict, maxRate)."""

    def __init__(self, boundary_rates, dim):
        super(Poisson_macrophage_traffic_manager, self).__init__(dim)
        self.boundary_rates = boundary_rates
    
    def emigrate(self, cell):
        """Emigrate to new environment or out of simulation."""
        if not self.in_bounds(cell):
            cell.remove = True
    
    def immigrate(self, cell, dt, dist=poisson):
        """return list of positions where new cells are created."""
        new_cells = []
        mu = self.rate(cell)*dt
        num = dist(mu)               # how many new immigrants
        for i in range(num):
            immigrant = self.builders[cell].build(cell)
            immigrant.pos = self.get_source()
            new_cells.append(immigrant)
        return new_cells

    def rate(self, cell_type):
        """Return immigration rate for cell."""
        return self.boundary_rates.get(cell_type, 0.0)
        # return min(Macrophage2d.class_immigration_max_rate(), self.immigrate_integrator.output(solfacs)[0]);

class Poisson_macrophage_traffic_manager2d(Poisson_macrophage_traffic_manager):
    def __init__(self, boundary_rates):
        super(Poisson_macrophage_traffic_manager2d, self).__init__(boundary_rates, 2)

class Poisson_macrophage_traffic_manager3d(Poisson_macrophage_traffic_manager):
    def __init__(self, boundary_rates):
        super(Poisson_macrophage_traffic_manager3d, self).__init__(boundary_rates, 3)

class Poisson_bacillus_traffic_manager(Traffic_manager):
    """Immigration occurs with a global Poisson rate from 1 or more 'walls'.
    The argument sensitivity is quite complex - it is the response dictionary
    dict[cellType] = sensitivityDict, maxRate)."""

    def __init__(self, boundary_rates, dim):
        super(Poisson_bacillus_traffic_manager, self).__init__(dim)
        #self.getBoundaries()
        self.boundary_rates = boundary_rates
        #self.immigrate_action = Bacillus_immigrate_action(h)
        #self.immigrate_integrator = Linear_integrator3d1s(self.immigrate_action)

    def rate(self, cell):
        """Return immigration rate for cell."""
        return self.boundary_rates.get('Bacillus', 0.0)
        #return min(self.sensor[cell].maxRate, sum([self.sensor[cell].response.get(solfac.name, 0.0)
                                                   #*self.env.getSolfacSum(solfac)
                                                   #for solfac in self.env.solfacs.values()]))

    #! ... called by update in Python code but not C++ code
    def emigrate(self, cell):
        """Emigrate to new environment or out of simulation."""
        if not self.in_bounds(cell):
            cell.remove = True
    
    def immigrate(self, cell, dt, dist=poisson):
        """return list of positions where new cells are created."""
        new_cells = []
        mu = self.rate(cell)*dt
        num = dist(mu)               # how many new immigrants
        for i in range(num):
            immigrant = self.builders[cell].build(cell)
            immigrant.pos = self.get_source()
            new_cells.append(immigrant)
        return new_cells
            # try:
                # self.env.addCell(immigrant)
            # except CollisionError, msg:
                # print "%s not moved due to collision at %s" % (immigrant.id, msg)
                # pass

class Poisson_bacillus_traffic_manager2d(Poisson_bacillus_traffic_manager):
    def __init__(self, boundary_rates):
        super(Poisson_bacillus_traffic_manager2d, self).__init__(boundary_rates, 2)

class Poisson_bacillus_traffic_manager3d(Poisson_bacillus_traffic_manager):
    def __init__(self, boundary_rates):
        super(Poisson_bacillus_traffic_manager2d, self).__init__(boundary_rates, 3)
