# Supplementary material for: The Multiscale Systems Immunology project: software for cell-based immunological simulation
Source: Source Code Biol Med. 2008 Apr 28;3:6. doi: 10.1186/1751-0473-3-6 (PMC2426691; doi:10.1186/1751-0473-3-6)
Supplement: Additional file 1 — MSI source code. Source code for the MSI project. [file 1751-0473-3-6-S1.gz › msi-release-tmp/python/msipy/chooser.py]

from numpy import cumsum
from bisect import bisect
from random import random, randint, seed

def set_seed(s):
    seed(s)

def random_picks(weights):
    """Adapted from Python cookbook recipe 4.21 (2nd ed)"""
    x = random()
    cumulative_probability = 0.0
    for item, item_probability in zip(range(len(weights)), weights):
        cumulative_probability += item_probability
        if x < cumulative_probability:
            break
    return item
    
def wchoice(weights):
    weights = cumsum(weights)/float(sum(weights))
    def choice():
        #return random_picks(weights)
        return bisect(weights, random())
    return choice

def wchoice2d(weights):
    return wchoice(weights)()

def wchoice3d(weights):
    return wchoice(weights)()

def rchoice(dim):
    def choice():
        return randint(0, 2*dim-1)
    return choice

def rchoice2d():
    return rchoice(2)()

def rchoice3d():
    return rchoice(3)()

class Chooser(object):
    """Class allowing efficient weighted access."""
    def __init__(self, weights, dim):
        """Weights are given as relative weights and normalized only once"""
        if weights == [1,1,1,1]:
            self.choice = rchoice(dim)
        else:    
            self.choice = wchoice(weights)
            
class Chooser2d(Chooser):
    def __init__(self, weights):
        super(Chooser2d, self).__init__(weights, 2)
            
class Chooser3d(Chooser):
    def __init__(self, weights):
        super(Chooser3d, self).__init__(weights, 3)

if __name__ == '__main__':
    weights = [1,1,1,1]
    for i in range(10):
        n = wchoice2d(weights)
        print n
    print "="*80
    choose = rchoice2d()
    for i in range(10):
        n = rchoice2d()
        print n
        
