# Supplementary material for: The Multiscale Systems Immunology project: software for cell-based immunological simulation
Source: Source Code Biol Med. 2008 Apr 28;3:6. doi: 10.1186/1751-0473-3-6 (PMC2426691; doi:10.1186/1751-0473-3-6)
Supplement: Additional file 1 — MSI source code. Source code for the MSI project. [file 1751-0473-3-6-S1.gz › msi-release-tmp/python/msipy/generic_builder.py]

from generic_factory import Factory

class StateBuilder(object):
    """Builder for State instances. Since the types of behaviors available are not likely to change much,
    the possible behavior classes that can be added to State are hard-coded. However, the implementation
    of the behavior class is not fixed."""

    def __init__(self, factory):
        self.s = None
        self.factory = factory

    def buildState(self, *args, **kwargs):
        self.s = self.factory.createState(*args, **kwargs)

    def addBehaviorA(self, *args, **kwargs):
        self.s.a = self.factory.createBehaviorA(*args, **kwargs)

    def addBehaviorB(self, *args, **kwargs):
        self.s.b = self.factory.createBehaviorB(*args, **kwargs)

    def getState(self):
        return self.s

class StateAssembler(object):
    """Assembler for State instances. Main difference is that ALL arguments are passed in a construction time,
    and the assembler will automatically return a fully constructed State instance.
    *_args must be a list
    *_kwargs must be a dict"""

    def __init__(self, factory, s_args=None, s_kwargs=None, a_args=None, a_kwargs=None, b_args=None, b_kwargs=None):
        self.s = None
        self.factory = factory
        if s_args == None:
            self.s_args = []
        else:
            self.s_args = s_args
        if a_args == None:
            self.a_args = []
        else:
            self.a_args = a_args
        if b_args == None:
            self.b_args = []
        else:
            self.b_args = b_args
        if s_kwargs == None:
            self.s_kwargs = {}
        else:
            self.s_kwargs = s_kwargs
        if a_kwargs == None:
            self.a_kwargs = {}
        else:
            self.a_kwargs = a_kwargs
        if b_kwargs == None:
            self.b_kwargs = {}
        else:
            self.b_kwargs = b_kwargs

    def buildState(self, *args, **kwargs):
        self.s = self.factory.createState(*args, **kwargs)

    def addBehaviorA(self, *args, **kwargs):
        self.s.a = self.factory.createBehaviorA(*args, **kwargs)

    def addBehaviorB(self, *args, **kwargs):
        self.s.b = self.factory.createBehaviorB(*args, **kwargs)

    def getState(self):
        self.buildState(*self.s_args, **self.s_kwargs)
        self.addBehaviorA(*self.a_args, **self.a_kwargs)
        self.addBehaviorB(*self.b_args, **self.b_kwargs)
        return self.s
