# Supplementary material for: The Multiscale Systems Immunology project: software for cell-based immunological simulation
Source: Source Code Biol Med. 2008 Apr 28;3:6. doi: 10.1186/1751-0473-3-6 (PMC2426691; doi:10.1186/1751-0473-3-6)
Supplement: Additional file 1 — MSI source code. Source code for the MSI project. [file 1751-0473-3-6-S1.gz › msi-release-tmp/python/msipy/action.py]

import numpy
#from environment import get_solfac_sum

def get_local_grad2d(node, conc, offset=1):
    """Get local concentration of solfac for cell."""
    #print "node is %s" % str(node)

    i, j = node
    i0, j0 = i-offset, j-offset
    i1, j1 = i+offset, j+offset
    ## squash function for gradient to mimic receptor saturation
    #try:
    #limit = cell.sqSensor.response(solfac.name)
    #except KeyError:
    #limit = max(ravel(solfac.conc))
    #conc = clip(solfac.conc, 0, limit)
    # conc = solfac.conc              # if we ignore clipping
    try:
        grad = numpy.array([conc[i1,j] - conc[i0,j], conc[i,j1] - conc[i,j0]])
    except IndexError:
        grad = numpy.zeros(2, 'd')
    return grad

def get_local_grad3d(node, conc, offset=1):
    """Get local concentration of solfac for cell."""
    i, j, k = node
    i0, j0, k0 = i-offset, j-offset, k-offset
    i1, j1, k1 = i+offset, j+offset, k+offset
    ## squash function for gradient to mimic receptor saturation
    #try:
    #limit = cell.sqSensor.response(solfac.name)
    #except KeyError:
    #limit = max(ravel(solfac.conc))
    #conc = clip(solfac.conc, 0, limit)
    # conc = solfac.conc              # if we ignore clipping
    try:
        grad = numpy.array([conc[i1,j,k] - conc[i0,j,k], conc[i,j1,k]
                               - conc[i,j0,k], conc[i,j,k1] - conc[i,j,k0]])
    except IndexError:
        grad = numpy.zeros(3, 'd')
    return grad

# push in stuff specific to a particular kind of action
class Action(object):
    def __init__(self, _name):
        self._name = _name
    def value(self, cell, solfac):
        pass
    def name(self):
        return self._name
    pass

class Move_action2d(Action):
    def __init__(self, dm):
        self.dm = dm
        super(Move_action2d, self).__init__("move")
    def value(self, cell, solfac):
        return get_local_grad2d(self.dm.pos_to_node(cell.position()), solfac.conc)

class Move_action3d(Action):
    def __init__(self, dm):
        self.dm = dm
        super(Move_action3d, self).__init__("move")
    def value(self, cell, solfac):
        return get_local_grad3d(self.dm.pos_to_node(cell.position()), solfac.conc)

class Activate_action2d(Action):
    def __init__(self, dm):
        self.dm = dm
        super(Activate_action2d, self).__init__("activate")
    def value(self, cell, solfac):
        return [solfac.conc[self.dm.pos_to_node(cell.position())]]

class Activate_action3d(Action):
    def __init__(self, dm):
        self.dm = dm
        super(Activate_action3d, self).__init__("activate")
    def value(self, cell, solfac):
        return [solfac.conc[self.dm.pos_to_node(cell.positition())]]

class Immigrate_action(Action):
    def __init__(self, h):
        self.h = h
        super(Immigrate_action, self).__init__("immigrate")

class Macrophage_immigrate_action2d(Immigrate_action):
    def __init__(self, h):
        super(Macrophage_immigrate_action2d, self).__init__(h)
    def value(self, solfac):
        return numpy.array([(self.h**2) * sum(numpy.ravel(solfac.conc))])

class Macrophage_immigrate_action3d(Immigrate_action):
    def __init__(self, h):
        super(Macrophage_immigrate_action3d, self).__init__(h)
    def value(self, solfac):
        return numpy.array([(self.h**3) * sum(numpy.ravel(solfac.conc))])

class Bacillus_immigrate_action2d(Macrophage_immigrate_action2d):
    pass

class Bacillus_immigrate_action3d(Macrophage_immigrate_action3d):
    pass

def satfunc(x, x0, c):
    z = x ** (c-1.0)
    z0 = x0 ** c
    return c*z0*z/(z0+x*z)

class Milstein_action2d(Action):
    def __init__(self, dm):
        self.dm = dm
        super(Milstein_action2d, self).__init__("milstein")

#  // Calculate the bias 	  
#   c1 = chiTNF*satFunc(localconc[TNF], TNFChi0, 1);
#   c2 = chifMLP*satFunc(localconc[fMLP], fMLPChi0, 1);
#   for(i=0; i<SPACEDIM; i++) 
#     {
#       bias[i] = c1*grad[TNF][i] + c2*grad[fMLP][i];
#     }

    def value(self, cell, solfac):
        sense = cell.sense
        conc = solfac.conc 
        solfac_names = cell.class_solfac_names()
        ## Check which soluble factor sp_solfac corresponds to in solfac_names.
        for name, i in zip(solfac_names, range(len(solfac_names))):
            if(name == solfac.name):
                break
        try:
            sense["milstein"]
        except KeyError:
            print "milstein coeffs not found in cell (from Milstein_action::value in action.py)"
        try:
            sense["milstein_threshold"]
        except KeyError:
            print "milstein_threshold coeffs not found in cell (from Milstein_action::value in action.py)"
        localconc = conc[self.dm.pos_to_node(cell.position())]
        return sense["milstein"][i] * satfunc(localconc, sense["milstein_threshold"][i], 1) * get_local_grad2d(self.dm.pos_to_node(cell.position()), conc)

class Milstein_action3d(Action):
    def __init__(self, dm):
        self.dm = dm
        super(Milstein_action3d, self).__init__("milstein")

#  // Calculate the bias 	  
#   c1 = chiTNF*satFunc(localconc[TNF], TNFChi0, 1);
#   c2 = chifMLP*satFunc(localconc[fMLP], fMLPChi0, 1);
#   for(i=0; i<SPACEDIM; i++) 
#     {
#       bias[i] = c1*grad[TNF][i] + c2*grad[fMLP][i];
#     }

    def value(self, cell, solfac):
        sense = cell.sense
        conc = solfac.conc 
        solfac_names = cell.class_solfac_names()
        ## Check which soluble factor sp_solfac corresponds to in solfac_names.
        for name, i in zip(solfac_names, range(len(solfac_names))):
            if(name == solfac.name):
                break
        try:
            sense["milstein"]
        except KeyError:
            print "milstein coeffs not found in cell (from Milstein_action::value in action.py)"
        try:
            sense["milstein_threshold"]
        except KeyError:
            print "milstein_threshold coeffs not found in cell (from Milstein_action::value in action.py)"
        localconc = conc[self.dm.pos_to_node(cell.position())]
        return sense["milstein"][i] * satfunc(localconc, sense["milstein_threshold"][i], 1) * get_local_grad3d(self.dm.pos_to_node(cell.position()), conc)


# template<int dim>
# TinyVector<double, dim> Milstein_action<dim>::value(const shared_ptr<Cell<dim> >& sp_c,
# 						    const shared_ptr<Soluble_factor<dim> >& sp_solfac)
# {
#   //cout << "return arg for Move_action is " << get_local_grad<dim>(dm.pos_to_node(pos), conc) << endl;
#   int i, namepos;
#   map<string, vector<double> > sense = sp_c->sense();
#   vector<string> solfac_names = sp_c->solfac_names();
#   typename vector<string>::iterator pos;
#   blitz::Array<double, dim> conc = sp_solfac->conc;
#   // Check which soluble factor sp_solfac corresponds to in solfac_names.
#   for(i=0, pos = solfac_names.begin(); 
#       i<static_cast<int>(solfac_names.size()) && pos != solfac_names.end(); i++, pos++)
#     if(*pos == sp_solfac->name)
#       {
# 	namepos = i; 
# 	break;
#       }
#   if(sense.find(this->name()) == sense.end())
#     {
#       std::stringstream buffer;
#       buffer << "milstein_threshold coeffs not found in cell (from Milstein_action::value in action.cpp)";
#       throw std::runtime_error(buffer.str());
#     }
#   double localconc = conc(this->dm.pos_to_node(sp_c->position()));
#   return satfunc(localconc, sense["milstein_threshold"][i], 1)
#     * get_local_grad<dim>(this->dm.pos_to_node(sp_c->position()), conc);
# }
