# Supplementary material for: The Multiscale Systems Immunology project: software for cell-based immunological simulation
Source: Source Code Biol Med. 2008 Apr 28;3:6. doi: 10.1186/1751-0473-3-6 (PMC2426691; doi:10.1186/1751-0473-3-6)
Supplement: Additional file 1 — MSI source code. Source code for the MSI project. [file 1751-0473-3-6-S1.gz › msi-release-tmp/python/msipy/occupation.py]

import utils
from memoize import memoize
from numpy import array, floor, log, ceil

try:
    set
except NameError:
    from sets import Set as set

class Occupation_manager(object):
    """Handles cell-cell collisions."""
    def __init__(self, dim, scale=1):
        #! self.h = h
        self.dim = dim
        self.occupation = {}
        self.scale = scale

    def scale(self):
        return self.scale
    def set_scale(self, scale):
        self.scale = scale
        
    def clear(self):
        self.occupation.clear()

#     def add(self, cell):
#         """Add occupied voxels to occupation matrix."""
#         # throw error if already occupied
#         if self.cell_collision_voxels(cell):
#             raise RuntimeError
#         voxels = cell.get_extent(self.h)       
#         for voxel in voxels:
#             self.occupation[tuple(voxel)] = cell.id()

    def add(self, cell):
        """Add occupied voxels to occupation matrix."""
        ## Add voxels to occupation matrix.
        voxels = self.get_extent(cell)
        for voxel in voxels:
            ## Check if voxel already present. If so, add id to its set of ids.
            if voxel in self.occupation.keys():
                self.occupation[voxel].add(cell.id())
                # self.occupation[voxel] = list(set(self.occupation[voxel]))
                # self.occupation[voxel].sort()
            else: ## Otherwise, add new voxel entry to occupation map.
                self.occupation[voxel] = set([cell.id()])

    def remove(self, cell):
        """Remove occupied voxels from occupation matrix"""
        voxels = self.get_extent(cell)
        # print "!!", self.occupation.keys()
        for voxel in voxels:
            self.occupation[voxel].remove(cell.id())
            if len(self.occupation[voxel]) is 0:
                del self.occupation[voxel]


    def cell_collision_ids(self, cell):
        """Return list of ids (excluding self) already present in occupation matrix indicating cells colliding with cell."""
        #print self.occupation
        voxels = self.get_extent(cell)
        #print "voxels is %s for cell %s"%(voxels, cell.id())
        hits = filter(self.occupation.has_key, voxels)
        #print "hits is %s"%(hits)
        alist = list(set(utils.flatten([self.occupation[hit] for hit in hits])))
#         for hit in hits:
#             print self.occupation[hit]
        #print "alist is %s"%(alist)
        try:
            alist.remove(cell.id())
        except ValueError:
            pass
        return alist

    def cell_collision_voxels(self, cell):
        """Return list of voxels (excluding self) already present in occupation matrix indicating cells involved in collision."""
        voxels = self.get_extent(cell)
        hits = filter(self.occupation.has_key, voxels)
        return list(set(hits))
    
    def lookup_voxel(self, voxel):
        return self.occupation[voxel]
    
    def occupied_voxels(self):
        return self.occupation.keys()

    def get_extent(self, cell):
        try:
            position = array(cell.position(), 'd')
            radius = cell.get_radius()
            lower = map(float, floor(position - radius))
            upper = map(float, ceil(position + radius))
            lower = array(lower)/self.scale
            upper = array(upper)/self.scale
            lower = map(float, floor(lower))
            upper = map(float, ceil(upper))
            return self.getKeys(lower, upper)
        except OverflowError:
            return []

class Occupation_manager2d(Occupation_manager):
    def __init__(self, scale=1):
        super(Occupation_manager2d, self).__init__(2, scale)

    def getKeys(self, lower, upper):
        lower = map(int, lower)
        upper = map(int, upper)
        return [(i,j) for i in range(lower[0], upper[0]) for j in range(lower[1], upper[1])]
    getKeys = memoize(getKeys)

class Occupation_manager3d(Occupation_manager):
    def __init__(self, scale=1):
        super(Occupation_manager3d, self).__init__(3, scale)

    def getKeys(self, lower, upper):
        lower = map(int, lower)
        upper = map(int, upper)
        return [(i,j,k) for i in range(lower[0], upper[0]) for j in range(lower[1], upper[1]) for k in range(lower[2], upper[2])]
    getKeys = memoize(getKeys)

    
