# Supplementary material for: The Multiscale Systems Immunology project: software for cell-based immunological simulation
Source: Source Code Biol Med. 2008 Apr 28;3:6. doi: 10.1186/1751-0473-3-6 (PMC2426691; doi:10.1186/1751-0473-3-6)
Supplement: Additional file 1 — MSI source code. Source code for the MSI project. [file 1751-0473-3-6-S1.gz › msi-release-tmp/python/msipy/foo.py]

"""Test builder design pattern."""

class Cell(object):
    def __init__(self, name=''):
        self.name = name
        self.behaviors = []
    
    def set_state(self, state):
        self.state = state
        
    def set_behavior(self, behavior):
        self.behaviors.append(behavior)
        
    def update(self, dt):
        print self.name
        self.state.update(dt)
        for behavior in self.behaviors:
            behavior.update(dt)

class State(object):
    def __init__(self, name=''):
        self.receptors = []
        self.genes = []
        self.proteins = []
    
    def update(self, dt):
        print self.name
        
    def set_receptor(self, receptor):
        self.receptors.append(receptor)
        
    def set_gene(self, gene):
        self.genes.append(gene)
        
    def set_protein(self, protein):
        self.proteins.append(protein)

class Receptor(object):
    def __init__(self, name=''):
        pass
    
    def update(self, dt):
        print self.name

class Gene(object):
    def __init__(self, name=''):
        pass
    
    def update(self, dt):
        print self.name

class Protein(object):
    def __init__(self, name=''):
        self.name = name
        
    def update(self, dt):
        print self.name

class Behavior(object):
    def __init__(self, name):
        self.name = name
    
    def update(self, dt):
        print "Updating behavior: ", self.name

class MotilityBehavior(Behavior):
    pass

class SenseBehavior(Behavior):
    pass

class StateBuilder(object):
    def __init__(self):
        pass
    
    def create_state(self):
        self.state = State()
        
    def get_state(self):
        return self.state
    
    def build_receptor(self):
        pass
    
    def build_gene(self):
        pass
    
    def build_protein(self):
        pass
    
class CellBuilder(object):
    def __init__(self):
        pass
    
    def create_cell(self, name):
        self.cell = Cell(name)
        
    def get_cell(self):
        return self.cell
    
    def build_state(self):
        pass
    
    def build_behavior(self):
        pass

class MacrophageBuilder(CellBuilder):
    def __init__(self, state_builder):
        super(MacrophageBuilder, self).__init__('Macrophage')
        self.state_builder = state_builder
        
    def build_state(self):
        self.stateBuilder.constructState()
        

class TCellBuilder(CellBuilder):
    pass

class StateDirector(object):
    def __init__(self):
        pass
    
    def set_state_builder(self, state_builder):
        self.state_builder = state_builder
        
    def get_state(self):
        return self.state_builder.get_state()
    
    def construct_state(self):
        self.state_builder.create_state()
        self.state_builder.build_receptor()
        self.state_builder.build_gene()
        self.state_builder.build_protein()

class CellDirector(object):
    def __init__(self):
        pass
    
    def set_cell_builder(self, cell_builder):
        self.cell_builder = cell_builder
        
    def get_cell(self):
        return self.cell_builder.get_cell()
    
    def construct_cell(self):
        self.cell_builder.create_cell()
        self.cell_builder.build_receptor()
        self.cell_builder.build_gene()
        self.cell_builder.build_protein()

def main():
    print "Builder experiment"

if __name__ == '__main__':
    main()
