# Supplementary material for: The Multiscale Systems Immunology project: software for cell-based immunological simulation
Source: Source Code Biol Med. 2008 Apr 28;3:6. doi: 10.1186/1751-0473-3-6 (PMC2426691; doi:10.1186/1751-0473-3-6)
Supplement: Additional file 1 — MSI source code. Source code for the MSI project. [file 1751-0473-3-6-S1.gz › msi-release-tmp/python/msipy/clock.py]

"""Implementation of Clock class."""

from singleton import Singleton

class Clock(Singleton):
    """Clock holds the time, and determines the interval between steps."""
    def __init__(self):
        self._time = 0
        super(Clock, self).__init__()

    def incr_time(self, dt):
        self._time += dt

    def time(self):
        return self._time
    
    def set_time(self, time):
        self._time = time

class Clock2(Clock):
    "Dummy to see if inheritance works."
    pass

if __name__ == '__main__':
    Clock.Instance().set_time(13)
    print Clock.Instance().time()

    Clock2.Instance().set_time(12)
    print Clock2.Instance().time()

    c1 = Clock.Instance()
    print c1.time()

    c2 = Clock.Instance()
    print c2.time()

    c3 = Clock2.Instance()
    print c3.time()

    c2.set_time(24)

    print c1.time()
    print c2.time()
    print c3.time()
    
    
