# Supplementary material for: The Multiscale Systems Immunology project: software for cell-based immunological simulation
Source: Source Code Biol Med. 2008 Apr 28;3:6. doi: 10.1186/1751-0473-3-6 (PMC2426691; doi:10.1186/1751-0473-3-6)
Supplement: Additional file 1 — MSI source code. Source code for the MSI project. [file 1751-0473-3-6-S1.gz › msi-release-tmp/python/msipy/cell_factory.py]

import cell
import motility
import secretion
import geometry
import behavior

from singleton import Singleton

class Cell_factory(object):
    """Abstract base class for cell factory."""
    def __init__(self, name=''):
        self.name = name
        
    def get_cell(self):
        pass
    
    def set_state_factory(self, state_factory):
        pass
    
    def _build_motility(self):
        pass
    
    def _build_secretion(self):
        pass
    
    def _build_shape(self):
        pass
    
    def _construct_cell(self):
        pass
    
class Macrophage_factory(Cell_factory):
    def set_state_factory(self, state_factory):
        self.state_factory = state_factory
        
    def _construct_cell(self):
        self._state = self.state_factory.get_state()
        self._build_motility()
        self._build_secretion()
        self._build_shape()
        
class Macrophage_factory2d(Macrophage_factory):
    def get_cell(self):
        self._construct_cell()
        return cell.Macrophage2d(self._shape, self._motility, self._state, self._secretion)
    
    def _build_secretion(self):
        sbs = {}
        sbs["tnf"] = behavior.Regulated_secretion_behavior2d(0.0, 160, "tnf", 100, "tnf_reg_protein");
        sbs["stnfr"] = behavior.Regulated_secretion_behavior2d(0.0, 160, "stnfr", 100, "tnf_reg_protein");
        self._secretion = sbs
    
    def _build_motility(self):
        self._motility = motility.Euler_motility2d(0.01, "tnf", 0.5, 0.5, 1.0, 0.655, 3.0, 1.265, 4.585, 0.005)
    
    def _build_shape(self):
        self._shape = geometry.Sphere2d((1,1), 1.0)
    
class Macrophage_factory3d(Macrophage_factory):
    def get_cell(self):
        self._construct_cell()
        return cell.Macrophage3d(self._shape, self._motility, self._state, self._secretion)

    def _build_secretion(self):
        sbs = {}
        sbs["tnf"] = behavior.Regulated_secretion_behavior3d(0.0, 160, "tnf", 100, "tnf_reg_protein");
        sbs["stnfr"] = behavior.Regulated_secretion_behavior3d(0.0, 160, "stnfr", 100, "tnf_reg_protein");
        self._secretion = sbs

    def _build_motility(self):
        self._motility = motility.Euler_motility3d(0.01, "tnf", 0.5, 0.5, 1.0, 0.655, 3.0, 1.265, 4.585, 0.005)
    
    def _build_shape(self):
        self._shape = geometry.Sphere3d((1,1,1), 1.0)

class FILEMaker(Singleton):
    def __init__(self):
        self.builders = {}
        super(FILEMaker, self).__init__()
    def add_factory(self, name, factory):
        FILEMaker.Instance().builders[name] = factory
    def remove_factory(self, name):
        del FILEMaker.Instance().builders[name]

class FILEMaker2d(FILEMaker):
    def __init(self):
        super(FILEMaker2d, self).__init__()
    def add_factory(self, name, factory):
        FILEMaker2d.Instance().builders[name] = factory
    def remove_factory(self, name):
        del FILEMaker2d.Instance().builders[name]

class FILEMaker3d(FILEMaker):
    def __init(self):
        super(FILEMaker3d, self).__init__()
    def add_factory(self, name, factory):
        FILEMaker3d.Instance().builders[name] = factory
    def remove_factory(self, name):
        del FILEMaker3d.Instance().builders[name]
