# Supplementary material for: The Multiscale Systems Immunology project: software for cell-based immunological simulation
Source: Source Code Biol Med. 2008 Apr 28;3:6. doi: 10.1186/1751-0473-3-6 (PMC2426691; doi:10.1186/1751-0473-3-6)
Supplement: Additional file 1 — MSI source code. Source code for the MSI project. [file 1751-0473-3-6-S1.gz › msi-release-tmp/python/msipy/test_io.py]

import unittest
from receptor import LinearReceptor
from inducer import Inducer
from gene import Gene
from promoter import Promoter
from protein import SecretedProtein, RegulatoryProtein
from test_cell import LocalEnvironment
from behavior import Regulated_secretion_behavior
from cell_state import ComplexCellState as State

class Cell(object):
    def position(self):
        return None
    
class Solfac(object):
    def __init__(self, conc):
        self.conc = conc
    
    def get_conc(self, pos):
        return self.conc

class TestReceptor(unittest.TestCase):
    def setUp(self):
        self.receptor = LinearReceptor('foo', 1.0, 2.0)
        self.cell = Cell()
        self.solfacs = {'foo': Solfac(5.0)}
        
    def tearDown(self):
        pass
        
    def testGetActivity(self):
        self.assertAlmostEqual(self.receptor.get_activity(), 2,0)
        
    def testSetActivity(self):
        self.receptor.set_activity(3.0)
        self.assertAlmostEqual(self.receptor.get_activity(), 3,0)
        
    def testUpdate(self):
        #local_conc = {'foo':5.0}
        dt = 0.1
        self.receptor.update(dt, self.solfacs, self.cell)
        self.assertAlmostEqual(self.receptor.get_activity(), 5.0)

class TestInducer(unittest.TestCase):
    def setUp(self):
        tnf_receptor = LinearReceptor('tnf', 1.0, 2.0)
        lps_receptor = LinearReceptor('lps', 1.0, 2.0)
        self.inducer = Inducer([tnf_receptor, lps_receptor], [1.0, 2.0], 1.0, 2.0)
        
    def tearDown(self):
        pass
        
    def testGetActivity(self):
        self.assertAlmostEqual(self.inducer.get_intensity(), 2.0)
        
    def testSetActivity(self):
        self.inducer.set_intensity(3.0)
        self.assertAlmostEqual(self.inducer.get_intensity(), 3.0)
        
    def testUpdate(self):
        dt = 0.1
        self.inducer.update(dt)
        self.assertAlmostEqual(self.inducer.get_intensity(), (6/7.0)/(1+6/7.0))

class TestPromoter(unittest.TestCase):
    def setUp(self):
        tnf_receptor = LinearReceptor('tnf', 1.0, 2.0)
        lps_receptor = LinearReceptor('lps', 1.0, 2.0)
        inducer = Inducer([tnf_receptor, lps_receptor], [1.0, 2.0], 1.0, 2.0)
        self.promoter = Promoter([inducer], 1.0)
        
    def tearDown(self):
        pass
        
    def testGetActivity(self):
        self.assertAlmostEqual(self.promoter.get_state(), 0)
        
    def testSetActivity(self):
        self.promoter.set_state(1)
        self.assertAlmostEqual(self.promoter.get_state(), 1)
        
    def testUpdate(self):
        self.promoter.update(0)
        self.assertAlmostEqual(self.promoter.get_state(), 0)

        self.promoter.update(1000000000000000000000000000)
        self.assertAlmostEqual(self.promoter.get_state(), 1)
        
class TestGene(unittest.TestCase):
    def setUp(self):
        tnf_receptor = LinearReceptor('tnf', 1.0, 2.0)
        lps_receptor = LinearReceptor('lps', 1.0, 2.0)
        inducer = Inducer([tnf_receptor, lps_receptor], [1.0, 2.0], 1.0, 2.0)
        promoter = Promoter([inducer], 1.0)
        self.gene = Gene([promoter], act_rate=1.0, activity=1.0)
        
    def tearDown(self):
        pass
        
    def testGetActivity(self):
        self.assertAlmostEqual(self.gene.get_activity(), 1.0)
        
    def testSetActivity(self):
        self.gene.set_activity(1)
        self.assertAlmostEqual(self.gene.get_activity(), 1)
        
    def testUpdate(self):
        self.gene.promoters[0].set_state(0)
        self.gene.update(0.1)
        self.assertAlmostEqual(self.gene.get_activity(), 0.0)

        self.gene.promoters[0].set_state(1)
        self.gene.update(0.1)
        self.assertAlmostEqual(self.gene.get_activity(), 1.0)

class TestProtein(unittest.TestCase):
    def setUp(self):
        tnf_receptor = LinearReceptor('tnf', 1.0, 2.0)
        lps_receptor = LinearReceptor('lps', 1.0, 2.0)
        inducer = Inducer([tnf_receptor, lps_receptor], [1.0, 2.0], 1.0, 2.0)
        promoter = Promoter([inducer], 1.0)
        self.gene1 = Gene([promoter], act_rate=1.0, activity=1.0)
        self.gene2 = Gene([promoter], act_rate=3.0, activity=0.0)
        self.regulatory_protein = RegulatoryProtein('regulatory protein', self.gene1, 0.0)
        self.secreted_protein = SecretedProtein('secreted protein', self.gene2, conc=2.0)
        
    def tearDown(self):
        pass
        
    def testGetActivity(self):
        self.regulatory_protein.update(1.0)
        self.assertAlmostEqual(self.regulatory_protein.conc, 1.0)
                
class TestSecretionBehavior(unittest.TestCase):
    def setUp(self):
        tnf_receptor = LinearReceptor('tnf', 1.0, 2.0)
        lps_receptor = LinearReceptor('lps', 1.0, 2.0)
        inducer = Inducer([tnf_receptor, lps_receptor], [1.0, 2.0], 1.0, 2.0)
        promoter = Promoter([inducer], 1.0)
        self.gene1 = Gene([promoter], act_rate=1.0, activity=1.0)
        self.gene2 = Gene([promoter], act_rate=3.0, activity=0.0)
        self.regulatory_protein = RegulatoryProtein('regulatory protein', self.gene1, 0.0)
        self.secreted_protein = SecretedProtein('secreted protein', self.gene2, conc=2.0)
        self.state = State([tnf_receptor, lps_receptor], [inducer], [promoter], 
                           [self.gene1, self.gene2], [self.regulatory_protein], [self.secreted_protein])
        #self.sb = SecretionBehavior('secreted protein', 'regulatory protein', sec_rate=1.0, sto_0=2.0, sec=0.0)
        self.sb = Regulated_secretion_behavior(1.0, 'secreted protein', 2.0, 'regulatory protein')
        
    def testGetSec(self):
        self.assertAlmostEqual(self.sb.get_sec(), 0.0)

    def testSetSec(self):
        self.sb.set_sec(1.0)
        self.assertAlmostEqual(self.sb.get_sec(), 1.0)

    def testUpdate(self):
        self.gene1.set_activity(1.0)
        #self.sb.update(0.1, {'regulatory protein': self.regulatory_protein, 'secreted protein': self.secreted_protein})
        self.sb.update(0.1, self.state)
        self.assertAlmostEqual(self.sb.get_sec(), 0.5)

if __name__ == '__main__':
    unittest.main()
