# Supplementary material for: The Multiscale Systems Immunology project: software for cell-based immunological simulation
Source: Source Code Biol Med. 2008 Apr 28;3:6. doi: 10.1186/1751-0473-3-6 (PMC2426691; doi:10.1186/1751-0473-3-6)
Supplement: Additional file 1 — MSI source code. Source code for the MSI project. [file 1751-0473-3-6-S1.gz › msi-release-tmp/python/msipy/motility.py]

# from numpy import zeros, sqrt, exp, array, shape, dot
from numpy import zeros, sqrt, exp, array, shape, dot
from numpy.random import normal, random
from action import Milstein_action2d, Milstein_action3d
from integrator import Linear_integrator2d2s, Linear_integrator3d3s

def fDec(conc, coop, conc0):
    return float(conc**coop)/(conc**coop + conc0**coop)

class Motility(object):
    """Base class for motile behaviors."""
    def __init__(self, speed, force, dim):
        self.force = array(force)
        self.speed = speed 
        self.dim = dim
             
    def force(self):
        return self.force

    def set_force(self, force):
        self.force = force

    def speed(self):
        return self.speed

    def set_speed(self, speed):
        self.speed = speed

    def move(self):
        pass

# Add a speed to which will remain constant (ask Cliburn)
class Brownian_motility(Motility):
    """Brownian motion."""

    def displace(self, dt, solfacs=None, cell=None):
        """Displacement in time dt. Drift velocity vd is simply ignored."""
        return sqrt(2*self.D)*sqrt(dt)*normal(0,1,(self.dim))
    
class Brownian_motility2d(Brownian_motility):
    def __init__(self, speed, D):
        super(Brownian_motility2d, self).__init__(speed, [0., 0.], 2)
        self.D = D

class Brownian_motility3d(Brownian_motility):
    def __init__(self, speed, D):
        super(Brownian_motility3d, self).__init__(speed, [0., 0., 0.], 3)
        self.D = D

# New Chemotactic and Langevin_motility class stubs
# Cliburn 2007-05-20-00:30
class Chemotactic_motility(Motility):
    def __init__(self, speed, chi, grad0, dim) :
        self.chi = chi
        self.grad0 = grad0
        super(Chemotactic_motility, self).__init__(speed, [0.0]*dim, dim)
        self.reset_pol()

    def reset_pol(self):
        u = 2*random(self.dim)-1
        self.pol = u/sqrt(dot(u, u))

    def calc_bias(self, solfac, pos):
        grad = solfac.get_grad(pos)
        return (self.chi/(self.grad0 + sqrt(dot(grad, grad))))*grad

class Langevin_motility(Chemotactic_motility):
    def __init__(self, solfac, beta, gamma, chi, sigma0, grad0, dim):
        super(Langevin_motility, self).__init__(0.0, chi, grad0, dim)
        self.solfac = solfac
        self.beta = beta
        self.gamma = gamma
        self.sigma0 = sigma0
        self._dt = 0.0
        self.sqrt_sigma_vv = 0.0
        self.e = 0.0
        self.f = 0.0
        self.x1 = 0.0
        self.x2 = 0.0
        self.dim = dim

    def setParams(self,dt) :
        # self.sigma0=5.29;
        self._dt = dt;
        self.e = exp(-1.0*self.gamma*dt);
        self.f = f = 1.0-self.e;
        self.g = g = 1.0-self.e*self.e;
        sigma2 = self.sigma0*self.sigma0;
        
        Sigma_vv = 0.5*sigma2*g;
        self.sqrt_sigma_vv = sqrt(0.5*sigma2*g);
        Sigma_xv = 0.5*sigma2*f*f/self.gamma;
        Sigma_xx = sigma2*(self.gamma*dt - 2*f + 0.5*g)/(self.gamma*self.gamma);
        self.x1 = Sigma_xv/self.sqrt_sigma_vv;
        self.x2 = sqrt(Sigma_xx - Sigma_xv*Sigma_xv/Sigma_vv);

    def displace(self, dt, solfacs, pos) :
        if dt!=self._dt : self.setParams(dt) 
        z1 = normal(0, 1, 1)
        z2 = normal(0, 1, 1)
        bias = self.calc_bias(solfacs[self.solfac], pos)
        mu_x = (self.pol-bias/self.gamma)*(self.f/self.gamma) + bias*(self._dt/self.gamma);
        mu_v = self.pol*self.e+bias*(self.f/self.gamma);
        displacement = mu_x + z1*self.x1+z2*self.x2; 
        self.pol = mu_v + z1*self.sqrt_sigma_vv; 
        return displacement
  
    pass

class Langevin_motility2d(Langevin_motility):
    def __init__(self, solfac, beta, gamma, chi,  sigma0, grad0) :
        super(Langevin_motility2d, self).__init__(solfac, beta, gamma, chi,  sigma0, grad0, 2)
    pass

class Langevin_motility3d(Langevin_motility):
    def __init__(self, solfac, beta, gamma, chi,  sigma0, grad0) :
        super(Langevin_motility3d, self).__init__(solfac, beta, gamma, chi,  sigma0, grad0, 3)
    pass

## NOTE: We need to update in the order, position, then velocity, then polarization.
## Euler.
class Euler_motility(Chemotactic_motility):
    def __init__(self, speed, solfac, beta, gamma, chi, lam, c0, sigma0, q, grad0, dim):
        super(Euler_motility, self).__init__(speed, chi, grad0, dim)
        self.solfac = solfac
        self.beta = beta
        self.gamma = gamma
        self.sqrt_gamma = sqrt(gamma)
        self.lam = lam
        self.c0 = c0
        self.sigma0 = sigma0
        self.q = q
        self.dim = dim
        z = normal(0, 1, dim)
        self.speed /= sqrt(2.0)*sqrt(dot(z, z))

    def sigma(self, conc) :
        return self.sigma0 * (1+conc/float(self.c0))**self.q * exp(-1.0*self.lam*conc);
    
    # Update the speed
    def update_speed(self, dt, conc):
    ## The speed equation is ds = (sigma^2/s - s)*gamma dt + s*sqrt(gamma)dW
        z=normal(0, 1, self.dim) # N(0,1) dim dimensional
        s = self.speed
        self.speed += ((self.sigma(conc)**2.0)/s - s)*self.gamma*dt + self.sigma(conc)*self.sqrt_gamma*dot(self.pol, z)*sqrt(dt)
        if self.speed < 0:
            self.speed *= -1
        if self.speed < 0.1:
            self.speed = 0.1
                
    ## Displacement in time dt. 
    def update_pol(self, dt, conc, bias):
        ## z is vector of N(0,1)'s.
        c1 = self.sigma(conc)/self.speed
        z = normal(0, 1, self.dim)

        x = (c1*dt)*bias + (c1*self.sqrt_gamma*sqrt(dt))*z
        c2 = c1*c1*self.gamma*dt*(self.dim-1)/2.0+dot(self.pol,x);
        self.pol +=  x-c2*self.pol
        self.pol /= sqrt(dot(self.pol, self.pol)) ## Normalize pol.
        
    def displace(self, dt, solfacs, pos):
        try:
            solfac = solfacs[self.solfac]
            conc = solfac.get_pos_conc(pos);  # not sure how to do this line
            bias = self.calc_bias(solfac, pos)
        except KeyError:
            print "Chemoattractant solfac not present in environment.solfacs"
            conc = 0.0
            bias = zeros(self.dim, 'd')

        displacement = (self.speed*self.pol + self.force)*dt
        self.update_speed(dt, conc)
        self.update_pol(dt, conc, bias)
        return displacement

class Euler_motility2d(Euler_motility):
    def __init__(self, speed, solfac, beta, gamma, chi, lam, c0,  sigma0,  q, grad0):
        super(Euler_motility2d, self).__init__(speed, solfac, beta, gamma, chi, lam, c0, sigma0, q, grad0, 2)
        
class Euler_motility3d(Euler_motility):
    def __init__(self, speed, solfac, beta, gamma, chi, lam, c0,  sigma0,  q, grad0):
        super(Euler_motility3d, self).__init__(speed, solfac, beta, gamma, chi, lam, c0, sigma0, q, grad0, 3)
                
# Probably needs to be removed

## class M_motility(Chemotactic_motility):
##     def __init__(self, speed, solfac, beta, gamma, chi, lam, c0, sigma0, q, grad0, dim):
##         super(M_motility, self).__init__(speed, [0]*dim, [0]*dim, dim)
##         self.solfac = solfac
##         self.beta = beta
##         self.gamma = gamma
##         self.chi = chi
##         self.lam = lam
##         self.c0 = c0
##         self.sigma0 = sigma0
##         self.q = q
##         self.grad0 = grad0
        
##     def displace(self, dt, solfacs, cell):
##         conc = solfacs[self.solfac].get_pos_conc(cell.position())
##         grad = solfacs[self.solfac].get_grad(cell.position())
##         displacement = (self.speed()*self.pol() + self.force())*dt
##         bias = self.calc_bias(grad)

##         #!print ">>>", cell._id, grad, bias, self.speed(), self.pol(), displacement

##         self.update_speed(dt, conc)
##         self.update_pol(dt, conc, bias)
##         return displacement
    
##     def update_speed(self, dt, conc):
##         z = normal(0, 1, 1)
##         s = self.speed()
##         self.speed += (self.sigma(conc)**2/s - s)*self.beta*dt + \
##             s*sqrt(self.beta)*z*sqrt(dt) + 0.5*self.beta*(z**2-1)*dt
    
##     def update_pol(self, dt, conc, bias):
##         z = normal(0, 1, self.dim)
##         p = self.pol()
##         s = self.speed()
##         projz = self.gamma*sqrt(dt)*(z-dot(p, z)*p)*(self.sigma(conc)/s)
##         projz2 = dot(projz, projz)
##         #newp = p + projz + dt*(bias - dot(p, bias)*p)*(self.sigma(conc)/s) - 0.5*projz2*p
##         #norm = sqrt(dot(newp, newp))
##         #self.set_pol(newp)
##         self.pol += projz + dt*(bias - dot(p, bias)*p)*(self.sigma(conc)/s) - 0.5*projz2*p
##         self.pol /= sqrt(dot(self.pol(), self.pol()))
    
##     def calc_bias(self, grad):
##         return self.chi * grad/(self.grad0 + sqrt(dot(grad, grad)))
    
##     def sigma(self, conc):
##         #print "in sigma"
##         #print "DEBUG", exp(-self.lam*conc)
##         #print "out sigma"

##         #! original fortran values
##         # mu = 3.2*(1+conc/3.0)**(1.31*(4.0+3))*exp(-1.31*conc)
##         # _result = sqrt(0.5*mu)
##         # return 0.1
##         return self.sigma0 * (1+conc/self.c0)**self.q * exp(-self.lam*conc)
    
## class M_motility2d(M_motility):
##     def __init__(self, speed, solfac, beta, gamma, chi, lam, c0, sigma0, q, grad0):
##         super(M_motility2d, self).__init__(speed, solfac, beta, gamma, chi, lam, c0, sigma0, q, grad0, 2)

## class M_motility3d(M_motility):
##     def __init__(self, speed, solfac, beta, gamma, chi, lam, c0, sigma0, q, grad0):
##         super(M_motility3d, self).__init__(speed, solfac, beta, gamma, chi, lam, c0, sigma0, q, grad0, 3)

## if __name__ == '__main__':
##     m = Milstein_motility3d(10., 1., 1., 1., 3)
##     print dir(m)
