# Supplementary material for: The Multiscale Systems Immunology project: software for cell-based immunological simulation
Source: Source Code Biol Med. 2008 Apr 28;3:6. doi: 10.1186/1751-0473-3-6 (PMC2426691; doi:10.1186/1751-0473-3-6)
Supplement: Additional file 1 — MSI source code. Source code for the MSI project. [file 1751-0473-3-6-S1.gz › msi-release-tmp/python/msipy/README.kernel]

Need following routines in soluble_factors.f90, namely stepReaction,
stepSolubleFactor, updateSink.

Top level function is stepSolubleFactor, which calls stepDiffusion,
updateSink, and stepReaction.

From lattice.f90 need stepDiffusion and grad.

Instead of nNeighbors, calculate neighbors, which is the point set
within rho of the point. We don't need nNeighbors.

We need to initialise deltaT using gridspace, lambda, and
diffusionCoefficent. See MSIGlobals.f90.
