# Supplementary material for: The Multiscale Systems Immunology project: software for cell-based immunological simulation
Source: Source Code Biol Med. 2008 Apr 28;3:6. doi: 10.1186/1751-0473-3-6 (PMC2426691; doi:10.1186/1751-0473-3-6)
Supplement: Additional file 1 — MSI source code. Source code for the MSI project. [file 1751-0473-3-6-S1.gz › msi-release-tmp/python/msipy/vessel.py]

from numpy import zeros, ones, reshape, ravel
import numpy.random as ra

class Vasculature(object):
    """Vasculature class - controls immigration/emigration from tissue interior."""
    def __init__(self, tau_0, permeability_solfacs, adhesion_solfacs,
                 permeability=0.0, adhesion=1.0):
        self.tau_0 = tau_0
        #!self.dims = dims
        self.permeability_solfacs = permeability_solfacs
        self.adhesion_solfacs = adhesion_solfacs
        self.permeability = permeability
        self.adhesion = adhesion
        #if permeability is None:
            #self.permeability = zeros(dims, 'd')
        #else:
            #self.permeability = ones(dims, 'd')*permeability
        #if adhesion is None:
            #self.adhesion = zeros(dims, 'd')
        #else:
            #self.adhesion = ones(dims, 'd')*adhesion

    def set_grid(self, grid):
        self.grid = grid
        self.permeability_matrix = self.permeability*ones(grid.grid_size())
        self.adhesion_matrix = self.adhesion*ones(grid.grid_size())

    def update_permeability_matrix(self, dt, solfacs):
        """Permeability is a function of the vessel properties and local solfac conc."""
        concs = [solfacs[solfac].conc for solfac in self.permeability_solfacs]
        x = sum(concs)
        self.permeability_matrix = x/(self.tau_0 + x)
        
    def update_adhesion_matrix(self, dt, solfacs):
        """Adhesivity models the expression of adhesion molecules on the vasculature."""
        pass
    
    def update(self, dt, solfacs):
        """Update adhesion and permeability of vessel wall."""
        self.update_adhesion_matrix(dt, solfacs)
        self.update_permeability_matrix(dt, solfacs)
        
    def diapedesis_probability(self, extravasate_rate):
        """Diapedesis probability is a function of the cell_type receptors for matching adhesion molecules on the vasculature."""
        return extravasate_rate*self.adhesion_matrix
    
    def get_immigrants(self, dt, extravasate_rate, dist=ra.poisson):
        """Returns number of immigrants generated at each grid point."""
        intensity = self.permeability_matrix*self.diapedesis_probability(extravasate_rate)*dt
        return reshape(map(dist, ravel(intensity)), self.grid.grid_size())
    
    def get_adhesion_matrix(self):
        return self.adhesion_matrix
    
    def get_permeability_matrix(self):
        return self.permeability_matrix

    def get_adhesion(self):
        return self.adhesion

    def get_permeability(self):
        return self.permeability
    
class Vasculature2d(Vasculature):
    pass

class Vasculature3d(Vasculature):
    pass
