# Supplementary material for: The Multiscale Systems Immunology project: software for cell-based immunological simulation
Source: Source Code Biol Med. 2008 Apr 28;3:6. doi: 10.1186/1751-0473-3-6 (PMC2426691; doi:10.1186/1751-0473-3-6)
Supplement: Additional file 1 — MSI source code. Source code for the MSI project. [file 1751-0473-3-6-S1.gz › msi-release-tmp/python/msipy/db_reporter.py]

import psycopg2
import psycopg2.extras

db = psycopg2.connect("dbname=msi")
cr = db.cursor()
cr1 = db.cursor(cursor_factory = psycopg2.extras.DictCursor)

def get_tables():
    cmd = """
    SELECT c.relname
    FROM pg_catalog.pg_class c
    JOIN pg_catalog.pg_roles r ON r.oid = c.relowner
    LEFT JOIN pg_catalog.pg_namespace n ON n.oid = c.relnamespace
    WHERE c.relkind IN ('r','')
    AND n.nspname NOT IN ('pg_catalog', 'pg_toast')
    AND pg_catalog.pg_table_is_visible(c.oid)
    ORDER BY 1;"""
    cr.execute(cmd)
    tables = [t[0] for t in cr.fetchall()]
    return tables

def get_link(adict, table, link, level):
    level += 1

    # what are we linking with
    link_table = link.split(table + '_')[1]
    # get id of link_type
    cmd = "select * from %s where %s_id='%s'" % (link, table[:-1], adict['id'])
    cr.execute(cmd)
    link_ids = [t[1] for t in cr.fetchall()]
    # now get information about linked class
    for link_id in link_ids:
        cmd = "select * from %s where id='%s'" % (link_table, link_id)
        cr1.execute(cmd)
        bdicts = cr1.fetchall()
        for bdict in bdicts:
            if (len(bdict) == 3):
                name = bdict[1].split('_')[-1]
                if name.endswith('y'):
                    tbl = name[:-1] + 'ies'
                else:
                    tbl = name + 's'

                get_class(bdict[1], tbl, level)
                continue
            print
            print '*'*level + " %s: %s" % (bdict['class'].upper(), bdict['name'].upper())
            for k, v in bdict.items():
                    if k == 'class' or k == 'name' or k == 'id':
                        continue
                    print "%s: %s" % (k, v)
    level -= 1
    print
    
def get_component(adict, table, link, level):
    print
    level += 1
    stem = link.split('_id')[0]
    if stem.endswith('y'):
        table_name = stem[:-1] + 'ies'
    else:
        table_name = stem + 's'
    _col = 'id'
    _id = adict[link]

    cmd = "select * from %s where %s='%s';" % (table_name, _col, _id)
    cr1.execute(cmd)

    bdicts = cr1.fetchall()
    for bdict in bdicts:
        if (len(bdict) == 3):
            name = bdict[1].split('_')[-1]
            if name.endswith('y'):
                tbl = name[:-1] + 'ies'
            else:
                tbl = name + 's'

            get_class(bdict[1], tbl, level)
            continue
        print '*'*level + " %s: %s" % (bdict['class'].upper(), bdict['name'].upper())
        for k, v in bdict.items():
            if k == 'class' or k == 'name' or k == 'id' or k.endswith('_id'):
                continue
            print "%s: %s" % (k, v)
    level -= 1
    print
    
def get_class(name, table, level=0):
    # first get basic info
    cmd = "select * from %s where name='%s';" % (table, name)
    cr1.execute(cmd)
    adict = dict(cr1.fetchone())

    if adict:
        if level == 0:
            print "<<< %s: %s >>>" % (adict['class'].upper(), adict['name'].upper())
        else:
            print "*"*level + " %s: %s" % (adict['class'].upper(), adict['name'].upper())

        links = [t for t in adict.keys() if t.endswith('_id')]
        for link in links:
            get_component(adict, table, link, level)

        for k, v in adict.items():
            if k == 'class' or k == 'name' or k == 'id' or k in links:
                continue
            print "%s: %s" % (k, v)
        # now search for linking info
        links = [t for t in get_tables() if t.startswith(table + '_')]
        for link in links:
            get_link(adict, table, link, level)

def get_all_classes(table, level=0):
    """Get information for ALL rows in table."""
    cmd = "select name from %s;" % table
    print cmd
    cr.execute(cmd)
    names = cr.fetchall()
    for name in names:
        get_class(name[0], table, level)
        print '='*80

if __name__ == '__main__':
    import sys

    if len(sys.argv) == 2:
        table = sys.argv[1]
        get_all_classes(table)
    elif len(sys.argv) == 3:
        row, table = sys.argv[1:3]
        get_class(row, table)
    else:
        print "Usage: python db_reporter <instance_name> <class_name>"
        print "Example: python db_reporter default_environment environments"
        sys.exit()
