# Supplementary material for: The Multiscale Systems Immunology project: software for cell-based immunological simulation
Source: Source Code Biol Med. 2008 Apr 28;3:6. doi: 10.1186/1751-0473-3-6 (PMC2426691; doi:10.1186/1751-0473-3-6)
Supplement: Additional file 1 — MSI source code. Source code for the MSI project. [file 1751-0473-3-6-S1.gz › msi-release-tmp/python/msipy/generics.py]

"""Example of how to do generics in Python using dispatch and decorators.
From http://www-128.ibm.com/developerworks/library/l-cppeak2/"""

import dispatch

@dispatch.on('foo')
def doIt(foo, other, args):
    "Base generic function of 'doIt()'"

@doIt.when(int)
def doIt(foo, other, args):
    print "foo is an int |", other, args

@doIt.when(str)
def doIt(foo, other, args):
    print "foo is a str |", other, args

if __name__ == '__main__':
    doIt( 1, 'this','that') # -> foo is an int | this that
    doIt('x','this','that') # -> foo is a str | this that

               
