# Supplementary material for: The Multiscale Systems Immunology project: software for cell-based immunological simulation
Source: Source Code Biol Med. 2008 Apr 28;3:6. doi: 10.1186/1751-0473-3-6 (PMC2426691; doi:10.1186/1751-0473-3-6)
Supplement: Additional file 1 — MSI source code. Source code for the MSI project. [file 1751-0473-3-6-S1.gz › msi-release-tmp/python/msipy/kernel.py]

spaceDim = 3
from numpy import dot, erf

norm = 1/(2.**spaceDim)

def initialize_kernel(n, lambd):
    k = {}
    for i in range(n):
        for j in range(i, n):
            dist2 = dot(coords[i,:]-coords[j,:], coords[i,:]-coords[j,:])
            if k.has_key(dist2):
                continue
            else:
                k[dist2] = norm
                for d in range(spaceDim):
                    u = (coords[i, d] - coords[j, d] - 0.5)*lambd
                    v = u + lambd
                    k[dist2] = k[dist2]*(erf(v) - erf(u))
        
