# Supplementary material for: The Multiscale Systems Immunology project: software for cell-based immunological simulation
Source: Source Code Biol Med. 2008 Apr 28;3:6. doi: 10.1186/1751-0473-3-6 (PMC2426691; doi:10.1186/1751-0473-3-6)
Supplement: Additional file 1 — MSI source code. Source code for the MSI project. [file 1751-0473-3-6-S1.gz › msi-release-tmp/python/msipy/test_all.py]

class Cell(object):
    def __init__(self):
        pass
    
    def run(self):
        print "Running cell ..."
        
class Solfac(object):
    def __init__(self):
        pass

class Environment(object):
    def __init__(self):
        self.cells = self.build_cells()
        self.solfacs = self.build_solfacs()
    
    def run(self):
        print "Running environment ..."
        for cell in self.cells:
            cell.run()
        
    def build_cells(self):
        return [Cell()]
    
    def build_solfacs(self):
        return [Solfac()]

class Simulation(object):
    def __init__(self):
        pass
    
    def init(self, input, output):
        self.fin = open(input, 'r')
        self.fout = open(output, 'w')
        self.build_world()
        
    def build_world(self):
        self.env = self.build_environment()
        
    def build_environment(self):
        return Environment()
    
    def run(self):
        print "Running simulation..."
        self.env.run()
        print "Completed run ..."
    
    def close(self):
        self.fin.close()
        self.fout.close()

s = Simulation()
s.init(input="run1.config", output="run1.dat")
s.run()
s.close()
