# Supplementary material for: The Multiscale Systems Immunology project: software for cell-based immunological simulation
Source: Source Code Biol Med. 2008 Apr 28;3:6. doi: 10.1186/1751-0473-3-6 (PMC2426691; doi:10.1186/1751-0473-3-6)
Supplement: Additional file 1 — MSI source code. Source code for the MSI project. [file 1751-0473-3-6-S1.gz › msi-release-tmp/python/msipy/solfac.py]

from numpy import ones, zeros, array, floor, ravel, shape
from grid import Grid2d, Grid3d

class Soluble_factor(object):
    def __init__(self, name, coeff, degrade_rate, conc_0, rxns, dim):
        self.name = name # string identifier
        self.coeff = coeff # diffusion coefficient
        self.degrade_rate = degrade_rate # degradation rate
        self.conc_0 = conc_0
        self.dim = dim
        self.rxn_dict = {}
        self.conc = 0.0 # need placeholder 
        for rxn in rxns:
            if rxn.r1 == name:
                self.rxn_dict[rxn.r2] = rxn.rate
            elif rxn.r2 == name:
                self.rxn_dict[rxn.r1] = rxn.rate
        
        if dim == 2:
            self.grid = Grid2d()
        else:
            self.grid = Grid3d()
        self.is_diffusing = True

    def set_diffusing(self, s):
        self.is_diffusing = s

    def size(self):
        return self.grid.size()
    
    def grid_size(self):
        return self.grid.grid_size()
        
    def set_grid(self, grid):
        # conc is set to have border but must hide offset in 
        # get_conc() function since no way to offset in python
        self.grid = grid
        self.conc = self.conc_0 * ones(self.grid_size(), 'd')

    def get_sum(self, h):
        """Get sum total concentration."""
        #! dim = len(shape(self.conc))
        return h**self.dim * sum(ravel(self.conc))
    
    def get_entire_conc(self):
        return self.conc

    def get_node_conc(self, node):
        try:
            return self.conc[node]
        except IndexError:
            return 0.0
        
    def get_pos_conc(self, pos):
        node = self.grid.pos_to_node(pos)
        try:
            return self.conc[node]
        except IndexError:
            return 0.0
    
    def get_conc_with_bounds_checking(self, node):
        if(self.grid.in_bounds(node)):
            return self.conc[node]
        else:
            return 0.0
        
    def set_entire_conc(conc):
        self.conc = conc
    
    def set_conc(self, conc, node=None):
        """Set concentration at a single node."""
        # if node:
        self.conc[node] = conc
        # else:
        #     self.conc = conc

#     # Return gradient at pos
#     def get_grad(self, pos):
#         node = self.grid.pos_to_node(pos) 
#         grad = zeros(self.dim, 'd') # [0.0]*self.dim
#         # use fixed offset of 1
#         # no bounds checking!!
#         for i in range(self.dim):
#             upper = list(node)
#             upper[i] += 1
#             lower = list(node)
#             lower[i] -= 1
#             grad[i] = self.get_conc_with_bounds_checking(tuple(upper)) - self.get_conc_with_bounds_checking(tuple(lower))
#         return array(grad)

    
class Soluble_factor2d(Soluble_factor):
    def __init__(self, name, coeff, degrade_rate, conc_0, rxns):
        super(Soluble_factor2d, self).__init__(name, coeff, degrade_rate, conc_0, rxns, 2)

    def get_grad(self, pos):
        """gradient with linear interpolation."""
        ix = self.grid.pos_to_node(pos)
        dx = array(self.grid.pos_to_grid(pos)) - array(ix)

        gradx = (( self.conc[ix[0]+1,ix[1]] - self.conc[ix] )*(1-dx[1])
                 + (self.conc[ix[0]+1,ix[1]+1]-self.conc[ix[0],ix[1]+1])*dx[1])/self.grid.h()
        
        grady = ( ( self.conc[ix[0],ix[1]+1] - self.conc[ix] )*(1-dx[0])
                  + (self.conc[ix[0]+1,ix[1]+1]-self.conc[ix[0]+1,ix[1]])*dx[0])/self.grid.h()

        return array([gradx, grady])


    def interpolate(self, x):
        # find containing voxel
        x = array(x)
        ix = floor(x)
        result = 0
        dx = (1.0/self.grid.h())*x - ix
        for i, y0 in zip(range(2), [1 - dx[0], dx[0]]):
            for j, y1 in zip(range(2), [1 - dx[1], dx[1]]):
                inode = ix + array([i, j])
                result = result + y0*y1*self.conc[inode[0], inode[1]]
        return result

class Soluble_factor3d(Soluble_factor):
    def __init__(self, name, coeff, degrade_rate, conc_0, rxns):
        super(Soluble_factor3d, self).__init__(name, coeff, degrade_rate, conc_0, rxns, 3)

    def get_grad(self, pos):
        """gradient with linear interpolation."""
        ix = self.grid.pos_to_node(pos)
        dx = array(self.grid.pos_to_grid(pos)) - array(ix)
        gradx = ( ( ( self.conc[ix[0]+1,ix[1],ix[2]] - self.conc[ix] )*(1-dx[2])
                    +(self.conc[ix[0]+1,ix[1],ix[2]+1]-self.conc[ix[0],ix[1],ix[2]+1])*dx[2] )*(1-dx[1])
                  + ( (self.conc[ix[0]+1,ix[1]+1,ix[2]] - self.conc[ix[0],ix[1]+1,ix[2]])*(1-dx[2])
                      + (self.conc[ix[0]+1,ix[1]+1,ix[2]+1]-self.conc[ix[0],ix[1]+1,ix[2]+1])*dx[2] )*dx[1])/self.grid.h()
        
        grady = ( ( ( self.conc[ix[0],ix[1]+1,ix[2]] - self.conc[ix] )*(1-dx[2])
                    +(self.conc[ix[0],ix[1]+1,ix[2]+1]-self.conc[ix[0],ix[1],ix[2]+1])*dx[2] )*(1-dx[0])
                  + ( (self.conc[ix[0]+1,ix[1]+1,ix[2]] - self.conc[ix[0]+1,ix[1],ix[2]])*(1-dx[2])
                      + (self.conc[ix[0]+1,ix[1]+1,ix[2]+1]-self.conc[ix[0]+1,ix[1],ix[2]+1])*dx[2] )*dx[0])/self.grid.h()

        gradz = ( ( ( self.conc[ix[0],ix[1],ix[2]+1] - self.conc[ix] )*(1-dx[1])
                    +(self.conc[ix[0],ix[1]+1,ix[2]+1]-self.conc[ix[0],ix[1]+1,ix[2]])*dx[1] )*(1-dx[0])
                  + ( (self.conc[ix[0]+1,ix[1],ix[2]+1] - self.conc[ix[0]+1,ix[1],ix[2]])*(1-dx[1])
                      + (self.conc[ix[0]+1,ix[1]+1,ix[2]+1]-self.conc[ix[0]+1,ix[1]+1,ix[2]])*dx[1] )*dx[0])/self.grid.h()

        return array([gradx, grady, gradz])


    def interpolate(self, x):
        # find containing voxel
        x = array(x)
        ix = floor(x)
        result = 0
        dx = (1.0/self.grid.h)*x - ix
        for i, y0 in zip(range(2), [1 - dx[0], dx[0]]):
            for j, y1 in zip(range(2), [1 - dx[1], dx[1]]):
                for k, y2 in zip(range(3), [1 - dx[2], dx[2]]):
                    inode = ix + array([i, j, k])
                    result = result + y0*y1*y2*self.conc[inode[0], inode[1], inode[2]]
        return result
