# Supplementary material for: The Multiscale Systems Immunology project: software for cell-based immunological simulation
Source: Source Code Biol Med. 2008 Apr 28;3:6. doi: 10.1186/1751-0473-3-6 (PMC2426691; doi:10.1186/1751-0473-3-6)
Supplement: Additional file 1 — MSI source code. Source code for the MSI project. [file 1751-0473-3-6-S1.gz › msi-release-tmp/python/msipy/utility.py]

def identity(x, coop, threshold):
    """Identity function."""
    return x

def f_sat(x, coop, threshold):
    """Hill function."""
    return float(x**coop)/(x**coop + threshold**coop)

def linear_sum(variables, weights):
    return sum([w*v for (w, v) in zip(variables, weights)])
    
import operator
product = lambda sequence: reduce(operator.mul, sequence, 1)
