# Supplementary material for: The Multiscale Systems Immunology project: software for cell-based immunological simulation
Source: Source Code Biol Med. 2008 Apr 28;3:6. doi: 10.1186/1751-0473-3-6 (PMC2426691; doi:10.1186/1751-0473-3-6)
Supplement: Additional file 1 — MSI source code. Source code for the MSI project. [file 1751-0473-3-6-S1.gz › msi-release-tmp/python/msipy/simulation.py]

# from target import mod_path, mod_name, msg
# import sys
# sys.path.append(mod_path)

from numpy.random import poisson, random
from clock import Clock

# import sys
# try:
#     mod_name = sys.argv[1]
# except IndexError:
#     from target import mod_name
# if mod_name == 'msipy':
#     mod_path = '../python'
# elif mod_name == 'msi':
#     mod_path = '../c++'
# else:
#     print "No such package %s" % mod_name
#     sys.exit(1)
# sys.path.append(mod_path)

try:
    import psyco
    psyco.full()
except ImportError:
    pass
import random
import numpy.random
from factory import factory

class Simulation(object):
    """Handles initialization and global management of simulation."""
    
    def __init__(self, env):
        self.env = env
        self.log = {}
        self.clock = Clock()

    def run(self, num_steps, dt, seed=None, dist=poisson):
        if seed:
            random.seed(seed)
            numpy.random.seed(seed, seed)
        self.clear_log();
        for i in range(num_steps):
            self.report()
            self.env.step(dt, dist)
            self.incr_time(dt)
        
    def clear_log(self):
        self.log.clear()
        
    def report(self):
        self.log[self.clock.time()] = self.env.report()
        
    def set_time(self, value):
        self.clock.set_time(value)
        
    def time(self):
        return self.clock.time()
    
    def incr_time(self, value):
        self.clock.incr_time(value)

    def print_log_pos(log):
        """Extract pos from log"""
        adict = {}
        for k, v in log.items():
            """Extract time, {cell:data}"""
            bdict = {}
            for k1, v1 in v.items():
                """Extract cell_id, data"""
                bdict[k1] = v1.pos
            adict[k] = bdict
        return adict
    print_log_pos = staticmethod(print_log_pos)

    def printlog(self):
        return Simulation.print_log_pos(self.log)

class Simulation2d(Simulation):
    pass

class Simulation3d(Simulation):
    pass
