# Supplementary material for: The Multiscale Systems Immunology project: software for cell-based immunological simulation
Source: Source Code Biol Med. 2008 Apr 28;3:6. doi: 10.1186/1751-0473-3-6 (PMC2426691; doi:10.1186/1751-0473-3-6)
Supplement: Additional file 1 — MSI source code. Source code for the MSI project. [file 1751-0473-3-6-S1.gz › msi-release-tmp/python/msipy/create_from_db.py]

import psycopg2
import psycopg2.extras

import receptor
import inducer
import promoter
import gene
import protein
import cell_state
import geometry
import motility
import behavior
import cell

def create_cell(cell_id, cr):
    # create shape
    cr.execute("select s.* from cells c, shapes s where c.shape_id=s.id and c.id=%s" % cell_id)
    result = cr.fetchone()
    shape = geometry.Sphere3d((result['x'], result['y'], result['z']), result['radius'])

    # create motility
    cr.execute("select m.* from cells c, motilities m where c.motility_id=m.id and c.id=%s" % cell_id)
    result = cr.fetchone()
    mb = motility.M_motility3d(result['speed'], result['solfac'], result['beta'], result['gamma'], result['chi'], result['lam'],
                               result['c0'], result['sigma0'], result['q'], result['grad0'])
    # create secretions
    sbs = {}
    cr.execute("select s.* from cells_secretions cs, secretions s where cs.secretion_id=s.id and cs.cell_id=%s" % cell_id)
    for result in cr.fetchall():
        sbs[result['name']] = behavior.Fixed_secretion_behavior3d(result['k'], result['sto'], result['sto0'], result['sec'])

    # create state
    cr.execute("select s.* from cells c, states s where c.state_id=s.id and c.id=%s" % cell_id)
    result = cr.fetchone()
    state = create_complex_cell_state(result[0], cr)
    return cell.Macrophage3d(shape, mb, sbs, None, state)

def create_complex_cell_state(state_id, cr):
    # create receptors
    cr.execute("select r.* from states_receptors sr, receptors r where sr.receptor_id=r.id and sr.state_id=%d" % state_id)
    receptors = {}
    for result in cr.fetchall():
        receptors[result[1]] = receptor.Linear_receptor3d(result['ligand'], result['k'], result['activity'])

    # create inducers
    cr.execute("select i.* from states_inducers si, inducers i where si.inducer_id=i.id and si.state_id=%d" % state_id)
    inducers = {}
    for result in cr.fetchall():
        cr.execute("select r.name, ri.weight from receptors r, receptors_inducers ri where r.id = ri.receptor_id and ri.inducer_id=%d" % result[0])
        receptors_ = {}
        params = []
        for result2 in cr.fetchall():
            receptors_[result2[0]] = receptors[result2[0]]
            params.append(result2[1])
        inducers[result[1]] = inducer.Inducer3d(receptors_, params, result['threshold'], result['intensity'])

    # create promoters
    cr.execute("select p.* from states_promoters sp, promoters p where sp.promoter_id=p.id and sp.state_id=%d" % state_id)
    promoters = {}
    for result in cr.fetchall():
        cr.execute("select i.name from inducers i, inducers_promoters ip where i.id = ip.inducer_id and ip.promoter_id=%d" % result[0])
        inducers_ = {}
        for result2 in cr.fetchall():
            inducers_[result2[0]] = inducers[result2[0]]
        promoters[result[1]] = promoter.Promoter3d(inducers_, result['relax_k'], result['state'])

    # create genes
    cr.execute("select g.* from states_genes sg, genes g where sg.gene_id=g.id and sg.state_id=%d" % state_id)
    genes = {}
    for result in cr.fetchall():
        cr.execute("select p.name from promoters p, promoters_genes pg where p.id = pg.promoter_id and pg.gene_id=%d" % result[0])
        promoters_ = {}
        for result2 in cr.fetchall():
            promoters_[result2[0]] = promoters[result2[0]]
        genes[result[1]] = gene.Gene3d(promoters_, result['act_rate'], result['activity'])

    # create proteins
    cr.execute("select g.* from states_proteins sg, proteins g where sg.protein_id=g.id and sg.state_id=%d" % state_id)
    proteins = {}
    for result in cr.fetchall():
        cr.execute("select g.name from genes g where g.id=%s" % result['gene_id']) 
        result2 = cr.fetchone()
        gene_ = genes[result2[0]]
        proteins[result[1]] = protein.Protein3d(gene_, result['conc'], result['max_conc'], result['degrade_rate'])

    # create and return state
    return cell_state.Complex_cell_state3d(receptors, inducers, promoters, genes, proteins)

def main():
    conn = psycopg2.connect("dbname=cliburn")
    cr = conn.cursor(cursor_factory = psycopg2.extras.DictCursor)
    cr.execute("select c.id from cells c where c.name='macrophage'")
    result = cr.fetchone()
    cell = create_cell(result['id'], cr)
    print dir(cell)

if __name__ == '__main__':
    main()
