# Supplementary material for: The Multiscale Systems Immunology project: software for cell-based immunological simulation
Source: Source Code Biol Med. 2008 Apr 28;3:6. doi: 10.1186/1751-0473-3-6 (PMC2426691; doi:10.1186/1751-0473-3-6)
Supplement: Additional file 1 — MSI source code. Source code for the MSI project. [file 1751-0473-3-6-S1.gz › msi-release-tmp/python/msipy/integrator.py]

##from environment import Environment2d
##from environment import Environment3d

from cell import Macrophage, Macrophage2d, Macrophage3d
    
class Linear_integrator2d1s(object):
    def __init__(self, action):
        self.action = action

    def output(self, solfacs, cell):
        sum = [0]
        # cell.solfacs is list of soluble factors that cell binds to.
        # If action not registered in sense, throw error.
        solfac_names = cell.class_solfac_names()
        for i, name in zip(range(len(solfac_names)), solfac_names):
            # print "name in solfac_name is %s"%name
            # print "action name is %s"%self.action.name()
            # print "solfac conc is %s"%self.solfacs[name].conc
            # print "sense is %s"%self.cell.sense[self.action.name()]
            # print self.action.value(self.cell.position(), self.solfacs[name].conc)
            # sum += self.cell.sense[self.action.name()][i]*self.action.value(self.cell.position(),
            #                                               self.solfacs[name].conc)
            coeff = cell.sense[self.action.name()][i]
            vec = self.action.value(cell, solfacs[name])
            for j in range(1):
                sum[j] += coeff*vec[j]
        return tuple(sum)

class Linear_integrator2d2s(object):
    def __init__(self, action):
        self.action = action

    def output(self, solfacs, cell):
        sum = [0, 0]
        # cell.solfacs is list of soluble factors that cell binds to.
        # If action not registered in sense, throw error.
        solfac_names = cell.class_solfac_names()
        for i, name in zip(range(len(solfac_names)), solfac_names):
            coeff = cell.sense[self.action.name()][i]
            vec = self.action.value(cell, solfacs[name])
            for j in range(2):
                sum[j] += coeff*vec[j]
        return tuple(sum)

class Linear_integrator3d1s(object):
    def __init__(self, action):
        self.action = action

    def output(self, solfacs, cell):
        sum = [0]
        # cell.solfacs is list of soluble factors that cell binds to.
        # If action not registered in sense, throw error.
        solfac_names = cell.class_solfac_names()
        for i, name in zip(range(len(solfac_names)), solfac_names):
            coeff = cell.sense[self.action.name()][i]
            vec = self.action.value(cell, solfacs[name])
            for j in range(1):
                sum[j] += coeff*vec[j]
        return tuple(sum)

class Linear_integrator3d3s(object):
    def __init__(self, action):
        self.action = action

    def output(self, solfacs, cell):
        sum = [0, 0, 0]
        # cell.solfacs is list of soluble factors that cell binds to.
        # If action not registered in sense, throw error.
        solfac_names = cell.class_solfac_names()
        for i, name in zip(range(len(solfac_names)), solfac_names):
            coeff = cell.sense[self.action.name()][i]
            vec = self.action.value(cell, solfacs[name])
            for j in range(3):
                sum[j] += coeff*vec[j]
        return tuple(sum)
 
class Macrophage_linear_integrator2d1s(object):
    def __init__(self, action):
        self.action = action

    def output(self, solfacs):
        sum = [0]
        # cell.solfacs is list of soluble factors that cell binds to.
        # If action not registered in sense, throw error.
        solfac_names = Macrophage2d.class_solfac_names()
        for i, name in zip(range(len(solfac_names)), solfac_names):
            coeff = Macrophage2d.class_sense()[self.action.name()][i]
            vec = self.action.value(solfacs[name])
            for j in range(1):
                sum[j] += coeff*vec[j]
        return tuple(sum)

class Macrophage_linear_integrator2d2s(object):
    def __init__(self, action):
        self.action = action

    def output(self, solfacs):
        sum = [0, 0]
        # cell.solfacs is list of soluble factors that cell binds to.
        # If action not registered in sense, throw error.
        solfac_names = Macrophage2d.class_solfac_names()
        for i, name in zip(range(len(solfac_names)), solfac_names):
            coeff = Macrophage2d.class_sense()[self.action.name()][i]
            vec = self.action.value(solfacs[name])
            for j in range(2):
                sum[j] += coeff*vec[j]
        return tuple(sum)

class Macrophage_linear_integrator3d1s(object):
    def __init__(self, action):
        self.action = action

    def output(self, solfacs):
        sum = [0]
        # cell.solfacs is list of soluble factors that cell binds to.
        # If action not registered in sense, throw error.
        solfac_names = Macrophage3d.class_solfac_names()
        for i, name in zip(range(len(solfac_names)), solfac_names):
            coeff = Macrophage3d.class_sense()[self.action.name()][i]
            vec = self.action.value(solfacs[name])
            for j in range(1):
                sum[j] += coeff*vec[j]
        return tuple(sum)

class Macrophage_linear_integrator3d3s(object):
    def __init__(self, action):
        self.action = action

    def output(self, solfacs):
        sum = [0, 0, 0]
        # cell.solfacs is list of soluble factors that cell binds to.
        # If action not registered in sense, throw error.
        solfac_names = Macrophage3d.class_solfac_names()
        for i, name in zip(range(len(solfac_names)), solfac_names):
            coeff = Macrophage3d.class_sense()[self.action.name()][i]
            vec = self.action.value(solfacs[name])
            for j in range(3):
                sum[j] += coeff*vec[j]
        return tuple(sum)
 
