# Supplementary material for: The Multiscale Systems Immunology project: software for cell-based immunological simulation
Source: Source Code Biol Med. 2008 Apr 28;3:6. doi: 10.1186/1751-0473-3-6 (PMC2426691; doi:10.1186/1751-0473-3-6)
Supplement: Additional file 1 — MSI source code. Source code for the MSI project. [file 1751-0473-3-6-S1.gz › msi-release-tmp/python/msipy/cell_state.py]

class Cell_state(object):
    """Base class just has a state dictionary and accessors."""
    def __init__(self):
        self.state = {}
    
    def get_protein_conc(self, protein):
        """Accessor for exposed protein variables."""
        if self.proteins.has_key(protein):
            return self.proteins[protein].conc
    
    def set_protein_conc(self, protein, value):
        """Mutator for exposed protein variables."""
        if self.proteins.has_key(protein):
            self.proteins[protein].conc = value

    def inc_protein_conc(self, protein, value):
        """Increments protein variable by value.""" 
        if self.proteins.has_key(protein):
            self.proteins[protein].conc += value

    def dec_protein_conc(self, protein, value):
        """Decrements protein variable by value."""
        if self.proteins.has_key(protein):
            self.proteins[protein].conc -= value

class Cell_state2d(Cell_state):
    pass

class Cell_state3d(Cell_state):
    pass

class Complex_cell_state(Cell_state):
    def __init__(self, receptors, inducers, promoters, genes, proteins):
        super(Complex_cell_state, self).__init__()
        self.receptors = receptors
        self.inducers = inducers
        self.promoters = promoters
        self.genes = genes
        self.proteins = proteins
        #self.state = proteins
        #self.reg_proteins = reg_proteins
        #self.sec_proteins = sec_proteins
        #for protein in (proteins):
        #    self.state[protein.name] = protein
            
    def update(self, dt, solfacs, cell):
        for receptor in self.receptors:
            receptor.update(dt, solfacs, cell)
        for inducer in self.inducers:
            inducer.update(dt)
        for promoter in self.promoters:
            promoter.update(dt)
        for gene in self.genes:
            gene.update(dt)
        for reg_protein in self.reg_proteins:
            reg_protein.update(dt)
        for sec_protein in self.sec_proteins:
            sec_protein.update(dt)        

class Complex_cell_state2d(Complex_cell_state):
    pass

class Complex_cell_state3d(Complex_cell_state):
    pass
