# Supplementary material for: The Multiscale Systems Immunology project: software for cell-based immunological simulation
Source: Source Code Biol Med. 2008 Apr 28;3:6. doi: 10.1186/1751-0473-3-6 (PMC2426691; doi:10.1186/1751-0473-3-6)
Supplement: Additional file 1 — MSI source code. Source code for the MSI project. [file 1751-0473-3-6-S1.gz › msi-release-tmp/python/msipy/promoter.py]

from numpy.random import random
from numpy import exp
from utility import linear_sum

class Promoter(object):
    def __init__(self, inducers, relax_k, state=0, f_combiner=sum):
        self.inducers = inducers
        self.relax_k = relax_k
        self.state = state
        self.f_combiner = f_combiner
        
    def get_state(self):
        return self.state
        
    def set_state(self, value):
        self.state = value
            
    def update(self, dt):
        if self.state:
            # p = 1-exp(-self.relax_k*dt)
            p = 1-self.relax_k*dt
        else:
            # p = 1-exp(-self.f_combiner([inducer.get_intensity() for inducer in self.inducers])*dt)
            p = self.f_combiner([inducer.get_intensity() for inducer in self.inducers])*dt
        if random() < p:
            self.set_state(1)
        else:
            self.set_state(0)
            
class Promoter2d(Promoter):
    pass

class Promoter3d(Promoter):
    pass
