# Supplementary material for: The Multiscale Systems Immunology project: software for cell-based immunological simulation
Source: Source Code Biol Med. 2008 Apr 28;3:6. doi: 10.1186/1751-0473-3-6 (PMC2426691; doi:10.1186/1751-0473-3-6)
Supplement: Additional file 1 — MSI source code. Source code for the MSI project. [file 1751-0473-3-6-S1.gz › msi-release-tmp/python/msipy/utils.py]

def isIterable(x):
    try:
        x=iter(x)
    except:
        pass 
    else:
        return True
    try:
        for i in x:
            return True                 # iterable
        else: return True               # iterable, although empty
    except:
        return False

def flatten(L):
    result = []
    for item in L:
        result.extend(item)
    return result

## Class for returning information about cells from simulation.
class Data(object):
    def __init__(self, pos):
        self.pos = pos

# Dummy function for compatability with the corresponding function in
# randutil.cpp.
def set_state():
    pass
