# Supplementary material for: The Multiscale Systems Immunology project: software for cell-based immunological simulation
Source: Source Code Biol Med. 2008 Apr 28;3:6. doi: 10.1186/1751-0473-3-6 (PMC2426691; doi:10.1186/1751-0473-3-6)
Supplement: Additional file 1 — MSI source code. Source code for the MSI project. [file 1751-0473-3-6-S1.gz › msi-release-tmp/python/msipy/geometry.py]

"""Implements geometric objects."""
from numpy import array, floor, log, ceil
#from memoize import memoize

#def log2(n):
    #"""Returns number of bits needed for n."""
    #return log(n)/log(2)

#def tobase(b,n,result=''):
    #"""Converts number n to base b."""
    #if n == 0:
        #if result:
            #return result
        #else:
            #return '0'
    #else:
        #return tobase(b,n/b,str(n%b)+result)

#def makeBinaryStrings(n):
    #"""Converts a number to a binary string padded to appropriate length."""
    #size = int(ceil(log2(n)))
    #return [tobase(2, i).rjust(size, '0') for i in range(n)]

#def makeTuple(alist):
    #"""Extracts coordinates of alist using embedded bit vector."""
    #return tuple([l[0][l[1]] for l in alist])

#def makeKeys(lower, upper):
    #"""Returns a list of tuples spanning the cubic volume from lower to upper."""
    #arrays = [range(low, high) for low, high in zip(lower, upper)]
    ## number of dimensions
    #n = upper[0] - lower[0]
    #positions = makeBinaryStrings(2**n)
    #return [makeTuple(zip(arrays, map(int, list(p)))) for p in positions]


class Shape(object):
    """A GeometricObject has a position and a spatial extent."""
    def __init__(self, pos):
        self._position = array(pos)

    def position(self):
        return self._position

    def set_position(self, position):
        self._position = position

    def getExtent(self, h):
        """Returns voxels occupied in world units"""
        pass

class Sphere(Shape):
    def __init__(self, position, radius):
        self.radius = radius
        super(Sphere, self).__init__(position)

#     def get_extent(self):
#         try:
#             position = array(self.position(), 'd')
#             radius = self.radius
#             lower = map(int, floor(position - radius))
#             upper = map(int, ceil(position + radius))
#             return self.getKeys(lower, upper)
#         except OverflowError:
#             return []
        
    def get_radius(self):
        return self.radius
    
class Sphere2d(Sphere):
    pass
#     def getKeys(self, lower, upper):
#         return [(i,j) for i in range(lower[0], upper[0]) for j in range(lower[1], upper[1])]
#     getKeys = memoize(getKeys)

class Sphere3d(Sphere):
    pass
#     def getKeys(self, lower, upper):
#         return [(i,j,k) for i in range(lower[0], upper[0]) for j in range(lower[1], upper[1]) for k in range(lower[2], upper[2])]
#     getKeys = memoize(getKeys)

    
