# Supplementary material for: The Multiscale Systems Immunology project: software for cell-based immunological simulation
Source: Source Code Biol Med. 2008 Apr 28;3:6. doi: 10.1186/1751-0473-3-6 (PMC2426691; doi:10.1186/1751-0473-3-6)
Supplement: Additional file 1 — MSI source code. Source code for the MSI project. [file 1751-0473-3-6-S1.gz › msi-release-tmp/python/msipy/memoize.py]

"""Memoize closure for caching function results. From Python Cookbook (2nd Ed) recipe 18.5"""

def memoize(fn):
    """Cache fn results to avoid re-computation."""
    memo = {}
    def memoizer(*args, **kwargs):
        # can't memoize if there are named arguments
        if kwargs:
            return fn(*args, **kwargs)
        try:
            try:
                return memo[args]
            except KeyError:
                memo[args] = result = fn(*args)
                return result
        except TypeError:
            # some mutable arguments, bypassing memoizing
            return fn(*args)
    return memoizer
        
