# Supplementary material for: The Multiscale Systems Immunology project: software for cell-based immunological simulation
Source: Source Code Biol Med. 2008 Apr 28;3:6. doi: 10.1186/1751-0473-3-6 (PMC2426691; doi:10.1186/1751-0473-3-6)
Supplement: Additional file 1 — MSI source code. Source code for the MSI project. [file 1751-0473-3-6-S1.gz › msi-release-tmp/python/msipy/signals.py]

"""Prototype for ligand->receptor->mediator->activator->effector cascade.
Issues:
* check equation for mediator
* derive equation for activator
* how to represent ligand concentration changes due to binding/dissociation
** adjust sink/source term for PDE solver
* implement generic model for rate equation
* implement multiple receptors
** facade pattern for individual receptor signal transduction cascades

"""

class Cell(object):
    def __init__(self, signals, synthesis, degrade):
        self.signals = signals
        self.synthesis = synthesis
        self.degrade = degrade

    def update(self, dt):
        for signal in self.signals:
            signal.update(dt)

    def clear(self):
        for signal in self.signals:
            signal.clear()

    def report(self):
        for signal in self.signals:
            signal.report()

class Signal(object):
    """Facade for signal transduction cascade."""
    def __init__(self, cell, ligand, receptor, mediator, activator, effector):
        self.synthesis = cell.synthesis.get(receptor.name, 0.0)
        self.degrade_free = cell.degrade.get(receptor.name + '_free', 0.0)
        self.degrade_bound = cell.degrade.get(receptor.name + '_bound', 0.0)
        self.ligand = ligand # would look like cell.get_local_conc(ligand) in actual code
        self.receptor = receptor
        self.mediator = mediator
        self.activator = activator
        self.effector = effector

    def update(self, dt):
        # problem if objects are shared since they will be updated twice - workaround with updated flags kludge
        # actually, we need an interaction graph and some way to decide how to resolve updates when two or more nodes converge on a single node
        # current implementation - ONLY first pathway to reach common intermediate node has any effect
        # without locks - it would be an AND effect versus current 'lazy' XOR which might actually make more sense
        # ideally, each mediator would actually have an associated convergence policy for immediate upstream nodes
        self.ligand.update(dt)
        self.receptor.update(self.ligand, self.synthesis, self.degrade_free, self.degrade_bound, dt)
        self.mediator.update(self.receptor.bound, dt)
        self.activator.update(self.mediator.conc, dt)
        self.effector.update(self.activator.conc, dt)

    def clear(self):
        # clear updated flags
        self.receptor.updated = False
        self.mediator.updated = False
        self.activator.updated = False
        self.effector.updtaed = False

    def report(self):
        print '%12s: %6.2f\t%12s: %6.2f\t%12s: %6.2f\t%12s: %6.2f\t%12s: %6.2f\t%12s: %6.2f' % \
              (self.ligand.name, self.ligand.conc,
               self.receptor.name + '_bound', self.receptor.bound,
               self.receptor.name + '_free', self.receptor.free,
               self.mediator.name, self.mediator.conc,
               self.activator.name, self.activator.conc,
               self.effector.name, self.effector.rate)

class Ligand(object):
    def __init__(self, name='', conc=0.0):
        self.name = name
        self.conc = conc

    def update(self, dt):
        # should get updated local concentration from environment
        self.conc += 1.0*dt

    def report(self):
        print '%s: %6.2f\t' % (self.name, self.conc), 

class Receptor(object):
    def __init__(self, name='', free=0.0, bound=0.0, kon=None, koff=None):
        self.name = name
        self.free = free
        self.bound = bound
        if kon == None:
            self.kon = {}
        else:
            self.kon = kon
        if koff == None:
            self.koff = {}
        else:
            self.koff = koff
        self.updated = False

    def update(self, ligand, synthesis, degrade_free, degrade_bound, dt):
        # kiv create model object and generic model solver for this part
        # current model has no recycling of receptors
        if not self.updated:
            self.free += (self.koff.get(ligand.name, 0.0)*self.bound - self.kon.get(ligand.name, 0.0)*self.free*ligand.conc + synthesis - degrade_free*self.free)*dt
            self.bound += (self.kon.get(ligand.name, 0.0)*self.free*ligand.conc - self.koff.get(ligand.name, 0.0)*self.bound - degrade_bound*self.bound)*dt
            self.updated = True

class Mediator(object):
    """Abstraction of signal cascade."""
    def __init__(self, name='', conc=0.0, alpha=0.0, beta=0.0):
        self.name = name
        self.conc = conc
        self.alpha = alpha
        self.beta = beta
        self.updated = False

    def update(self, bound, dt):
        if not self.updated:
            self.conc += ((self.alpha*bound+self.beta)/(self.alpha/(self.alpha*bound+self.beta))-self.conc)*dt
            self.updated = True

class Activator(object):
    """Abstraction of transcription factor."""
    def __init__(self, name='', conc=0.0, threshold=0.0):
        self.name = name
        self.conc = conc
        self.threshold = threshold
        self.updated = False

    def update(self, mediator, dt):
        # implement bistable dynamics later - use dumb threshold model for prototype
        if not self.updated:
            if mediator > self.threshold:
                self.conc = 1.0
            else:
                self.conc = 0.0
            self.updated = True

class Effector(object):
    """Abstraction of effector gene."""
    def __init__(self, name, rate=0.0, maxRate=0.0):
        self.name = name
        self.maxRate = maxRate
        self.rate = rate
        self.updated = False

    def update(self, activator, dt):
        if not self.updated:
            self.rate = activator*self.maxRate
            self.updated = True

def main():
    """Basic test of system."""
    # tnf signal cascade elements
    tnf_receptor = Receptor(name='TnfR', free=100,bound=0,kon={'Tnf':0.1},koff={'Tnf':10.0})
    tnf_mediator = Mediator(name='TnfM', conc=0.0,alpha=1.0,beta=1.0)
    tnf_activator = Activator(name='TnfA', conc=0.0,threshold=5.0)
    tnf_effector = Effector(name='TnfE', rate=0.0,maxRate=1.0)
    tnf = Ligand('Tnf', 0.5)

    # toll signal cascade elements
    toll_receptor = Receptor(name='TollR', free=100,bound=0,kon={'Pamp':0.1},koff={'Pamp':10.0})
    toll_mediator = Mediator(name='TollM', conc=0.0,alpha=2.0,beta=2.0)
    toll_activator = Activator(name='TollA', conc=0.0,threshold=10.0)
    toll_effector = Effector(name='TollE', rate=0.0,maxRate=2.0)
    pamp = Ligand('Pamp', 0.0)

    # create cell, add signal cascades
    synthesis = {'TnfR':1.0, 'TollR':0.1}
    degrade = {'TnfR_free':0.0, 'TnfR_bound':1.0, 'TollR_free':0.0, 'TollR_bound':2.0}
    macrophage = Cell(signals=None, synthesis=synthesis, degrade=degrade)
    tnf_signal = Signal(macrophage, tnf, tnf_receptor, tnf_mediator, tnf_activator, tnf_effector)
    toll_signal = Signal(macrophage, pamp, toll_receptor, toll_mediator, toll_activator, toll_effector)
    macrophage.signals = [tnf_signal,toll_signal]

    # test system
    dt = 0.1
    print '%s: %6.1f' % ('Time', 0)
    macrophage.report()
    for t in range(25):
        print '%s: %6.1f' % ('Time', (t+1)*dt)
        macrophage.update(dt)
        macrophage.report()
        macrophage.clear()

if __name__ == '__main__':
    main()
