# Supplementary material for: The Multiscale Systems Immunology project: software for cell-based immunological simulation
Source: Source Code Biol Med. 2008 Apr 28;3:6. doi: 10.1186/1751-0473-3-6 (PMC2426691; doi:10.1186/1751-0473-3-6)
Supplement: Additional file 1 — MSI source code. Source code for the MSI project. [file 1751-0473-3-6-S1.gz › msi-release-tmp/python/msipy/border.py]

from chooser import Chooser
from random import random, uniform
from numpy.random import randint
from numpy import array, ones, zeros
from environment import Environment

class Border(object):
    def __init__(self, lower, upper, dim):
        self.lower = lower
        self.upper = upper
        self.dim = dim
        
    def get_source(self, wall=None):
        if wall is None:
            wall = randint(0, 2*self.dim) # randint includes upper limit!!!
        source = zeros(self.dim, 'd')
        for i in range(self.dim):
            source[i] = uniform(self.lower[i], self.upper[i])
        # unified algorithm - works in any number of dimensions
        # basic idea is to generate a random vector of size dim between lower and upper limits
        # then choose a random wall, and set it randomly to its lower or upper boundary value
        coord = wall % self.dim
        upper_or_lower = wall / self.dim
        source[coord] = (self.lower[coord], self.upper[coord])[upper_or_lower]
        return source
    
    def get_source_det(self, wall):
        """For compatibility with C++ tests"""
        return self.get_source(wall)

class Border2d(Border):
    def __init__(self, lower, upper):
        super(Border2d, self).__init__(lower, upper, 2)

class Border3d(Border):
    def __init__(self, lower, upper):
        super(Border3d, self).__init__(lower, upper, 3)
        
if __name__ == '__main__':
    b2 = Border([50, 50], [100, 100], 2)
    b3 = Border([0, 0, 0], [100, 100, 100], 3)
    for i in range(10):
        print b2.get_source()
    print '='*80
    for i in range(10):
        print b2.get_source(3)
    print '='*80
    for i in range(10):
        print b3.get_source()
    print '='*80
    for i in range(10):
        print b3.get_source(5)
        
