# Supplementary material for: The Multiscale Systems Immunology project: software for cell-based immunological simulation
Source: Source Code Biol Med. 2008 Apr 28;3:6. doi: 10.1186/1751-0473-3-6 (PMC2426691; doi:10.1186/1751-0473-3-6)
Supplement: Additional file 1 — MSI source code. Source code for the MSI project. [file 1751-0473-3-6-S1.gz › msi-release-tmp/python/msipy/state.py]

from numpy import zeros

class State(object):
    """State of cell."""
    def __init__(self, mb, sb, name="", threshold=0):
        self.mb = mb
        self.sb = sb
        self._name = name
        self.threshold = threshold

    def name(self):
        return self._name
        
    def remove_solfac(self, name):
        self.sb.remove_solfac(name)
    
    def add_solfac(self, name, value):
        self.sb.add_solfac(name, value)
        
    def change_solfac(self, name, value):
        self.sb.change_solfac(name, value)

    def secretion_rate(self, name):
        """Return secretion rate."""
        return self.sb.secretion_rate(name)

    def displace(self, dt, vd, solfacs=None, cell=None):
        """Return displacement."""
        return tuple(self.mb.displace(dt, vd, solfacs, cell))

    def switch_to_activated(self, output):
        """Default for activated is a no-op"""
        return False

    #     ## activated_state defaults to returning pointer to self.
    #     def activated_state(self):
    #         return self.name()
    
    def force(self):
        return self.mb.force()
    def set_force(self, f):
        self.mb.set_force(f)

class State2d(State):
    pass

class State3d(State):
    pass

class Bacillus_state(State):
    """Basic state for bacillus."""
    def __init__(self, sb, mb, threshold=0):
        super(Bacillus_state, self).__init__(sb, mb, "Bacillus_state", threshold)

class Bacillus_state2d(Bacillus_state):
    pass
        
class Bacillus_state3d(Bacillus_state):
    pass
        
class Macrophage_naive_state(State):
    """Naive state for macrophage."""
    def __init__(self, sb, mb, threshold=0):
        super(Macrophage_naive_state, self).__init__(sb, mb, "Macrophage_naive_state", threshold)
    def switch_to_activated(self, output):
        if output[0] < self.threshold:
            return False
        else:
            return True
    def activated_state(self):
        return "Macrophage_activated_state"

class Macrophage_naive_state2d(Macrophage_naive_state):
    pass

class Macrophage_naive_state3d(Macrophage_naive_state):
    pass

class Macrophage_activated_state(State):
    """Activated state for macrophage."""
    def __init__(self, sb, mb, threshold=0):
        super(Macrophage_activated_state, self).__init__(sb, mb, "Macrophage_activated_state", threshold)

class Macrophage_activated_state2d(Macrophage_activated_state):
    pass

class Macrophage_activated_state3d(Macrophage_activated_state):
    pass
