# Supplementary material for: The Multiscale Systems Immunology project: software for cell-based immunological simulation
Source: Source Code Biol Med. 2008 Apr 28;3:6. doi: 10.1186/1751-0473-3-6 (PMC2426691; doi:10.1186/1751-0473-3-6)
Supplement: Additional file 1 — MSI source code. Source code for the MSI project. [file 1751-0473-3-6-S1.gz › msi-release-tmp/python/msipy/reaction.py]

class Reaction(object):
    def __init__(self, r1, r2, k1, k2, rate):
        """Model for the hardcoded simple equation k1*r1 + k2*r2 -> _ with rate r."""
        self.r1 = r1
        self.r2 = r2
        self.k1 = k1
        self.k2 = k2
        self.rate = float(rate)
