# Supplementary material for: The Multiscale Systems Immunology project: software for cell-based immunological simulation
Source: Source Code Biol Med. 2008 Apr 28;3:6. doi: 10.1186/1751-0473-3-6 (PMC2426691; doi:10.1186/1751-0473-3-6)
Supplement: Additional file 1 — MSI source code. Source code for the MSI project. [file 1751-0473-3-6-S1.gz › msi-release-tmp/python/msipy/fCAMView.py]

from OpenGL.GL import *
from OpenGL.GLU import *
from OpenGL.GLUT import *
from math import pi, cos
from validation import validate
import sys
import time

class Macrophage(object):
    pass

class Bacillus(object):
    pass

class FCAMView(object):

    def __init__(self, filename):
        self. light0_ambient = [0.5, 0.5, 0.5, 1.0]
        self.light0_diffuse = [0.0, 0.0, 0.0, 1.0]
        self.light1_diffuse = [0.7, 0.7, 0.7, 1.0]
        self.light1_specular = [1.0, 1.0, 1.0, 1.0]
        self.light1_position = [1.0, 1.0, 1.0, 0.0]
        self.matNone = [0.0, 0.0, 0.0, 0.0]
        self.matSpecular = [1.0, 1.0, 1.0, 1.0]
        self.matDiffBac = [1.0, 1.0, 0.0, 1.0]
        self.matDiffMac = [0.0, 0.0, 1.0, 1.0]
        self.matDiffMacAct = [1.0, 0.0, 0.0, 1.0]
        self.matDiffMacRef = [0.5, 0.5, 0.5, 1.0]
        self.matShine = 16.0
        self.matNoShine = 0.0

        self.frameAmbient = [1.0, 1.0, 1.0, 1.0]

        self.viewAngle = 35.0

        self.maxMac = 10000
        self.maxBac = 1000

        self.bkgndColor = [0.0, 0.0, 0.0, 0.0]
        self.position = [400.0, 400.0, 400.0, 0.0]
        self.viewAngle = 30.0
        self.rhoAngle = 1.1
        self.omegaSphere = 100.0
        self.dOmega = 1.0
        self.scale = 800.0
        self.delayTime = 20.0
        self.linewidth = 2.0

        self.f = open(filename, 'r')
        defaults = validate('default.config', 'default.configspec')
        self.macRadius = defaults['Sphere']['MacrophageSphere']['radius']
        self.bacRadius = defaults['Sphere']['BacillusSphere']['radius']

    
    def init(self):
        glutInitDisplayMode(GLUT_DOUBLE | GLUT_DEPTH)
        glutInitWindowPosition(300, 0)
        glutInitWindowSize(800, 800)
        ret = glutCreateWindow("duke university laboratory of computational immunology")

        self.macList = glGenLists(1)
        glNewList(self.macList, GL_COMPILE)
        glutSolidSphere(self.macRadius, 16, 16)
        glEndList()

        self.bacList = glGenLists(1)
        glNewList(self.bacList, GL_COMPILE)
        glutSolidSphere(self.bacRadius, 8, 8)
        glEndList()

        glEnable(GL_LIGHTING)
        glEnable(GL_LIGHT0)
        glLightfv(GL_LIGHT0, GL_AMBIENT, self.light0_ambient)
        glLightfv(GL_LIGHT0, GL_DIFFUSE, self.light0_diffuse)
        glLightfv(GL_LIGHT0, GL_SPECULAR, self.matNone)
        glEnable(GL_LIGHT1)
        glLightfv(GL_LIGHT1, GL_AMBIENT, self.matNone)
        glLightfv(GL_LIGHT1, GL_DIFFUSE, self.light1_diffuse)
        glLightfv(GL_LIGHT1, GL_SPECULAR, self.light1_specular)
        glLightfv(GL_LIGHT1, GL_POSITION, self.light1_position)
        glEnable(GL_DEPTH_TEST)
        glEnable(GL_CULL_FACE)
        glEnable(GL_BLEND)
        glBlendFunc(GL_SRC_ALPHA, GL_ONE_MINUS_SRC_ALPHA)
        glEnable(GL_LINE_SMOOTH)
        glLineWidth(self.linewidth)

        glMatrixMode(GL_PROJECTION)
        glLoadIdentity()
        gluPerspective(self.viewAngle, 1.0, 0.5, 20.0)
        glMatrixMode(GL_MODELVIEW)
        gluLookAt(0.0, 0.0, 5.0, 0.0, 0.0, 0.0, 0.0, 1.0, 0.0)
        glLoadIdentity()
        glTranslatef (0.0, 0.0, -3.0)
        zz = 1.0 / (1.25 * self.scale)
        glScalef(zz, zz, zz)
        glRotatef(35.0, 0.0, 1.0, 0.0)
        glRotatef(25.0, 1.0, 0.0, 1.0)

    def drawScene(self):

        global iterations
        iterations += 1
        
        # update agents

        try:
            t, nBac, nMac = self.f.readline().strip().split()
        except ValueError:
            print 'End of simulation after ' + str(iterations-1) + \
                  ' iterations.'
            raw_input()
            sys.exit()
        t = float(t)
        nBac, nMac = map(int, [nBac, nMac])
        dummy = self.f.readline()
        mac = []
        bac = []
        print 't = ' + str(t) + ' minutes'
        print 'nBac = ' + str(nBac)
        print 'nMac = ' + str(nMac)
        if nBac > self.maxBac:
            print 'UNCONTROLLED INFECTION ...'
            raw_input()
            sys.exit()
            
        for i in range(nBac):
            b = Bacillus()
            #             alive, mitotic, clock, rad, x, y, z = \
            #                  self.f.readline().strip().split()
            #             b.alive, b.mitotic = [alive, mitotic]
            #             b.clock, b.rad, b.x, b.y, b.z = map(float, [clock, rad, x, y, z])
            x, y, z = self.f.readline().strip().split()
            b.x, b.y, b.z = map(float, [x, y, z])
            bac.append(b)
            
        for i in range(nMac):
            m = Macrophage()
  
            #             alive, activated, intox, refractory, mitotic, apoptotic, clock, \
            #                    x, y, z, vx, vy, vz, phi, theta, fx, fy, fz, lam, chi, \
            #                    omega, maxPhi, rad = \
            #                    self.f.readline().strip().split()
            #             m.alive, m.activated, m.intox, m.refractory, m.mitotic, \
            #                      m.apoptotic = \
            #                      [alive, activated, intox, refractory, mitotic, apoptotic]
            x, y, z = self.f.readline().strip().split()
            m.x, m.y, m.z = map(float, [x, y, z])
            m.intox = m.activated = m.refractory = False
            mac.append(m)

        glEnable(GL_NORMALIZE)
        glEnable(GL_LIGHT0)
        glDisable(GL_LIGHT1)
        glClear(GL_DEPTH_BUFFER_BIT | GL_COLOR_BUFFER_BIT)
        glMaterialfv(GL_FRONT, GL_AMBIENT, self.frameAmbient)
        glMaterialfv(GL_FRONT, GL_DIFFUSE, self.frameAmbient)
        glMaterialfv(GL_FRONT, GL_SPECULAR, self.matNone)
        glMaterialfv(GL_FRONT, GL_EMISSION, self.matNone)
        self.omega = t * self.dOmega
        glPushMatrix()
        glRotatef(self.omega, 0.0, 1.0, 0.0)
        glutWireCube(self.scale)
        glFlush()
        glPopMatrix()

        glEnable(GL_LIGHT1)
        # render bacteria
        glMaterialfv(GL_FRONT, GL_DIFFUSE, self.matDiffBac)
        glMaterialfv(GL_FRONT, GL_AMBIENT, self.matDiffBac)
        glMaterialfv(GL_FRONT, GL_SPECULAR, self.matNone)
        glMaterialfv(GL_FRONT, GL_SHININESS, self.matNoShine)
        glMaterialfv(GL_FRONT, GL_EMISSION, self.matNone)

        for b in bac:
            glPushMatrix()
            glRotatef(self.omega, 0.0, 1.0, 0.0)
            glTranslatef(b.x, b.y, b.z)
            glCallList(self.bacList)
            glPopMatrix()

        # render macrophages
        glMaterialfv(GL_FRONT, GL_SHININESS, self.matShine)
        
        for m in mac:
            if m.intox == 'T':
                glMaterialfv(GL_FRONT, GL_DIFFUSE, self.matDiffMac)
                glMaterialfv(GL_FRONT, GL_AMBIENT, self.matDiffMac)
                glMaterialfv(GL_FRONT, GL_SPECULAR, self.matSpecular)
            elif m.activated == 'T':
                glMaterialfv(GL_FRONT, GL_DIFFUSE, self.matDiffMacAct)
                glMaterialfv(GL_FRONT, GL_AMBIENT, self.matDiffMacAct)
                glMaterialfv(GL_FRONT, GL_SPECULAR, self.matSpecular)
            elif m.refractory == 'T':
                glMaterialfv(GL_FRONT, GL_DIFFUSE, self.matDiffMacRef)
                glMaterialfv(GL_FRONT, GL_AMBIENT, self.matDiffMacRef)
                glMaterialfv(GL_FRONT, GL_SPECULAR, self.matSpecular)
            else:
                glMaterialfv(GL_FRONT, GL_DIFFUSE, self.matDiffMac)
                glMaterialfv(GL_FRONT, GL_AMBIENT, self.matDiffMac)
                glMaterialfv(GL_FRONT, GL_SPECULAR, self.matSpecular)
            glPushMatrix()
            glRotatef(self.omega, 0.0, 1.0, 0.0)
            glTranslatef(m.x, m.y, m.z)
            glRotatef(-self.omega + self.omegaSphere, 0.0, 1.0, 0.0)
            glCallList(self.macList)
            glPopMatrix()

        glFlush()
        glutSwapBuffers()

	time.sleep(0.1)

    def idle(self):
        glutPostRedisplay()

    def visible(self, vis):
        if vis == GLUT_VISIBLE:
            glutIdleFunc(self.idle)
        else:
            glutIdleFunc(None)

    def changeViewAngle(self, viewAngle):
        glMatrixMode(GL_PROJECTION)
        glLoadIdentity()
        gluPerspective(viewAngle, 1.0, 0.5, 20.0)
        glMatrixMode(GL_MODELVIEW)

    def arrows(self, key, x, y):
        """ Up and down arrows change viewing angle.
        Left and right arrows change frame rotation velocity. """
        if key == GLUT_KEY_UP:
            self.viewAngle /= self.rhoAngle
            self.changeViewAngle(self.viewAngle)
        if key == GLUT_KEY_DOWN:
            self.viewAngle *= self.rhoAngle
            self.changeViewAngle(self.viewAngle)
        if key == GLUT_KEY_RIGHT:
            self.omega += self.dOmega
        if key == GLUT_KEY_LEFT:
            self.omega -= self.dOmega

    
    def keys(self, key, x, y):
        """ Keys functionality not implemented at present. """
        if key == 'r':
            self.rotating = not self.rotating
        elif key == 'f':
            self.frozen = not self.frozen

    def run(self):
        glutInit(sys.argv)
        self.init()
        glutDisplayFunc(self.drawScene)
        glutVisibilityFunc(self.visible)
        glutSpecialFunc(self.arrows)
        # glutKeyboardFunc(self.keys)
        glutMainLoop()

if __name__ == '__main__':
    if sys.argv[1:]:
        filename = sys.argv[1]
    else:
        filename = 'dat1.txt'

    iterations = 0

    viewer = FCAMView(filename)
    viewer.run()
    
        
