# Supplementary material for: The Multiscale Systems Immunology project: software for cell-based immunological simulation
Source: Source Code Biol Med. 2008 Apr 28;3:6. doi: 10.1186/1751-0473-3-6 (PMC2426691; doi:10.1186/1751-0473-3-6)
Supplement: Additional file 1 — MSI source code. Source code for the MSI project. [file 1751-0473-3-6-S1.gz › msi-release-tmp/python/msipy/builder.py]

from utils import isIterable

class Builder(object):
    """Builds instances."""
    def __init__(self, factory):
        self.factory = factory
        self.instance = None

    def create(self, name):
        constructor = self.factory.__getattribute__('create' + name)
        # self.instance.__setattr__(name, constructor())
        self.instance = constructor()

    def add(self, name, value):
        self.instance.__setattr__(name, value)

    def addClass(self, group):
        constructor = self.factory.__getattribute__('create' + group[1])
        attr = constructor()
        self.instance.__setattr__(group[0], attr)

    def addClassList(self, group):
        attrList = []
        for value in group[1]:
            constructor = self.factory.__getattribute__('create' + value)
            attr = constructor()
            attrList.append(attr)
        self.instance.__setattr__(group[0], attrList)

    def addComposite(self, group):
        b = group[-1](self.factory, *group[2:-1])
        grp = b.build(group[1])
        self.add(group[0], grp)
        
    def clear(self):
        self.instance = None

    def build(self, name):
        self.clear()
        self.create(name)
        return self.instance

class DiffusionManagerBuilder(Builder):
    def __init__(self, factory, rxnsGroup):
        self.rxnsGroup = rxnsGroup
        super(DiffusionManagerBuilder, self).__init__(factory)
        
    def build(self, name):
        self.clear()
        self.create(name)
        self.addClassList(self.rxnsGroup)
        return self.instance

class PoissonImmigrationManagerBuilder(Builder):
    def __init__(self, factory, borderGroup, sensorGroup):
        self.borderGroup = borderGroup
        self.sensorGroup = sensorGroup
        super(PoissonImmigrationManagerBuilder, self).__init__(factory)
        
    def build(self, name):
        self.clear()
        self.create(name)
        self.addClass(self.borderGroup)
        self.addClassList(self.sensorGroup)
        return self.instance

class StateBuilder(Builder):
    def __init__(self, factory, sbGroup, mbGroup):
        self.sbGroup = sbGroup
        self.mbGroup = mbGroup
        super(StateBuilder, self).__init__(factory)

    def build(self, name):
        self.clear()
        self.create(name)
        self.addClass(self.sbGroup)
        self.addClass(self.mbGroup)
        return self.instance

class CellBuilder(Builder):
    def __init__(self, factory, stateGroup, shapeGroup, squashSRGroup, motilitySRGroup):
        self.stateGroup = stateGroup
        self.shapeGroup = shapeGroup
        self.squashSRGroup = squashSRGroup
        self.motilitySRGroup = motilitySRGroup
        super(CellBuilder, self).__init__(factory)

    def build(self, name):
        self.clear()
        self.create(name)
        self.addComposite(self.stateGroup)
        self.addClass(self.shapeGroup)
        self.addClass(self.squashSRGroup)
        self.addClass(self.motilitySRGroup)
        return self.instance

class EnvironmentBuilder(Builder):
    def __init__(self, factory, dmGroup, cmGroup, imGroup):
        self.dmGroup = dmGroup
        self.cmGroup = cmGroup
        self.imGroup = imGroup
        super(EnvironmentBuilder, self).__init__(factory)

    def build(self, name):
        self.clear()
        self.create(name)
        self.addComposite(self.dmGroup)
        self.addClass(self.cmGroup)
        self.addComposite(self.imGroup)
        return self.instance
