# Supplementary material for: The Multiscale Systems Immunology project: software for cell-based immunological simulation
Source: Source Code Biol Med. 2008 Apr 28;3:6. doi: 10.1186/1751-0473-3-6 (PMC2426691; doi:10.1186/1751-0473-3-6)
Supplement: Additional file 1 — MSI source code. Source code for the MSI project. [file 1751-0473-3-6-S1.gz › msi-release-tmp/python/msipy/grid.py]

"""Grid classes define coordinate changes. 
Currently the only grid is a linear scalar mapping between PDE mesh and world coordinates.
The most basic interface a grid must provide is pos_to_node()."""

from numpy import around, alltrue, zeros, array, floor, all, ones, zeros
from numpy.random import poisson

class Grid(object):
    """Maps between the PDE and physical coordinate systems. Simplest to have origin = 0.
    grid_lower, grid_upper and grid_size are INTEGER coordinates -> specify nodes in mesh
    lower, upper and size are FLOAT coordinates -> specify positions in world
    h is the length of one node unit in physical units
    """
    def __init__(self, grid_size, h, grid_lower, dim):
        """size, lower should be ints. h should be float."""
        # new
        self.dim = dim
        self._grid_size = grid_size
        self._grid_lower = grid_lower
        self._grid_upper = grid_lower + grid_size - 1
        
        self._size = (grid_size-1)*h # changed
        self._h = h                        
        # self._lower = map(int, lower)
        # self._upper = map(int, lower + size*h)
        self._lower = grid_lower*h

        # Dec 1 2007 - fix to be consistent with grid.cpp
        # self._upper = (grid_lower+grid_size-1)*h
        self._upper = self._lower + self._size
        self._node_volume = self._h**dim
        
        
    def h(self):
        return self._h
      
    #def lower(self):
    #    return self._lower

    #def upper(self):
    #    return self._upper
    
    def size(self):
        return self._size

    def grid_lower(self):
        return self._grid_lower
    
    def grid_upper(self):
        return self._grid_upper
    
    def grid_size(self):
        return self._grid_size
    
    def pos_to_node(self, pos):
        """Translate a position into int node coordinates using rounding."""
        pos = array(pos, 'd') - self._lower
        return tuple(map(int, floor(pos/self._h) + self.grid_lower()))

    def node_to_pos(self, node):
        """Translate a node position to physical position"""
        return (self.h()*(array(node) - self.grid_lower()) + self.lower())

    def pos_to_grid(self, pos):
        """Translate a position into node coordinates without rounding."""
        pos = array(pos, 'd') - self._lower
        return tuple(pos/self._h + self.grid_lower())
        
    def in_bounds(self, node):
        """Check that object within grid. Use open-closed boundaries."""
        return alltrue([self.grid_lower()[i] <= node[i] <= self.grid_upper()[i]
                        for i in range(len(node))])

class Grid2d(Grid):
    def __init__(self, grid_size=zeros(2), h=0.0, grid_lower=zeros(2)):
        super(Grid2d, self).__init__(grid_size, h, grid_lower, 2)

class Grid3d(Grid):
    def __init__(self, grid_size=zeros(3), h=0.0, grid_lower=zeros(3)):
        super(Grid3d, self).__init__(grid_size, h, grid_lower, 3)
