# Supplementary material for: The Multiscale Systems Immunology project: software for cell-based immunological simulation
Source: Source Code Biol Med. 2008 Apr 28;3:6. doi: 10.1186/1751-0473-3-6 (PMC2426691; doi:10.1186/1751-0473-3-6)
Supplement: Additional file 1 — MSI source code. Source code for the MSI project. [file 1751-0473-3-6-S1.gz › msi-release-tmp/python/msipy/msi-sim-io.wpr]

#!wing
#!version=2.0
##################################################################
# Wing IDE project file                                          #
##################################################################
[project attributes]
proj.file-list = [loc('action.py'),
                  loc('behavior.py'),
                  loc('border.py'),
                  loc('builder.py'),
                  loc('builder_or_abstract_factory.py'),
                  loc('cell.py'),
                  loc('cell.py.orig'),
                  loc('cell_factory.py'),
                  loc('cell_state.py'),
                  loc('chooser.py'),
                  loc('clock.py'),
                  loc('configobj.py'),
                  loc('create_from_db.py'),
                  loc('diffusion.py'),
                  loc('environment.py'),
                  loc('environment.py.orig'),
                  loc('error.py'),
                  loc('factory.py'),
                  loc('fCAMView.py'),
                  loc('foo.py'),
                  loc('gene.py'),
                  loc('generics.py'),
                  loc('generic_builder.py'),
                  loc('generic_factory.py'),
                  loc('geometry.py'),
                  loc('grid.py'),
                  loc('grid.py.orig'),
                  loc('immigration.py.orig'),
                  loc('inducer.py'),
                  loc('inducer.py.orig'),
                  loc('integrator.py'),
                  loc('kernel.py'),
                  loc('local_environment.py'),
                  loc('memoize.py'),
                  loc('motility.py'),
                  loc('msi-sim-io.wpr.orig'),
                  loc('msi_utils.py'),
                  loc('occupation.py'),
                  loc('occupation.py.orig'),
                  loc('pass_to_fortran.py'),
                  loc('promoter.py'),
                  loc('protein.py'),
                  loc('protein.py.orig'),
                  loc('reaction.py'),
                  loc('reaction_diffusion.py'),
                  loc('README.kernel'),
                  loc('receptor.py'),
                  loc('receptor.py.orig'),
                  loc('run1.config'),
                  loc('run1.dat'),
                  loc('scratch.py'),
                  loc('secretion.py'),
                  loc('sensor.py'),
                  loc('signals.py'),
                  loc('simulation.py'),
                  loc('singleton.py'),
                  loc('solfac.py'),
                  loc('solfac.py.orig'),
                  loc('state.py'),
                  loc('state_factory.py'),
                  loc('stimulus_response.py'),
                  loc('testing.py'),
                  loc('test_all.py'),
                  loc('test_cell.py'),
                  loc('test_cell.py.orig'),
                  loc('test_fig4.py'),
                  loc('test_io.py'),
                  loc('test_io.py.orig'),
                  loc('test_motility_detail.py'),
                  loc('tnf_params.py'),
                  loc('traffic.py'),
                  loc('transition.py'),
                  loc('utility.py'),
                  loc('utils.py'),
                  loc('vessel.py'),
                  loc('vessel.py.orig'),
                  loc('__init__.py')]
proj.file-type = 'normal'
[user attributes]
debug.err-values = {None: {},
                    loc('test_fig4.py'): {}}
debug.exceptions-ignored = {loc('diffusion.py'): {146: True,
        200: 1},
                            loc('../../../../../../usr/lib/python2.4/site-packages/matplotlib/agg.py'): {21: 1,
        27: 1},
                            loc('../../../../../../usr/lib/python2.4/site-packages/matplotlib/axes3d.py'): {595: 1},
                            loc('../../../../../../usr/lib/python2.4/site-packages/matplotlib/nxutils.py'): {17: 1},
                            loc('../../../../../../usr/lib/python2.4/site-packages/wx-2.6-gtk2-unicode/wx/_core.py'): {909: 1},
                            loc('../../../../../../usr/lib/python2.4/unittest.py'): {309: 1,
        353: 1}}
debug.shell-history = {None: ['b = numpy.compress(a> 5, a1)\n',
                              'b = numpy.compress(a> 5, 1)\n',
                              'help(numpy.compress)\n',
                              'a = arange(10)\n',
                              'a = numpy.arange(10)\n',
                              'b = numpy.compress(a > 5, a)\n',
                              'indices(a > 5)\n',
                              'b = numpy.compress(a % 2, range(len(a))\n',
                              ')\n',
                              'sum(ra.gamma(1./4, 6, 1000) <24)\n',
                              'r  = ra.gamma(1./4, 6, 1000)\n',
                              'r  = ra.gamma(1./2, 12, 1000)\n',
                              'r  = ra.gamma(1./8, 3, 1000)\n',
                              'r  = ra.gamma(1./6, 3, 1000)\n',
                              'r  = ra.gamma(1./5, 3, 1000)\n',
                              'r  = ra.gamma(1./4, 3, 1000)\n',
                              'r  = ra.gamma(1./4, 3.59239, 1000)\n',
                              'r  = ra.gamma(1./4, 3.59239, 10000)\n',
                              'mean(r); sum(r>24)\n',
                              'mean(r); sum(r<24)\n',
                              'r  = ra.gamma(1./4, 5.74814, 10000)\n',
                              'mean(r); sum(r<24)/10000.\n',
                              '1-0.2233-0.3682\n',
                              '1-0.53727-0.2249\n',
                              '1-0.22109-0.36624\n',
                              '1-0.5573,0.2129\n',
                              '1-0.5573-0.2129\n',
                              '1-0.335777-0.4104\n',
                              '1-0.6367-0.269069\n',
                              '1-0.3476-0.3782\n',
                              '1-0.5899-0.3273\n',
                              'a = ones((3,3))\n',
                              'b = numpy.ones((3,3))\n',
                              'b = 3*b\n',
                              'sum([a, b])\n',
                              'numpy.dot(a, b)\n',
                              'numpy.dot(a, 1)\n',
                              'numpy.dot(b, 1)\n',
                              'sum(dot(a, 1), dot(b, 1))\n',
                              'sum(numpy.dot(a, 1), numpy.dot(b, 1))\n',
                              'sum([numpy.dot(a, 1), numpy.dot(b, 1)])\n',
                              'import RandomArray as ra\n',
                              'ra.poisson(3, (10))\n',
                              'numpy.mean()ra.poisson(3, (1000))\n',
                              'numpy.mean(ra.poisson(3, (1000)))\n',
                              'b\n',
                              'a*b\n',
                              'b*b\n',
                              'ra.poisson(b, (1,))\n',
                              'ra.poisson(b)\n',
                              'ra.poisson(b, 1)\n',
                              'ra.poisson(b, (9))\n',
                              'ra.poisson([1,2,3],1)\n',
                              'ra.poisson([1.,2.,3.],1)\n',
                              'help(ra.poisson)\n',
                              'from random import poisson\n',
                              'random.poisson\n',
                              'map(ra.poisson, 3)\n',
                              'map(ra.poisson, [3])\n',
                              'map(ra.poisson, [3,1,4])\n',
                              'map(ra.poisson, [3,1,4,5])\n',
                              'map(ra.poisson, [3,1,4,5,50])\n',
                              'map(ra.poisson, b)\n',
                              'map(ra.poisson, numpy.ravel(b))\n',
                              'a = numpy.ones(3,3)\n',
                              'a = numpy.ones((3,3))\n',
                              'a[(1,2)]\n',
                              'a[(3,2)]\n',
                              'umpy\n',
                              'a = numpy.array(1,2,3)\n',
                              'a = numpy.array([1,2,3])\n',
                              'dot(a, a)\n',
                              'numpy.dot(a, a)\n',
                              'numpy.multiply(a, a)\n',
                              'inner(a, a)\n',
                              'numpy.inner(a, a)\n',
                              'numpy.outer(a, a)\n',
                              'help(numpy.inner)\n',
                              'numpy.inner([1,2],[1,2])\n',
                              'numpy.dot([1,2],[1,2])\n',
                              'numpy.dot([1,2,3],[1,2,3])\n',
                              'numpy.inner([1,2,3],[1,2,3])\n',
                              'import numpy\n',
                              'a = numpy.array(range(9), (3, 3))\n',
                              'a = numpy.range(9)\n',
                              'a = numpy.arange(9)\n',
                              'a = numpy.reshape((3,3))\n',
                              'a = numpy.reshape(a, (3,3))\n',
                              'a\n',
                              'a[2,2]\n',
                              'a[(2,2)]\n',
                              'a[[2,2]]\n',
                              'print (6/7.)/((6/7.)+1)\n',
                              'RandomArray.normal(0, 1, 1)\n',
                              'RandomArray.normal(0, 1, 3)\n',
                              'import random\n',
                              'for i in range(10):\n',
                              '\tprint random.randint(0,3),\n',
                              'import RandomArray\n',
                              'RandomArray.randint(0, 3, (10))\n']}
debug.show-args-dialog = {loc('../../../cfse/python/branching_process_cell_division_entry.py'): 0,
                          loc('../../../cfse/python/cell_division_entry2.py'): 0,
                          loc('builder_or_abstract_factory.py'): 0,
                          loc('foo.py'): 0,
                          loc('immigration.py'): 0,
                          loc('scratch.py'): 0,
                          loc('test_all.py'): 0,
                          loc('test_cell.py'): 0,
                          loc('test_fig4.py'): 0,
                          loc('test_io.py'): 0,
                          loc('testing.py'): 0,
                          loc('vessel.py'): 0,
                          loc('../../test/test_grid.py'): False,
                          loc('../../test/test_immigration.py'): 0,
                          loc('../../test/test_motility_equations.py'): 0,
                          loc('../../test/test_msi.py'): 0,
                          loc('../../test/test_tissue_immigration.py'): 0,
                          loc('../../test/test_vessel.py'): 0,
                          loc('../../../msi-sim-multigrid/conversion/stencils.py'): 0,
                          loc('../../../python/perfpy/laplace.py'): 0,
                          loc('../../../python/wx/gl_demo.py'): 0,
                          loc('../../../python/wx/gl_msi.py'): 0,
                          loc('../../../python/wx/msi_frame.py'): 0,
                          loc('../../../../svn/msi/lucas/conversion/mg_conversion.py'): 0,
                          loc('../../../../svn/msi/lucas/conversion/stencils.py'): 0,
                          loc('../../../../svn/msi/lucas/conversion/test_mg_conversion.py'): 0}
debug.var-col-widths = [0.39970501474926251,
                        0.60029498525073743]
edit.file-encoding = {loc('../../../cfse/python/branching_process_cell_division_entry.py'): ''\
        'UTF-8',
                      loc('../../../cfse/python/cell_division_entry2.py'): ''\
        'UTF-8',
                      loc('local_environment.py'): 'UTF-8',
                      loc('scratch.py'): 'UTF-8',
                      loc('test_all.py'): 'UTF-8',
                      loc('test_fig4.py'): 'UTF-8',
                      loc('testing.py'): 'UTF-8',
                      loc('../../test/foo.txt'): 'UTF-8',
                      loc('../../test/remove_str.py'): 'UTF-8',
                      loc('../../../python/wx/frames.py'): 'UTF-8',
                      loc('../../../python/wx/gl_crawl.py'): 'UTF-8',
                      loc('../../../python/wx/gl_msi.py'): 'UTF-8',
                      loc('../../../wx-msi/animated_plot.py'): 'UTF-8',
                      loc('../../../wx-msi/contours.py'): 'UTF-8',
                      loc('../../../wx-msi/graphic_model.py'): 'UTF-8',
                      loc('../../../wx-msi/plots.py'): 'UTF-8',
                      loc('../../../../svn/msi/lucas/conversion/box.py'): 'U'\
        'TF-8',
                      loc('../../../../svn/msi/lucas/conversion/stencils.py'): ''\
        'UTF-8',
                      loc('../../../../svn/msi/lucas/conversion/utility.py'): ''\
        'UTF-8'}
guimgr.overall-gui-state = {'windowing-policy': 'combined-window',
                            'windows': [{'name': 'aLTuL3deRSlBONe0QKfuWBq6eQ'\
        '6Cw3bT',
        'size-state': 'maximized',
        'type': 'dock',
        'view': {'area': 'tall',
                 'current_pages': [0,
                                   2],
                 'notebook_display': 'normal',
                 'notebook_percent': 0.25,
                 'override_title': None,
                 'pagelist': [('debug-stack',
                               'tall',
                               1,
                               None),
                              ('indent',
                               'tall',
                               2,
                               {}),
                              ('project',
                               'tall',
                               0,
                               {'tree-state': {'tree-states': {'deep': {'col'\
        'umn-widths': [1.0],
        'expanded-nodes': [],
        'selected-nodes': [(70,)],
        'top-node': (0,)}},
        'tree-style': 'deep'}}),
                              ('source-assistant',
                               'tall',
                               2,
                               {'docstring-during-complete': 0,
                                'wrap-lines': True}),
                              ('browser',
                               'tall',
                               0,
                               None),
                              ('templating#02EFWRQK9X23',
                               'tall',
                               0,
                               {'tree-states': {u'/home/cliburn/.wingide2/templates': [],
        u'/usr/lib/wingide2.1/scripts/templates': []}})],
                 'primary_view_state': {'area': 'wide',
        'current_pages': [2],
        'notebook_display': 'normal',
        'notebook_percent': 0.29122807017543861,
        'override_title': None,
        'pagelist': [('bookmarks',
                      'wide',
                      1,
                      None),
                     ('debug-breakpoints',
                      'wide',
                      0,
                      None),
                     ('debug-io',
                      'wide',
                      1,
                      {'attrib-starts': [],
                       'first-line': 0,
                       'sel-line': 5,
                       'sel-line-start': 106,
                       'selection_end': 106,
                       'selection_start': 106}),
                     ('debug-probe',
                      'wide',
                      2,
                      {'attrib-starts': [],
                       'first-line': 0,
                       'sel-line': 0,
                       'sel-line-start': 0,
                       'selection_end': 0,
                       'selection_start': 0}),
                     ('debug-exceptions',
                      'wide',
                      0,
                      {}),
                     ('debug-modules',
                      'wide',
                      1,
                      {}),
                     ('python-shell',
                      'wide',
                      2,
                      {'attrib-starts': [],
                       'first-line': 3,
                       'sel-line': 11,
                       'sel-line-start': 365,
                       'selection_end': 369,
                       'selection_start': 369}),
                     ('interactive-search',
                      'wide',
                      0,
                      {'fScope': {'fFileSetName': u'All Source Files',
                                  'fLocation': None,
                                  'fRecursive': 1,
                                  'fType': 'current-file'},
                       'fSearchSpec': {'fEndPos': None,
                                       'fIncludeLinenos': 1,
                                       'fInterpretBackslashes': 0,
                                       'fMatchCase': 0,
                                       'fOmitBinary': 1,
                                       'fRegexFlags': 46,
                                       'fReplaceText': '',
                                       'fReverse': 0,
                                       'fSearchText': '',
                                       'fStartPos': 0,
                                       'fStyle': 'text',
                                       'fWholeWords': 0,
                                       'fWrap': 1},
                       'fUIOptions': {'fAutoBackground': 1,
                                      'fFilePrefix': 'short-file',
                                      'fFindAfterReplace': 1,
                                      'fInSelection': 0,
                                      'fIncremental': 1,
                                      'fReplaceOnDisk': 0,
                                      'fShowFirstMatch': 0,
                                      'fShowLineno': 1,
                                      'fShowReplaceWidgets': 0},
                       'replace-entry-expanded': 0,
                       'search-entry-expanded': 0}),
                     ('batch-search',
                      'wide',
                      0,
                      {'fScope': {'fFileSetName': 'Python Files',
                                  'fLocation': u'/home/cliburn/hg/msi-sim-io/test',
                                  'fRecursive': 1,
                                  'fType': 'location'},
                       'fSearchSpec': {'fEndPos': None,
                                       'fIncludeLinenos': 1,
                                       'fInterpretBackslashes': 0,
                                       'fMatchCase': 0,
                                       'fOmitBinary': 1,
                                       'fRegexFlags': 46,
                                       'fReplaceText': u'',
                                       'fReverse': 0,
                                       'fSearchText': u'Vasculature',
                                       'fStartPos': 0,
                                       'fStyle': 'text',
                                       'fWholeWords': 0,
                                       'fWrap': 1},
                       'fUIOptions': {'fAutoBackground': 1,
                                      'fFilePrefix': 'short-file',
                                      'fFindAfterReplace': 1,
                                      'fInSelection': 0,
                                      'fIncremental': 1,
                                      'fReplaceOnDisk': 0,
                                      'fShowFirstMatch': 0,
                                      'fShowLineno': 1,
                                      'fShowReplaceWidgets': 1},
                       'replace-entry-expanded': 0,
                       'search-entry-expanded': 0}),
                     ('debug-data',
                      'wide',
                      0,
                      None),
                     ('debug-watch',
                      'wide',
                      1,
                      {'node-states': [('eval',
        'state')],
                       'tree-state': {'column-widths': [0.39970501474926251,
        0.60029498525073743],
                                      'expanded-nodes': [],
                                      'selected-nodes': [],
                                      'top-node': (0,)}})],
        'primary_view_state': {'editor_states': {'bookmarks': ([(loc('../../test/test_msi.py'),
        {'attrib-starts': [],
         'first-line': 0,
         'sel-line': 29,
         'sel-line-start': 923,
         'selection_end': 923,
         'selection_start': 923},
        1175894583.8277271),
        (loc('traffic.py'),
         {'attrib-starts': [('Traffic_manager',
                             10),
                            ('Traffic_manager.immigrate',
                             30)],
          'first-line': 15,
          'sel-line': 31,
          'sel-line-start': 1069,
          'selection_end': 1125,
          'selection_start': 1125},
         1175894630.9559629),
        (loc('grid.py'),
         {'attrib-starts': [('Grid',
                             7),
                            ('Grid.grid_upper',
                             40)],
          'first-line': 21,
          'sel-line': 40,
          'sel-line-start': 1395,
          'selection_end': 1420,
          'selection_start': 1420},
         1175894658.940119),
        (loc('../../test/test_msi.py'),
         {'attrib-starts': [],
          'first-line': 0,
          'sel-line': 29,
          'sel-line-start': 923,
          'selection_end': 923,
          'selection_start': 923},
         1175894697.0518999),
        (loc('../../test/test_grid.py'),
         {'attrib-starts': [('TestGrid3D',
                             72),
                            ('TestGrid3D.setUp',
                             73)],
          'first-line': 69,
          'sel-line': 78,
          'sel-line-start': 2829,
          'selection_end': 2870,
          'selection_start': 2870},
         1175894767.434993),
        (loc('../../test/test_msi.py'),
         {'attrib-starts': [],
          'first-line': 0,
          'sel-line': 29,
          'sel-line-start': 923,
          'selection_end': 923,
          'selection_start': 923},
         1175894825.580904),
        (loc('../../test/test_grid.py'),
         {'attrib-starts': [('TestGrid2D',
                             20),
                            ('TestGrid2D.setUp',
                             21)],
          'first-line': 21,
          'sel-line': 27,
          'sel-line-start': 651,
          'selection_end': 692,
          'selection_start': 692},
         1175895014.2326701),
        (loc('grid.py'),
         {'attrib-starts': [('Grid',
                             7),
                            ('Grid.grid_upper',
                             40)],
          'first-line': 12,
          'sel-line': 40,
          'sel-line-start': 1395,
          'selection_end': 1420,
          'selection_start': 1420},
         1175895078.9686921),
        (loc('../../test/test_grid.py'),
         {'attrib-starts': [('TestGrid2D',
                             20),
                            ('TestGrid2D.setUp',
                             21)],
          'first-line': 11,
          'sel-line': 41,
          'sel-line-start': 1253,
          'selection_end': 1324,
          'selection_start': 1324},
         1175895121.460603),
        (loc('../../test/test_diffusion.py'),
         {'attrib-starts': [('TestFeulerDiffusion2D',
                             189),
                            ('TestFeulerDiffusion2D.testUpdateSources',
                             277)],
          'first-line': 270,
          'sel-line': 283,
          'sel-line-start': 10308,
          'selection_end': 10345,
          'selection_start': 10345},
         1175895488.42908),
        (loc('../../test/test_grid.py'),
         {'attrib-starts': [('TestGrid2D',
                             20),
                            ('TestGrid2D.setUp',
                             21)],
          'first-line': 35,
          'sel-line': 34,
          'sel-line-start': 963,
          'selection_end': 982,
          'selection_start': 982},
         1175895921.5628419),
        (loc('grid.py'),
         {'attrib-starts': [('Grid',
                             7),
                            ('Grid.grid_upper',
                             40)],
          'first-line': 10,
          'sel-line': 40,
          'sel-line-start': 1395,
          'selection_end': 1420,
          'selection_start': 1420},
         1175895926.978153),
        (loc('../../test/test_grid.py'),
         {'attrib-starts': [('TestGrid2D',
                             20),
                            ('TestGrid2D.setUp',
                             21)],
          'first-line': 20,
          'sel-line': 34,
          'sel-line-start': 963,
          'selection_end': 982,
          'selection_start': 982},
         1175895946.5060401),
        (loc('grid.py'),
         {'attrib-starts': [('Grid',
                             7),
                            ('Grid.grid_lower',
                             37)],
          'first-line': 23,
          'sel-line': 37,
          'sel-line-start': 1332,
          'selection_end': 1357,
          'selection_start': 1357},
         1175895987.7951069),
        (loc('../../test/test_grid.py'),
         {'attrib-starts': [('TestGrid2D',
                             20),
                            ('TestGrid2D.setUp',
                             21)],
          'first-line': 20,
          'sel-line': 34,
          'sel-line-start': 963,
          'selection_end': 982,
          'selection_start': 982},
         1175896254.464397),
        (loc('grid.py'),
         {'attrib-starts': [('Grid',
                             7),
                            ('Grid.pos_to_node',
                             49)],
          'first-line': 32,
          'sel-line': 52,
          'sel-line-start': 1716,
          'selection_end': 1784,
          'selection_start': 1784},
         1175896328.824928),
        (loc('../../test/test_grid.py'),
         {'attrib-starts': [('TestGrid2D',
                             20),
                            ('TestGrid2D.setUp',
                             21)],
          'first-line': 20,
          'sel-line': 34,
          'sel-line-start': 963,
          'selection_end': 982,
          'selection_start': 982},
         1175896401.8175721),
        (loc('grid.py'),
         {'attrib-starts': [('Grid',
                             7),
                            ('Grid.pos_to_node',
                             49)],
          'first-line': 32,
          'sel-line': 52,
          'sel-line-start': 1716,
          'selection_end': 1766,
          'selection_start': 1766},
         1175896429.946887),
        (loc('../../test/test_grid.py'),
         {'attrib-starts': [('TestGrid3D',
                             72),
                            ('TestGrid3D.testPosToNode',
                             100)],
          'first-line': 75,
          'sel-line': 104,
          'sel-line-start': 3900,
          'selection_end': 3974,
          'selection_start': 3974},
         1175896435.3298731),
        [loc('../../test/test_msi.py'),
         {'attrib-starts': [],
          'first-line': 0,
          'sel-line': 29,
          'sel-line-start': 923,
          'selection_end': 923,
          'selection_start': 923},
         1175896919.52916]],
        19),
        'current-loc': loc('../../test/test_msi.py'),
        'editor-states': {loc('diffusion.py'): {'attrib-starts': [('Kernel_d'\
        'iffusion2d',
        127),
        ('Kernel_diffusion2d.calc_neighbors',
         133)],
        'first-line': 140,
        'sel-line': 145,
        'sel-line-start': 5507,
        'selection_end': 5507,
        'selection_start': 5507},
                          loc('environment.py'): {'attrib-starts': [('Enviro'\
        'nment',
        13),
        ('Environment.add_prop',
         69)],
        'first-line': 62,
        'sel-line': 69,
        'sel-line-start': 2156,
        'selection_end': 2185,
        'selection_start': 2185},
                          loc('grid.py'): {'attrib-starts': [('Grid',
        7),
        ('Grid.pos_to_node',
         49)],
        'first-line': 32,
        'sel-line': 52,
        'sel-line-start': 1716,
        'selection_end': 1766,
        'selection_start': 1766},
                          loc('solfac.py'): {'attrib-starts': [('Soluble_fac'\
        'tor',
        3),
        ('Soluble_factor.set_grid',
         19)],
        'first-line': 0,
        'sel-line': 21,
        'sel-line-start': 649,
        'selection_end': 707,
        'selection_start': 703},
                          loc('state_factory.py'): {'attrib-starts': [],
        'first-line': 39,
        'sel-line': 0,
        'sel-line-start': 0,
        'selection_end': 0,
        'selection_start': 0},
                          loc('traffic.py'): {'attrib-starts': [('Traffic_ma'\
        'nager',
        10),
        ('Traffic_manager.immigrate',
         30)],
        'first-line': 15,
        'sel-line': 31,
        'sel-line-start': 1069,
        'selection_end': 1125,
        'selection_start': 1125},
                          loc('vessel.py'): {'attrib-starts': [('Vasculature',
        3),
        ('Vasculature.get_immigrants',
         46)],
        'first-line': 25,
        'sel-line': 49,
        'sel-line-start': 2203,
        'selection_end': 2274,
        'selection_start': 2270},
                          loc('../../test/test_diffusion.py'): {'attrib-star'\
        'ts': [('TestFeulerDiffusion2D',
                189),
               ('TestFeulerDiffusion2D.testUpdateSources',
                277)],
        'first-line': 270,
        'sel-line': 283,
        'sel-line-start': 10308,
        'selection_end': 10345,
        'selection_start': 10345},
                          loc('../../test/test_grid.py'): {'attrib-starts': [(''\
        'TestGrid3D',
        72),
        ('TestGrid3D.testPosToNode',
         100)],
        'first-line': 75,
        'sel-line': 104,
        'sel-line-start': 3900,
        'selection_end': 3974,
        'selection_start': 3974},
                          loc('../../test/test_motility.py'): {'attrib-start'\
        's': [('TestMotility2D',
               35),
              ('TestMotility2D.setUp',
               36)],
        'first-line': 156,
        'sel-line': 46,
        'sel-line-start': 1293,
        'selection_end': 1339,
        'selection_start': 1339},
                          loc('../../test/test_msi.py'): {'attrib-starts': [],
        'first-line': 0,
        'sel-line': 29,
        'sel-line-start': 923,
        'selection_end': 923,
        'selection_start': 923}},
        'has-focus': True},
                               'open_files': [u'environment.py',
        u'solfac.py',
        u'state_factory.py',
        u'vessel.py',
        u'../../test/test_motility.py',
        u'diffusion.py',
        u'traffic.py',
        u'../../test/test_diffusion.py',
        u'grid.py',
        u'../../test/test_grid.py',
        u'../../test/test_msi.py']},
        'split_percents': {0: 0.5},
        'splits': 1,
        'tab_location': 'top',
        'user_data': {}},
                 'split_percents': {0: 0.5},
                 'splits': 2,
                 'tab_location': 'left',
                 'user_data': {}},
        'window-alloc': (553,
                         0,
                         837,
                         966)}]}
guimgr.recent-documents = [loc('../../test/test_msi.py'),
                           loc('../../test/test_grid.py'),
                           loc('grid.py'),
                           loc('../../test/test_diffusion.py'),
                           loc('traffic.py'),
                           loc('diffusion.py'),
                           loc('../../test/test_motility.py')]
guimgr.visual-state = {loc('../../../cfse/freshstart/sample_styled.nb'): {'a'\
        'ttrib-starts': [],
        'first-line': 0,
        'sel-line': 8,
        'sel-line-start': 359,
        'selection_end': 359,
        'selection_start': 359},
                       loc('../../../msi-sim-ex/python/msipy/simulation.py'): {''\
        'attrib-starts': [],
        'first-line': 0,
        'sel-line': 0,
        'sel-line-start': 0,
        'selection_end': 0,
        'selection_start': 0},
                       loc('../../../msi-sim-ex/test/test_cell.py'): {'attri'\
        'b-starts': [('TestCell3D',
                      172),
                     ('TestCell3D.testImmigrationMaxRate',
                      294)],
        'first-line': 261,
        'sel-line': 294,
        'sel-line-start': 13072,
        'selection_end': 13109,
        'selection_start': 13109},
                       loc('../../../msi-sim-ex/test/test_environment.py'): {''\
        'attrib-starts': [('TestEnvironment2D',
                           31),
                          ('TestEnvironment2D.testMoveCells',
                           243)],
        'first-line': 236,
        'sel-line': 252,
        'sel-line-start': 10611,
        'selection_end': 10663,
        'selection_start': 10663},
                       loc('../../../msi-sim-ex/test/test_motility.py'): {'a'\
        'ttrib-starts': [('TestMotility3D',
                          93),
                         ('TestMotility3D.testLangevinDisplace',
                          134)],
        'first-line': 102,
        'sel-line': 159,
        'sel-line-start': 5851,
        'selection_end': 5851,
        'selection_start': 5851},
                       loc('../../../msi-sim-ex/test/utility.py'): {'attrib-'\
        'starts': [('init2',
                    65)],
        'first-line': 38,
        'sel-line': 69,
        'sel-line-start': 2690,
        'selection_end': 2748,
        'selection_start': 2748},
                       loc('../../c++/environment.hpp'): {'attrib-starts': [],
        'first-line': 61,
        'sel-line': 93,
        'sel-line-start': 3860,
        'selection_end': 3901,
        'selection_start': 3901},
                       loc('__init__.py'): {'attrib-starts': [],
        'first-line': 0,
        'sel-line': 0,
        'sel-line-start': 0,
        'selection_end': 0,
        'selection_start': 0},
                       loc('behavior.py'): {'attrib-starts': [],
        'first-line': 0,
        'sel-line': 30,
        'sel-line-start': 1201,
        'selection_end': 1201,
        'selection_start': 1201},
                       loc('border.py'): {'attrib-starts': [],
        'first-line': 0,
        'sel-line': 0,
        'sel-line-start': 0,
        'selection_end': 0,
        'selection_start': 0},
                       loc('builder_or_abstract_factory.py'): {'attrib-start'\
        's': [('get_factory',
               257)],
        'first-line': 224,
        'sel-line': 267,
        'sel-line-start': 7367,
        'selection_end': 7408,
        'selection_start': 7408},
                       loc('cell_factory.py'): {'attrib-starts': [('Macropha'\
        'ge_factory2d',
        42),
        ('Macrophage_factory2d.build_secretion',
         47)],
        'first-line': 42,
        'sel-line': 48,
        'sel-line-start': 1159,
        'selection_end': 1167,
        'selection_start': 1167},
                       loc('cell_state.py'): {'attrib-starts': [('CellState',
        0),
        ('CellState.get_state',
         5)],
        'first-line': 0,
        'sel-line': 5,
        'sel-line-start': 142,
        'selection_end': 182,
        'selection_start': 182},
                       loc('environment.py'): {'attrib-starts': [('Environme'\
        'nt3d',
        244),
        ('Environment3d.__init__',
         245)],
        'first-line': 222,
        'sel-line': 246,
        'sel-line-start': 8897,
        'selection_end': 8954,
        'selection_start': 8954},
                       loc('geometry.py'): {'attrib-starts': [('Sphere3d',
        75),
        ('Sphere3d.getKeys',
         76)],
        'first-line': 52,
        'sel-line': 82,
        'sel-line-start': 2448,
        'selection_end': 2448,
        'selection_start': 2448},
                       loc('grid.py'): {'attrib-starts': [('Grid',
        7),
        ('Grid.size',
         34)],
        'first-line': 26,
        'sel-line': 35,
        'sel-line-start': 1333,
        'selection_end': 1358,
        'selection_start': 1358},
                       loc('integrator.py'): {'attrib-starts': [('Linear_int'\
        'egrator2d2s',
        28),
        ('Linear_integrator2d2s.output',
         32)],
        'first-line': 52,
        'sel-line': 32,
        'sel-line-start': 1364,
        'selection_end': 1364,
        'selection_start': 1364},
                       loc('occupation.py'): {'attrib-starts': [('Occupation'\
        '_manager3d',
        73),
        ('Occupation_manager3d.__init__',
         74)],
        'first-line': 46,
        'sel-line': 75,
        'sel-line-start': 2697,
        'selection_end': 2749,
        'selection_start': 2749},
                       loc('protein.py'): {'attrib-starts': [('RegulatoryPro'\
        'tein',
        29),
        ('RegulatoryProtein.update',
         34)],
        'first-line': 0,
        'sel-line': 34,
        'sel-line-start': 1053,
        'selection_end': 1063,
        'selection_start': 1063},
                       loc('secretion.py'): {'attrib-starts': [('Secretion',
        0),
        ('Secretion.change_solfac',
         18)],
        'first-line': 0,
        'sel-line': 18,
        'sel-line-start': 609,
        'selection_end': 649,
        'selection_start': 649},
                       loc('simulation.py'): {'attrib-starts': [],
        'first-line': 31,
        'sel-line': 8,
        'sel-line-start': 144,
        'selection_end': 170,
        'selection_start': 170},
                       loc('solfac.py'): {'attrib-starts': [('Soluble_factor',
        3),
        ('Soluble_factor.set_grid',
         15)],
        'first-line': 0,
        'sel-line': 18,
        'sel-line-start': 610,
        'selection_end': 610,
        'selection_start': 610},
                       loc('test_all.py'): {'attrib-starts': [('Environment',
        11),
        ('Environment.__init__',
         12)],
        'first-line': 0,
        'sel-line': 12,
        'sel-line-start': 210,
        'selection_end': 233,
        'selection_start': 233},
                       loc('test_cell.py'): {'attrib-starts': [('Environment',
        11),
        ('Environment.__init__',
         12)],
        'first-line': 27,
        'sel-line': 12,
        'sel-line-start': 373,
        'selection_end': 412,
        'selection_start': 412},
                       loc('vessel.py'): {'attrib-starts': [('Vasculature',
        3),
        ('Vasculature.get_permeability_matrix',
         54)],
        'first-line': 26,
        'sel-line': 55,
        'sel-line-start': 2365,
        'selection_end': 2404,
        'selection_start': 2404},
                       loc('../../test/foo.txt'): {'attrib-starts': [],
        'first-line': 0,
        'sel-line': 8,
        'sel-line-start': 57,
        'selection_end': 57,
        'selection_start': 57},
                       loc('../../test/systest_demo2d.py'): {'attrib-starts': [(''\
        'init_env',
        27)],
        'first-line': 45,
        'sel-line': 52,
        'sel-line-start': 2133,
        'selection_end': 2182,
        'selection_start': 2182},
                       loc('../../test/systest_ir_fig1.py'): {'attrib-starts': [(''\
        'setup',
        21)],
        'first-line': 15,
        'sel-line': 31,
        'sel-line-start': 834,
        'selection_end': 855,
        'selection_start': 855},
                       loc('../../test/systest_milstein.py'): {'attrib-start'\
        's': [('TestMotility3D',
               43),
              ('TestMotility3D.test_displacement',
               105)],
        'first-line': 115,
        'sel-line': 133,
        'sel-line-start': 4044,
        'selection_end': 4070,
        'selection_start': 4070},
                       loc('../../test/test_bump.py'): {'attrib-starts': [(''\
        'TestBump3D',
        168),
        ('TestBump3D.testMove5',
         287)],
        'first-line': 272,
        'sel-line': 298,
        'sel-line-start': 12994,
        'selection_end': 13034,
        'selection_start': 13034},
                       loc('../../test/test_geometry.py'): {'attrib-starts': [(''\
        'TestGeometry3D',
        38),
        ('TestGeometry3D.testPosition',
         48)],
        'first-line': 34,
        'sel-line': 50,
        'sel-line-start': 1409,
        'selection_end': 1417,
        'selection_start': 1417},
                       loc('../../test/test_grid.py'): {'attrib-starts': [(''\
        'TestGrid3D',
        72),
        ('TestGrid3D.setUp',
         73)],
        'first-line': 61,
        'sel-line': 80,
        'sel-line-start': 2931,
        'selection_end': 2976,
        'selection_start': 2976},
                       loc('../../test/test_immigration.py'): {'attrib-start'\
        's': [],
        'first-line': 0,
        'sel-line': 15,
        'sel-line-start': 300,
        'selection_end': 336,
        'selection_start': 336},
                       loc('../../test/test_maker.py'): {'attrib-starts': [(''\
        'TestMaker',
        17),
        ('TestMaker.test_command',
         27)],
        'first-line': 5,
        'sel-line': 28,
        'sel-line-start': 769,
        'selection_end': 801,
        'selection_start': 801},
                       loc('../../test/test_milstein.py'): {'attrib-starts': [(''\
        'init_env',
        28)],
        'first-line': 42,
        'sel-line': 67,
        'sel-line-start': 2635,
        'selection_end': 2661,
        'selection_start': 2661},
                       loc('../../test/test_motility.py'): {'attrib-starts': [(''\
        'TestMotility2D',
        35),
        ('TestMotility2D.setUp',
         36)],
        'first-line': 51,
        'sel-line': 77,
        'sel-line-start': 2368,
        'selection_end': 2378,
        'selection_start': 2378},
                       loc('../../test/test_simulation.py'): {'attrib-starts': [(''\
        'TestSimulation3D',
        60),
        ('TestSimulation3D.setUp',
         61)],
        'first-line': 44,
        'sel-line': 62,
        'sel-line-start': 2149,
        'selection_end': 2171,
        'selection_start': 2171},
                       loc('../../test/test_state_factory.py'): {'attrib-sta'\
        'rts': [('TestState_Factory2D',
                 16),
                ('TestState_Factory2D.setUp',
                 17)],
        'first-line': 0,
        'sel-line': 18,
        'sel-line-start': 404,
        'selection_end': 488,
        'selection_start': 488},
                       loc('../../test/utility.py'): {'attrib-starts': [('bu'\
        'ildCell',
        47)],
        'first-line': 23,
        'sel-line': 47,
        'sel-line-start': 1508,
        'selection_end': 1529,
        'selection_start': 1529},
                       loc('../../../python/perfpy/laplace.py'): {'attrib-st'\
        'arts': [('time_test',
                  301)],
        'first-line': 228,
        'sel-line': 305,
        'sel-line-start': 10691,
        'selection_end': 10711,
        'selection_start': 10711},
                       loc('../../../python/perfpy/src/laplace.cxx'): {'attr'\
        'ib-starts': [],
        'first-line': 0,
        'sel-line': 0,
        'sel-line-start': 0,
        'selection_end': 0,
        'selection_start': 0},
                       loc('../../../python/wx/gl_demo.py'): {'attrib-starts': [],
        'first-line': 0,
        'sel-line': 0,
        'sel-line-start': 0,
        'selection_end': 0,
        'selection_start': 0},
                       loc('../../../wx-msi/animated_plot.py'): {'attrib-sta'\
        'rts': [('Plotter',
                 3),
                ('Plotter.callback',
                 17)],
        'first-line': 0,
        'sel-line': 21,
        'sel-line-start': 447,
        'selection_end': 453,
        'selection_start': 453},
                       loc('../../../wx-msi/contours.py'): {'attrib-starts': [],
        'first-line': 0,
        'sel-line': 14,
        'sel-line-start': 310,
        'selection_end': 312,
        'selection_start': 312},
                       loc('../../../wx-msi/dump_data.py'): {'attrib-starts': [(''\
        'makeData',
        10)],
        'first-line': 0,
        'sel-line': 33,
        'sel-line-start': 751,
        'selection_end': 810,
        'selection_start': 810},
                       loc('../../../wx-msi/gl_cell_mvc.py'): {'attrib-start'\
        's': [('CrawlWindow',
               17),
              ('CrawlWindow.InitGL',
               27)],
        'first-line': 0,
        'sel-line': 27,
        'sel-line-start': 668,
        'selection_end': 681,
        'selection_start': 681},
                       loc('../../../wx-msi/gl_demo.py'): {'attrib-starts': [(''\
        'wxAdvancedGLWindow',
        197),
        ('wxAdvancedGLWindow.wxRedrawGL',
         441)],
        'first-line': 339,
        'sel-line': 460,
        'sel-line-start': 13994,
        'selection_end': 13996,
        'selection_start': 13996},
                       loc('../../../../../../usr/lib/python2.4/site-packages/numpy/core/numeric.py'): {''\
        'attrib-starts': [],
        'first-line': 0,
        'sel-line': 0,
        'sel-line-start': 0,
        'selection_end': 0,
        'selection_start': 0},
                       loc('unknown:<untitled> #10'): {'attrib-starts': [],
        'first-line': 0,
        'sel-line': 0,
        'sel-line-start': 0,
        'selection_end': 0,
        'selection_start': 0},
                       loc('unknown:<untitled> #12'): {'attrib-starts': [],
        'first-line': 0,
        'sel-line': 3,
        'sel-line-start': 165,
        'selection_end': 169,
        'selection_start': 169},
                       loc('unknown:<untitled> #13'): {'attrib-starts': [],
        'first-line': 0,
        'sel-line': 0,
        'sel-line-start': 0,
        'selection_end': 0,
        'selection_start': 0},
                       loc('unknown:<untitled> #14'): {'attrib-starts': [],
        'first-line': 0,
        'sel-line': 0,
        'sel-line-start': 0,
        'selection_end': 0,
        'selection_start': 0},
                       loc('unknown:<untitled> #16'): {'attrib-starts': [],
        'first-line': 0,
        'sel-line': 0,
        'sel-line-start': 0,
        'selection_end': 0,
        'selection_start': 0},
                       loc('../../../wx-msi/model.py'): {'attrib-starts': [(''\
        'Macrophage',
        43),
        ('Macrophage.get_speed',
         53)],
        'first-line': 6,
        'sel-line': 56,
        'sel-line-start': 1306,
        'selection_end': 1335,
        'selection_start': 1335},
                       loc('../../../wx-msi/plots.py'): {'attrib-starts': [(''\
        'NoRepaintCanvas',
        21),
        ('NoRepaintCanvas._onPaint',
         30)],
        'first-line': 31,
        'sel-line': 38,
        'sel-line-start': 1230,
        'selection_end': 1258,
        'selection_start': 1258},
                       loc('../../../../svn/msi/lucas/conversion/mg_conversion.py'): {''\
        'attrib-starts': [('main',
                           3)],
        'first-line': 0,
        'sel-line': 8,
        'sel-line-start': 210,
        'selection_end': 220,
        'selection_start': 220},
                       loc('../../../../svn/msi/lucas/conversion/test_mg_conversion.py'): {''\
        'attrib-starts': [('TestMGConversion',
                           15)],
        'first-line': 0,
        'sel-line': 15,
        'sel-line-start': 290,
        'selection_end': 332,
        'selection_start': 332},
                       loc('../../../../../../usr/lib/python2.4/site-packages/matplotlib/agg.py'): {''\
        'attrib-starts': [('_swig_getattr',
                           23)],
        'first-line': 168,
        'sel-line': 33,
        'sel-line-start': 1160,
        'selection_end': 1184,
        'selection_start': 1184},
                       loc('../../../../../../usr/lib/python2.4/site-packages/matplotlib/axes.py'): {''\
        'attrib-starts': [('_process_plot_var_args',
                           146),
                          ('_process_plot_var_args._plot_2_args',
                           227)],
        'first-line': 227,
        'sel-line': 252,
        'sel-line-start': 8241,
        'selection_end': 8241,
        'selection_start': 8241},
                       loc('../../../../../../usr/lib/python2.4/site-packages/matplotlib/axes3d.py'): {''\
        'attrib-starts': [('Axes3DI',
                           34),
                          ('Axes3DI.contourf3D',
                           591)],
        'first-line': 569,
        'sel-line': 594,
        'sel-line-start': 19290,
        'selection_end': 19290,
        'selection_start': 19290},
                       loc('unknown:<untitled> #11'): {'attrib-starts': [],
        'first-line': 0,
        'sel-line': 0,
        'sel-line-start': 0,
        'selection_end': 0,
        'selection_start': 0},
                       loc('unknown:<untitled> #15'): {'attrib-starts': [],
        'first-line': 0,
        'sel-line': 0,
        'sel-line-start': 0,
        'selection_end': 0,
        'selection_start': 0},
                       loc('../../c++/behavior.hpp'): {'attrib-starts': [],
        'first-line': 11,
        'sel-line': 43,
        'sel-line-start': 1390,
        'selection_end': 1405,
        'selection_start': 1402},
                       loc('test_msi.py'): {'attrib-starts': [],
        'first-line': 0,
        'sel-line': 0,
        'sel-line-start': 0,
        'selection_end': 0,
        'selection_start': 0},
                       loc('../../test/test_border.py'): {'attrib-starts': [(''\
        'TestBorder3D',
        58),
        ('TestBorder3D.testGetSource',
         68)],
        'first-line': 55,
        'sel-line': 68,
        'sel-line-start': 2008,
        'selection_end': 2008,
        'selection_start': 2008},
                       loc('../../test/test_vessel.py'): {'attrib-starts': [(''\
        'TestVessel2D',
        20),
        ('TestVessel2D.testUpdatePermeability',
         45)],
        'first-line': 32,
        'sel-line': 47,
        'sel-line-start': 1628,
        'selection_end': 1702,
        'selection_start': 1702},
                       loc('../../../wx-msi/gl_cell_mvc2.py'): {'attrib-star'\
        'ts': [],
        'first-line': 0,
        'sel-line': 0,
        'sel-line-start': 0,
        'selection_end': 0,
        'selection_start': 0},
                       loc('unknown:<untitled> #1'): {'attrib-starts': [],
        'first-line': 0,
        'sel-line': 0,
        'sel-line-start': 0,
        'selection_end': 0,
        'selection_start': 0},
                       loc('unknown:<untitled> #2'): {'attrib-starts': [],
        'first-line': 0,
        'sel-line': 0,
        'sel-line-start': 0,
        'selection_end': 4,
        'selection_start': 4},
                       loc('unknown:<untitled> #3'): {'attrib-starts': [],
        'first-line': 0,
        'sel-line': 0,
        'sel-line-start': 0,
        'selection_end': 0,
        'selection_start': 0},
                       loc('unknown:<untitled> #4'): {'attrib-starts': [('Mo'\
        'tility',
        0)],
        'first-line': 0,
        'sel-line': 0,
        'sel-line-start': 0,
        'selection_end': 0,
        'selection_start': 0},
                       loc('unknown:<untitled> #5'): {'attrib-starts': [],
        'first-line': 0,
        'sel-line': 0,
        'sel-line-start': 0,
        'selection_end': 0,
        'selection_start': 0},
                       loc('unknown:<untitled> #6'): {'attrib-starts': [],
        'first-line': 0,
        'sel-line': 0,
        'sel-line-start': 0,
        'selection_end': 0,
        'selection_start': 0},
                       loc('unknown:<untitled> #7'): {'attrib-starts': [],
        'first-line': 0,
        'sel-line': 3,
        'sel-line-start': 166,
        'selection_end': 170,
        'selection_start': 170},
                       loc('unknown:<untitled> #8'): {'attrib-starts': [],
        'first-line': 0,
        'sel-line': 0,
        'sel-line-start': 0,
        'selection_end': 0,
        'selection_start': 0},
                       loc('unknown:<untitled> #9'): {'attrib-starts': [],
        'first-line': 0,
        'sel-line': 0,
        'sel-line-start': 0,
        'selection_end': 0,
        'selection_start': 0},
                       loc('../../../cfse/python/branching_process_cell_division_entry.py'): {''\
        'attrib-starts': [('run',
                           8)],
        'first-line': 10,
        'sel-line': 63,
        'sel-line-start': 1758,
        'selection_end': 1842,
        'selection_start': 1805},
                       loc('../../../cfse/python/cell_division_entry2.py'): {''\
        'attrib-starts': [('run',
                           40)],
        'first-line': 30,
        'sel-line': 44,
        'sel-line-start': 1229,
        'selection_end': 1241,
        'selection_start': 1241},
                       loc('../../../msi-sim-ex/c++/environment.cpp'): {'att'\
        'rib-starts': [],
        'first-line': 300,
        'sel-line': 328,
        'sel-line-start': 10265,
        'selection_end': 10266,
        'selection_start': 10266},
                       loc('../../../msi-sim-ex/python/msipy/environment.py'): {''\
        'attrib-starts': [],
        'first-line': 0,
        'sel-line': 0,
        'sel-line-start': 0,
        'selection_end': 0,
        'selection_start': 0},
                       loc('../../../msi-sim-ex/test/systest_demo3d.py'): {''\
        'attrib-starts': [('init_env',
                           28)],
        'first-line': 28,
        'sel-line': 69,
        'sel-line-start': 2669,
        'selection_end': 2685,
        'selection_start': 2685},
                       loc('../../c++/immigration.cpp'): {'attrib-starts': [],
        'first-line': 51,
        'sel-line': 76,
        'sel-line-start': 2128,
        'selection_end': 2145,
        'selection_start': 2145},
                       loc('builder.py'): {'attrib-starts': [('PoissonImmigr'\
        'ationManagerBuilder',
        53),
        ('PoissonImmigrationManagerBuilder.build',
         59)],
        'first-line': 53,
        'sel-line': 65,
        'sel-line-start': 2020,
        'selection_end': 2020,
        'selection_start': 2020},
                       loc('cell.py'): {'attrib-starts': [('Cell',
        5),
        ('Cell.get_extent',
         111)],
        'first-line': 103,
        'sel-line': 113,
        'sel-line-start': 3586,
        'selection_end': 3623,
        'selection_start': 3623},
                       loc('diffusion.py'): {'attrib-starts': [('Diffusion',
        9),
        ('Diffusion.step',
         73)],
        'first-line': 59,
        'sel-line': 73,
        'sel-line-start': 2378,
        'selection_end': 2424,
        'selection_start': 2424},
                       loc('gene.py'): {'attrib-starts': [('Gene',
        2)],
        'first-line': 0,
        'sel-line': 2,
        'sel-line-start': 31,
        'selection_end': 41,
        'selection_start': 37},
                       loc('immigration.py'): {'attrib-starts': [('Immigrati'\
        'on_manager',
        10),
        ('Immigration_manager.set_grid',
         19)],
        'first-line': 11,
        'sel-line': 19,
        'sel-line-start': 748,
        'selection_end': 748,
        'selection_start': 748},
                       loc('motility.py'): {'attrib-starts': [],
        'first-line': 0,
        'sel-line': 0,
        'sel-line-start': 0,
        'selection_end': 28,
        'selection_start': 28},
                       loc('state.py'): {'attrib-starts': [],
        'first-line': 0,
        'sel-line': 0,
        'sel-line-start': 0,
        'selection_end': 0,
        'selection_start': 0},
                       loc('test_bump.py'): {'attrib-starts': [],
        'first-line': 0,
        'sel-line': 0,
        'sel-line-start': 0,
        'selection_end': 0,
        'selection_start': 0},
                       loc('test_io.py'): {'attrib-starts': [],
        'first-line': 0,
        'sel-line': 8,
        'sel-line-start': 282,
        'selection_end': 330,
        'selection_start': 330},
                       loc('test_vessel.py'): {'attrib-starts': [],
        'first-line': 0,
        'sel-line': 0,
        'sel-line-start': 0,
        'selection_end': 0,
        'selection_start': 0},
                       loc('utility.py'): {'attrib-starts': [('linear_sum',
        8)],
        'first-line': 0,
        'sel-line': 9,
        'sel-line-start': 233,
        'selection_end': 233,
        'selection_start': 233},
                       loc('../../test/factory.py'): {'attrib-starts': [('fa'\
        'ctory',
        8)],
        'first-line': 0,
        'sel-line': 10,
        'sel-line-start': 347,
        'selection_end': 347,
        'selection_start': 347},
                       loc('../../test/systest_chemotaxis.py'): {'attrib-sta'\
        'rts': [('test_run',
                 148)],
        'first-line': 132,
        'sel-line': 156,
        'sel-line-start': 4939,
        'selection_end': 4955,
        'selection_start': 4955},
                       loc('../../test/systest_debug_chemotaxis.py'): {'attr'\
        'ib-starts': [('init2d',
                       51)],
        'first-line': 39,
        'sel-line': 59,
        'sel-line-start': 1858,
        'selection_end': 1867,
        'selection_start': 1867},
                       loc('../../test/systest_demo3d.py'): {'attrib-starts': [(''\
        'init_env',
        27)],
        'first-line': 54,
        'sel-line': 69,
        'sel-line-start': 2646,
        'selection_end': 2666,
        'selection_start': 2666},
                       loc('../../test/systest_diffusion.py'): {'attrib-star'\
        'ts': [('TestKernelDiffusion2D',
                36),
               ('TestKernelDiffusion2D.tearDown',
                131)],
        'first-line': 112,
        'sel-line': 133,
        'sel-line-start': 4687,
        'selection_end': 4687,
        'selection_start': 4687},
                       loc('../../test/systest_ir_fig2.py'): {'attrib-starts': [(''\
        'setup',
        21)],
        'first-line': 0,
        'sel-line': 40,
        'sel-line-start': 1278,
        'selection_end': 1362,
        'selection_start': 1351},
                       loc('../../test/test_cell.py'): {'attrib-starts': [(''\
        'TestCell3D',
        111),
        ('TestCell3D.testExtent',
         163)],
        'first-line': 146,
        'sel-line': 168,
        'sel-line-start': 5787,
        'selection_end': 5813,
        'selection_start': 5813},
                       loc('../../test/test_diffusion.py'): {'attrib-starts': [(''\
        'TestFeulerDiffusion3D',
        383),
        ('TestFeulerDiffusion3D.testUpdateReactionsIntegerDivisionError',
         486)],
        'first-line': 474,
        'sel-line': 496,
        'sel-line-start': 20031,
        'selection_end': 20064,
        'selection_start': 20064},
                       loc('../../test/test_environment.py'): {'attrib-start'\
        's': [('TestEnvironment3D',
               372),
              ('TestEnvironment3D.setUp',
               373)],
        'first-line': 449,
        'sel-line': 474,
        'sel-line-start': 19664,
        'selection_end': 19684,
        'selection_start': 19673},
                       loc('../../test/test_milstein.'): {'attrib-starts': [],
        'first-line': 0,
        'sel-line': 0,
        'sel-line-start': 0,
        'selection_end': 0,
        'selection_start': 0},
                       loc('../../test/test_motility'): {'attrib-starts': [],
        'first-line': 0,
        'sel-line': 0,
        'sel-line-start': 0,
        'selection_end': 0,
        'selection_start': 0},
                       loc('../../test/test_motility_equations.py'): {'attri'\
        'b-starts': [('main',
                      103)],
        'first-line': 0,
        'sel-line': 120,
        'sel-line-start': 4632,
        'selection_end': 4689,
        'selection_start': 4689},
                       loc('../../test/test_msi.py'): {'attrib-starts': [],
        'first-line': 4,
        'sel-line': 32,
        'sel-line-start': 962,
        'selection_end': 1001,
        'selection_start': 1001},
                       loc('../../test/test_occupation.py'): {'attrib-starts': [(''\
        'TestOccupation3D',
        141),
        ('TestOccupation3D.testCollisionVoxels',
         199)],
        'first-line': 206,
        'sel-line': 230,
        'sel-line-start': 9742,
        'selection_end': 9800,
        'selection_start': 9800},
                       loc('../../test/test_promoter.py'): {'attrib-starts': [(''\
        'TestPromoter',
        22)],
        'first-line': 13,
        'sel-line': 22,
        'sel-line-start': 516,
        'selection_end': 554,
        'selection_start': 554},
                       loc('../../test/test_state.py'): {'attrib-starts': [],
        'first-line': 78,
        'sel-line': 0,
        'sel-line-start': 0,
        'selection_end': 0,
        'selection_start': 0},
                       loc('../../test/test_tissue_immigration.py'): {'attri'\
        'b-starts': [('TestTissue_Immigration2d',
                      17),
                     ('TestTissue_Immigration2d.testEmigrate',
                      80)],
        'first-line': 127,
        'sel-line': 155,
        'sel-line-start': 5289,
        'selection_end': 5352,
        'selection_start': 5352},
                       loc('../../../msi-sim-multigrid/conversion/stencils.py'): {''\
        'attrib-starts': [('corner_stencil3d',
                           27)],
        'first-line': 17,
        'sel-line': 27,
        'sel-line-start': 750,
        'selection_end': 773,
        'selection_start': 773},
                       loc('../../../msi-sim-working/python/msipy/motility.py'): {''\
        'attrib-starts': [],
        'first-line': 60,
        'sel-line': 0,
        'sel-line-start': 0,
        'selection_end': 0,
        'selection_start': 0},
                       loc('../../../wx-msi/gl_cell.py'): {'attrib-starts': [(''\
        'MyWin2',
        34),
        ('MyWin2.__init__',
         36)],
        'first-line': 33,
        'sel-line': 58,
        'sel-line-start': 1885,
        'selection_end': 1885,
        'selection_start': 1885},
                       loc('../../../wx-msi/graphic_model.py'): {'attrib-sta'\
        'rts': [('WireFrame',
                 29),
                ('WireFrame.__init__',
                 30)],
        'first-line': 0,
        'sel-line': 30,
        'sel-line-start': 754,
        'selection_end': 777,
        'selection_start': 777},
                       loc('../../../wx-msi/plot_vtk.py'): {'attrib-starts': [],
        'first-line': 0,
        'sel-line': 7,
        'sel-line-start': 176,
        'selection_end': 176,
        'selection_start': 176},
                       loc('../../../../svn/msi/faheem/benchmark/c++/gs3d.C'): {''\
        'attrib-starts': [],
        'first-line': 10,
        'sel-line': 6,
        'sel-line-start': 88,
        'selection_end': 106,
        'selection_start': 106},
                       loc('../../../../svn/msi/lucas/conversion/box.py'): {''\
        'attrib-starts': [],
        'first-line': 0,
        'sel-line': 2,
        'sel-line-start': 74,
        'selection_end': 74,
        'selection_start': 74},
                       loc('../../../../svn/msi/lucas/conversion/stencils.py'): {''\
        'attrib-starts': [],
        'first-line': 0,
        'sel-line': 0,
        'sel-line-start': 0,
        'selection_end': 0,
        'selection_start': 0},
                       loc('../../../../svn/msi/lucas/conversion/utility.py'): {''\
        'attrib-starts': [('div2',
                           0)],
        'first-line': 0,
        'sel-line': 0,
        'sel-line-start': 0,
        'selection_end': 0,
        'selection_start': 0},
                       loc('../../../../../../usr/lib/python2.4/site-packages/matplotlib/lines.py'): {''\
        'attrib-starts': [('Line2D',
                           85),
                          ('Line2D.set_data',
                           245)],
        'first-line': 265,
        'sel-line': 268,
        'sel-line-start': 8973,
        'selection_end': 8973,
        'selection_start': 8973},
                       loc('../../../../../../usr/lib/python2.4/site-packages/matplotlib/nxutils.py'): {''\
        'attrib-starts': [],
        'first-line': 0,
        'sel-line': 9,
        'sel-line-start': 239,
        'selection_end': 247,
        'selection_start': 247},
                       loc('../../../../../../usr/lib/python2.4/site-packages/wx-2.6-gtk2-unicode/wx/_core.py'): {''\
        'attrib-starts': [('Size',
                           777),
                          ('Size.__getitem__',
                           908)],
        'first-line': 885,
        'sel-line': 908,
        'sel-line-start': 31013,
        'selection_end': 31013,
        'selection_start': 31013},
                       loc('../../../../../../usr/lib/python2.4/unittest.py'): {''\
        'attrib-starts': [('TextTestRunner',
                           677),
                          ('TextTestRunner.run',
                           691)],
        'first-line': 626,
        'sel-line': 695,
        'sel-line-start': 24841,
        'selection_end': 24841,
        'selection_start': 24841}}
proj.env-vars = {loc('../../../cfse/python/branching_process_cell_division_entry.py'): (''\
        'project',
        ['']),
                 loc('../../../cfse/python/cell_division_entry2.py'): ('proj'\
        'ect',
        ['']),
                 loc('__init__.py'): ('project',
                                      ['']),
                 loc('behavior.py'): ('project',
                                      ['']),
                 loc('border.py'): ('project',
                                    ['']),
                 loc('builder_or_abstract_factory.py'): ('project',
        ['']),
                 loc('diffusion.py'): ('project',
                                       ['']),
                 loc('environment.py'): ('project',
        ['']),
                 loc('foo.py'): ('project',
                                 ['']),
                 loc('immigration.py'): ('project',
        ['']),
                 loc('scratch.py'): ('project',
                                     ['']),
                 loc('solfac.py'): ('project',
                                    ['']),
                 loc('test_all.py'): ('project',
                                      ['']),
                 loc('test_cell.py'): ('project',
                                       ['']),
                 loc('test_fig4.py'): ('project',
                                       ['']),
                 loc('test_io.py'): ('project',
                                     ['']),
                 loc('testing.py'): ('project',
                                     ['']),
                 loc('vessel.py'): ('project',
                                    ['']),
                 loc('../../test/remove_str.py'): ('project',
        ['']),
                 loc('../../test/systest_chemotaxis.py'): ('project',
        ['']),
                 loc('../../test/systest_diffusion.py'): ('project',
        ['']),
                 loc('../../test/systest_ir_fig1.py'): ('project',
        ['']),
                 loc('../../test/systest_ir_fig2.py'): ('project',
        ['']),
                 loc('../../test/test_border.py'): ('project',
        ['']),
                 loc('../../test/test_bump.py'): ('project',
        ['']),
                 loc('../../test/test_cell.py'): ('project',
        ['']),
                 loc('../../test/test_cell_state.py'): ('project',
        ['']),
                 loc('../../test/test_diffusion.py'): ('project',
        ['']),
                 loc('../../test/test_environment.py'): ('project',
        ['']),
                 loc('../../test/test_geometry.py'): ('project',
        ['']),
                 loc('../../test/test_grid.py'): ('project',
        ['']),
                 loc('../../test/test_immigration.py'): ('project',
        ['']),
                 loc('../../test/test_milstein.py'): ('project',
        ['']),
                 loc('../../test/test_motility.py'): ('project',
        ['']),
                 loc('../../test/test_motility_equations.py'): ('project',
        ['']),
                 loc('../../test/test_msi.py'): ('project',
        ['']),
                 loc('../../test/test_occupation.py'): ('project',
        ['']),
                 loc('../../test/test_simulation.py'): ('project',
        ['']),
                 loc('../../test/test_solfac.py'): ('project',
        ['']),
                 loc('../../test/test_tissue_immigration.py'): ('project',
        ['']),
                 loc('../../test/test_vessel.py'): ('project',
        ['']),
                 loc('../../../msi-sim-multigrid/conversion/stencils.py'): (''\
        'project',
        ['']),
                 loc('../../../python/perfpy/laplace.py'): ('project',
        ['']),
                 loc('../../../python/wx/gl_crawl.py'): ('project',
        ['']),
                 loc('../../../python/wx/gl_demo.py'): ('project',
        ['']),
                 loc('../../../python/wx/gl_msi.py'): ('project',
        ['']),
                 loc('../../../python/wx/msi_frame.py'): ('project',
        ['']),
                 loc('../../../wx-msi/animated_plot.py'): ('project',
        ['']),
                 loc('../../../wx-msi/contours.py'): ('project',
        ['']),
                 loc('../../../wx-msi/plot_vtk.py'): ('project',
        ['']),
                 loc('../../../wx-msi/plots.py'): ('project',
        ['']),
                 loc('../../../../svn/msi/lucas/conversion/mg_conversion.py'): (''\
        'project',
        ['']),
                 loc('../../../../svn/msi/lucas/conversion/stencils.py'): (''\
        'project',
        ['']),
                 loc('../../../../svn/msi/lucas/conversion/test_mg_conversion.py'): (''\
        'project',
        ['']),
                 loc('../../../../svn/msi/lucas/conversion/utility.py'): ('p'\
        'roject',
        ['']),
                 loc('../../../../../../usr/lib/python2.4/site-packages/matplotlib/nxutils.py'): (''\
        'project',
        [''])}
search.replace-history = [u'dim']
search.search-history = [u'Vasculature',
                         u'Vasculatrue',
                         u'dim=3',
                         u'd',
                         u'ConstantSecretionBehavior']
search.search-scope-history = [loc('../../test'),
                               loc('.'),
                               loc('../../c++'),
                               loc('../../test'),
                               loc('../..')]
