# Supplementary material for: The Multiscale Systems Immunology project: software for cell-based immunological simulation
Source: Source Code Biol Med. 2008 Apr 28;3:6. doi: 10.1186/1751-0473-3-6 (PMC2426691; doi:10.1186/1751-0473-3-6)
Supplement: Additional file 1 — MSI source code. Source code for the MSI project. [file 1751-0473-3-6-S1.gz › msi-release-tmp/python/msipy/inducer.py]

from utility import f_sat, linear_sum

class Inducer(object):
    """Represents signaling cascade."""
    def __init__(self, receptors, parameters=None, threshold=1.0, max_rate=1.0, intensity=0.0, f_combiner=linear_sum):
        """Constructor - receptor is list of Receptors, parameters is list of weights matching receptors."""
        self.receptors = receptors
        if parameters is None:
            self.parameters = [1.0]*len(receptors)
        else:
            self.parameters = parameters
        self.f_combiner = f_combiner
        self.threshold = threshold
        self.intensity = intensity
        
    def get_intensity(self):
        return self.intensity
        
    def set_intensity(self, value):
        self.intensity = value
        
    def update(self, dt):
        """Update the intensity of the inducer based on hill function of sum(receptor.activity() * weight)."""
        r = self.f_combiner([r.get_activity() for r in self.receptors], self.parameters)
        signal = f_sat(r, threshold=self.threshold, coop=1.0)
        self.intensity = max_rate*f_sat(signal, threshold=self.threshold, coop=1.0)
        
class Inducer2d(Inducer):
    pass

class Inducer3d(Inducer):
    pass
