# Supplementary material for: The Multiscale Systems Immunology project: software for cell-based immunological simulation
Source: Source Code Biol Med. 2008 Apr 28;3:6. doi: 10.1186/1751-0473-3-6 (PMC2426691; doi:10.1186/1751-0473-3-6)
Supplement: Additional file 1 — MSI source code. Source code for the MSI project. [file 1751-0473-3-6-S1.gz › msi-release-tmp/python/msipy/tnf_params.py]

""" Interesting notes:
1. 1-10 ng/ml of TNF is enough to cause significant PMN death in vitro.
2. neutrophils release sTNFR rapidly, while PMNs release them in a more sustained manner.
3. amount of cytokine and soluble cytokine receptor secreted is highly variable between individuals and shows no correlation.
4. Only IL-10 has an effect on the release of soluble factor (enhances); ILs-2,4,6,8,13, TGF-b, TNF and IFNg have no effect.
"""

avo = 6.02e23
mtnf_mw = 25586
tnf_mw = 51000 # secreted trimer by analytical ultracentrifugation (pennica:1993)
stnfr1_mw = 25250 # secreted monomer by analytical ultracentrifugation (pennica:1992)
stnfr2_mw = 36000 # secreted monomer by analytical ultracentrifugation (pennica:1993)

# biological activity conversion
# human tnf 800 U/mg => 1U ~ 1.25ng

def diffusionCoefficient(mw):
    """diffusion coefficient in um^2 per second. constant 46000 is estimated from data at http://www.math.ubc.ca/~ais/website/status/diffuse.html"""
    return 46000/(60.0*mw**(1.0/3))

# diffusion coefficient assuming 17000*3 is mw
print "Diffusion coefficient: TNF\t", diffusionCoefficient(tnf_mw)
print "Diffusion coefficient: sTNFR1\t", diffusionCoefficient(stnfr1_mw)
print "Diffusion coefficient: sTNFR2\t", diffusionCoefficient(stnfr2_mw)
print

def rate(qty, mw, cells, vol, num_secs):
    """secretion rate in molecules per second."""
    return (qty*avo*vol)/(mw*cells*num_secs)

# crabtree:2001:fig1
# tnf secretion over 24 hours
print ">>crabtree:2001 TNF"
print "fig1\t\t%8.4f" % rate(qty=20.132e-9, mw=tnf_mw, cells=1.5e6, vol=0.2, num_secs=24*60*60) # tnf molecules per cell per second

# crabtree:2001:fig3
# tnf secretion peaks at 3 hours
print "fig3\t\t%8.4f" % rate(qty=17.184e-9, mw=tnf_mw, cells=2.0e6, vol=0.2, num_secs=3*60*60)

# crabtree:2001:fig6
# murine peritoneal macrophages
print "fig6\t\t%8.4f" % rate(qty=1.44e-9, mw=tnf_mw, cells=1.5e6, vol=0.2, num_secs=1.5*60*60)

# fig7
# RAW 264.7
# LPS stimulation
print "fig7\t\t%8.4f" % rate(qty=1.62e-9, mw=tnf_mw, cells=1.5e6, vol=0.2, num_secs=1.5*60*60) # no pre-exposure to Cpg
print "fig7\t\t%8.4f" % rate(qty=5.19e-9, mw=tnf_mw, cells=1.5e6, vol=0.2, num_secs=1.5*60*60) # optimal pre-exposure to Cpg
print

# debets:1990:fig3
# human monocytes
# trypsin + FcgRI and FcgRII
print ">>debets:1990 TNF"
print "fig3\t\t%8.4f" % rate(qty=2.18e-9, mw=tnf_mw, cells=5e4, vol=0.3, num_secs=18*60*60) # maximal secretion rate
print

# xaus:2000:fig5b
# BALB/C mice bone marrow derived macrophages
# LPS stimulation
# 24 well plate - volume not stated - estimated 1.0 mls since typical 24 well plate has volume 3.4 mls
print ">>xaus:2000 TNF"
print "fig5b\t\t%8.4f" % rate(qty=2.54e-9, mw=tnf_mw, cells=1e5, vol=1.0, num_secs=2*60*60) # maximal secretion rate
print

# erroi:1996:fig1a
# rat alveolar macrophages with LPS stimulation
print ">>erroi:1996 TNF"
print "fig1a1\t\t%8.4f" % rate(qty=((10**1.545)/(10e7))*1e-3, mw=tnf_mw, cells=1e6, vol=1.0, num_secs=24*60*60) # LPS 1 ng/ml
print "fig1a2\t\t%8.4f" % rate(qty=((10**3.048)/(10e7))*1e-3, mw=tnf_mw, cells=1e6, vol=1.0, num_secs=24*60*60) # LPS 10 ng/ml
print "fig1a3\t\t%8.4f" % rate(qty=((10**3.683)/(10e7))*1e-3, mw=tnf_mw, cells=1e6, vol=1.0, num_secs=24*60*60) # LPS 100 ng/ml
print

# joyce:1996
# cultured human monocytes (early)
print ">>joyce:1996 TNF"
print "fig2\t\t%8.4f" % rate(qty=1.528e-9, mw=tnf_mw, cells=1e6, vol=1.0, num_secs=24*60*60) # LPS 1000 ng/ml
print "fig2\t\t%8.4f" % rate(qty=3.112e-9, mw=tnf_mw, cells=1e6, vol=1.0, num_secs=24*60*60) # LPS 1000 ng/ml + IFNg 100 U/ml
print

## SOLUBLE TNFR SECTION

# carpenter:1995
print ">>carpenter:1995 sTNFR2"
print "fig5a\t\t%8.4f\t%s" % (rate(qty=18.367e-9, mw=stnfr2_mw, cells=7e5, vol=1.0, num_secs=5*60*60), "# RAW264 LPS 10 ug/ml - first 5 hours")
print "fig5a\t\t%8.4f\t%s" % (rate(qty=51.184e-9-18.367e-9, mw=stnfr2_mw, cells=7e5, vol=1.0, num_secs=(22-5)*60*60), "# RAW264 LPS 10 ug/ml - next 17 hours")
print "fig5a\t\t%8.4f\t%s" % (rate(qty=51.184e-9, mw=stnfr2_mw, cells=7e5, vol=1.0, num_secs=22*60*60), "# RAW264 LPS 10 ug/ml - average for 22 hours")
print "fig5a\t\t%8.4f\t%s" % (rate(qty=11.02e-9, mw=stnfr2_mw, cells=7e5, vol=1.0, num_secs=5*60*60), "# RAW264 LPS 40 ng/ml - first 5 hours")
print "fig5a\t\t%8.4f\t%s" % (rate(qty=27.184e-9-11.02e-9, mw=stnfr2_mw, cells=7e5, vol=1.0, num_secs=(22-5)*60*60), "# RAW264 LPS 40 ng/ml - next 17 hours")
print "fig5a\t\t%8.4f\t%s" % (rate(qty=27.184e-9, mw=stnfr2_mw, cells=7e5, vol=1.0, num_secs=22*60*60), "# RAW264 LPS 40 ng/ml - average for 22 hours")

print "fig5b\t\t%8.4f\t%s" % (rate(qty=15.061e-9, mw=stnfr2_mw, cells=7e5, vol=1.0, num_secs=5*60*60), "# C3H/HeN peritoneal macrophages LPS 10 ug/ml - first 5 hours")
print "fig5b\t\t%8.4f\t%s" % (rate(qty=32.713e-9-15.061e-9, mw=stnfr2_mw, cells=7e5, vol=1.0, num_secs=(22-5)*60*60), "# C3H/HeN peritoneal macrophages LPS 10 ug/ml - next 17 hours")
print "fig5b\t\t%8.4f\t%s" % (rate(qty=32.713e-9, mw=stnfr2_mw, cells=7e5, vol=1.0, num_secs=22*60*60), "# C3H/HeN peritoneal macrophages LPS 10 ug/ml - average for 22 hours")
print "fig5b\t\t%8.4f\t%s" % (rate(qty=10.202e-9, mw=stnfr2_mw, cells=7e5, vol=1.0, num_secs=5*60*60), "# C3H/HeN peritoneal macrophages LPS 40 ng/ml - first 5 hours")
print "fig5b\t\t%8.4f\t%s" % (rate(qty=23.806e-9-10.202e-9, mw=stnfr2_mw, cells=7e5, vol=1.0, num_secs=(22-5)*60*60), "# C3H/HeN peritoneal macrophages LPS 40 ng/ml - next 17 hours")
print "fig5b\t\t%8.4f\t%s" % (rate(qty=23.806e-9, mw=stnfr2_mw, cells=7e5, vol=1.0, num_secs=22*60*60), "# C3H/HeN peritoneal macrophages LPS 40 ng/ml - average for 22 hours")

print "fig5c\t\t%8.4f\t%s" % (rate(qty=1.639e-9, mw=stnfr2_mw, cells=7e5, vol=1.0, num_secs=5*60*60), "# C3H/HeJ peritoneal macrophages LPS 10 ug/ml - first 5 hours")
print "fig5c\t\t%8.4f\t%s" % (rate(qty=9.672e-9-1.639e-9, mw=stnfr2_mw, cells=7e5, vol=1.0, num_secs=(22-5)*60*60), "# C3H/HeJ peritoneal macrophages LPS 10 ug/ml - next 17 hours")
print "fig5c\t\t%8.4f\t%s" % (rate(qty=9.672e-9, mw=stnfr2_mw, cells=7e5, vol=1.0, num_secs=22*60*60), "# C3H/HeJ peritoneal macrophages LPS 10 ug/ml - average for 22 hours")
print "fig5c\t\t%8.4f\t%s" % (rate(qty=0.984e-9, mw=stnfr2_mw, cells=7e5, vol=1.0, num_secs=5*60*60), "# C3H/HeJ peritoneal macrophages LPS 40 ng/ml - first 5 hours")
print "fig5c\t\t%8.4f\t%s" % (rate(qty=1.803e-9-0.984e-9, mw=stnfr2_mw, cells=7e5, vol=1.0, num_secs=(22-5)*60*60), "# C3H/HeJ peritoneal macrophages LPS 40 ng/ml - next 17 hours")
print "fig5c\t\t%8.4f\t%s" % (rate(qty=1.803e-9, mw=stnfr2_mw, cells=7e5, vol=1.0, num_secs=22*60*60), "# C3H/HeJ peritoneal macrophages LPS 40 ng/ml - average for 22 hours")
print

# leeuwenberg:1994
## samples were 1/2 diluted before ELISA - what does that mean?? Do we multiply final concentrations by 2??
print ">>leeuwenberg:1994 sTNFR1"
print "fig1\t\t%8.4f\t%s" % (rate(qty=0.261e-9, mw=stnfr1_mw, cells=1.5e6, vol=0.2, num_secs=2*60*60), "# PBMC control - 2 hours")
print "fig1\t\t%8.4f\t%s" % (rate(qty=0.304e-9, mw=stnfr1_mw, cells=1.5e6, vol=0.2, num_secs=6*60*60), "# PBMC control - 6 hours")
print "fig1\t\t%8.4f\t%s" % (rate(qty=0.435e-9, mw=stnfr1_mw, cells=1.5e6, vol=0.2, num_secs=24*60*60), "# PBMC control - 24 hours")
print "fig1\t\t%8.4f\t%s" % (rate(qty=0.87e-9, mw=stnfr1_mw, cells=1.5e6, vol=0.2, num_secs=48*60*60), "# PBMC control - 48 hours")
print "fig1\t\t%8.4f\t%s" % (rate(qty=1.087e-9, mw=stnfr1_mw, cells=1.5e6, vol=0.2, num_secs=72*60*60), "# PBMC control - 72 hours")
print "fig1\t\t%8.4f\t%s" % (rate(qty=0.261e-9, mw=stnfr1_mw, cells=1.5e6, vol=0.2, num_secs=2*60*60), "# PBMC anti-CD3 mAb WT32 - 2 hours")
print "fig1\t\t%8.4f\t%s" % (rate(qty=0.391e-9, mw=stnfr1_mw, cells=1.5e6, vol=0.2, num_secs=6*60*60), "# PBMC anti-CD3 mAb WT32 - 6 hours")
print "fig1\t\t%8.4f\t%s" % (rate(qty=1.261e-9, mw=stnfr1_mw, cells=1.5e6, vol=0.2, num_secs=24*60*60), "# PBMC anti-CD3 mAb WT32 - 24 hours")
print "fig1\t\t%8.4f\t%s" % (rate(qty=2.217e-9, mw=stnfr1_mw, cells=1.5e6, vol=0.2, num_secs=48*60*60), "# PBMC anti-CD3 mAb WT32 - 48 hours")
print "fig1\t\t%8.4f\t%s" % (rate(qty=2.391e-9, mw=stnfr1_mw, cells=1.5e6, vol=0.2, num_secs=72*60*60), "# PBMC anti-CD3 mAb WT32 - 72 hours")
print

print ">>leeuwenberg:1994 sTNFR2"
print "fig1\t\t%8.4f\t%s" % (rate(qty=0.478e-9, mw=stnfr2_mw, cells=1.5e6, vol=0.2, num_secs=2*60*60), "# PBMC control - 2 hours")
print "fig1\t\t%8.4f\t%s" % (rate(qty=0.696e-9, mw=stnfr2_mw, cells=1.5e6, vol=0.2, num_secs=6*60*60), "# PBMC control - 6 hours")
print "fig1\t\t%8.4f\t%s" % (rate(qty=1.304e-9, mw=stnfr2_mw, cells=1.5e6, vol=0.2, num_secs=24*60*60), "# PBMC control - 24 hours")
print "fig1\t\t%8.4f\t%s" % (rate(qty=2.826e-9, mw=stnfr2_mw, cells=1.5e6, vol=0.2, num_secs=48*60*60), "# PBMC control - 48 hours")
print "fig1\t\t%8.4f\t%s" % (rate(qty=3.13e-9, mw=stnfr2_mw, cells=1.5e6, vol=0.2, num_secs=72*60*60), "# PBMC control - 72 hours")
print "fig1\t\t%8.4f\t%s" % (rate(qty=0.478e-9, mw=stnfr2_mw, cells=1.5e6, vol=0.2, num_secs=2*60*60), "# PBMC anti-CD3 mAb WT32 - 2 hours")
print "fig1\t\t%8.4f\t%s" % (rate(qty=0.826e-9, mw=stnfr2_mw, cells=1.5e6, vol=0.2, num_secs=6*60*60), "# PBMC anti-CD3 mAb WT32 - 6 hours")
print "fig1\t\t%8.4f\t%s" % (rate(qty=3.826e-9, mw=stnfr2_mw, cells=1.5e6, vol=0.2, num_secs=24*60*60), "# PBMC anti-CD3 mAb WT32 - 24 hours")
print "fig1\t\t%8.4f\t%s" % (rate(qty=7.957e-9, mw=stnfr2_mw, cells=1.5e6, vol=0.2, num_secs=48*60*60), "# PBMC anti-CD3 mAb WT32 - 48 hours")
print "fig1\t\t%8.4f\t%s" % (rate(qty=8.304e-9, mw=stnfr2_mw, cells=1.5e6, vol=0.2, num_secs=72*60*60), "# PBMC anti-CD3 mAb WT32 - 72 hours")
print

print ">>leeuwenberg:1994 sTNFR1, sTNFR2, TNF averages"
print "fig2\t\t%8.4f\t%s" % (rate(qty=(1.55844+1.55844+0.43831+2.19156+3.84740)*1e-9/5.0, mw=tnf_mw, cells=1.5e6, vol=0.2, num_secs=6*60*60), "# TNF PBMC anti-CD3 mAb WT32 - 6 hours")
print "fig2\t\t%8.4f\t%s" % (rate(qty=(2.43507+5.35714+8.86364+11.34740+7.50000)*1e-9/5.0, mw=stnfr2_mw, cells=1.5e6, vol=0.2, num_secs=48*60*60), "# STNFR2 PBMC anti-CD3 mAb WT32 - 48 hours")
print "fig2\t\t%8.4f\t%s" % (rate(qty=(1.07143+1.55844+2.53247+2.82468+0.77922)*1e-9/5.0, mw=stnfr1_mw, cells=1.5e6, vol=0.2, num_secs=48*60*60), "# STNFR1 PBMC anti-CD3 mAb WT32 - 48 hours")
print

# In this particular case, samples were undiluted??
print ">>leeuwenberg:1994 Rapid but transient sTNFR production by neutrophils"
print "tbl3\t\t%8.4f\t%s" % (rate(qty=0.24e-9, mw=stnfr1_mw, cells=3e5, vol=0.2, num_secs=1*60*60), "# STNFR1 neutrophils PMA 50 ng/ml - 1 hour")
print "tbl3\t\t%8.4f\t%s" % (rate(qty=0.11e-9, mw=stnfr2_mw, cells=3e5, vol=0.2, num_secs=1*60*60), "# STNFR2 neutrophils PMA 50 ng/ml - 1 hour")
print "tbl3\t\t%8.4f\t%s" % (rate(qty=0.24e-9, mw=stnfr1_mw, cells=3e5, vol=0.2, num_secs=24*60*60), "# STNFR1 neutrophils PMA 50 ng/ml - 24 hours")
print "tbl3\t\t%8.4f\t%s" % (rate(qty=0.16e-9, mw=stnfr2_mw, cells=3e5, vol=0.2, num_secs=24*60*60), "# STNFR2 neutrophils PMA 50 ng/ml - 24 hours")
print "tbl3\t\t%8.4f\t%s" % (rate(qty=1.94e-9, mw=stnfr1_mw, cells=3e5, vol=0.2, num_secs=24*60*60), "# STNFR1 monocytes PMA 50 ng/ml - 24 hours")
print "tbl3\t\t%8.4f\t%s" % (rate(qty=7.32e-9, mw=stnfr2_mw, cells=3e5, vol=0.2, num_secs=24*60*60), "# STNFR2 monocytes PMA 50 ng/ml - 24 hours")
print

# sTNFR1
print ">>leeuwenberg:1994a STNFR1"
print "fig1\t\t%8.4f\t%s" % (rate(qty=0.09440e-9, mw=stnfr1_mw, cells=1.5e6, vol=0.2, num_secs=1*60*60), "# STNFR1 monocytes control - 1 hour")
print "fig1\t\t%8.4f\t%s" % (rate(qty=0.15715e-9, mw=stnfr1_mw, cells=1.5e6, vol=0.2, num_secs=1*60*60), "# STNFR1 monocytes LPS 1 ng/ml - 1 hour")
print "fig1\t\t%8.4f\t%s" % (rate(qty=0.38061e-9, mw=stnfr1_mw, cells=1.5e6, vol=0.2, num_secs=1*60*60), "# STNFR1 monocytes LPS 100 ng/ml - 1 hour")
print "fig1\t\t%8.4f\t%s" % (rate(qty=0.41141e-9, mw=stnfr1_mw, cells=1.5e6, vol=0.2, num_secs=1*60*60), "# STNFR1 monocytes PMA 50 ng/ml - 1 hour")

print "fig1\t\t%8.4f\t%s" % (rate(qty=0.24841e-9, mw=stnfr1_mw, cells=1.5e6, vol=0.2, num_secs=2*60*60), "# STNFR1 monocytes control - 2 hours")
print "fig1\t\t%8.4f\t%s" % (rate(qty=0.34339e-9, mw=stnfr1_mw, cells=1.5e6, vol=0.2, num_secs=2*60*60), "# STNFR1 monocytes LPS 1 ng/ml - 2 hours")
print "fig1\t\t%8.4f\t%s" % (rate(qty=0.47045e-9, mw=stnfr1_mw, cells=1.5e6, vol=0.2, num_secs=2*60*60), "# STNFR1 monocytes LPS 100 ng/ml - 2 hours")
print "fig1\t\t%8.4f\t%s" % (rate(qty=0.72585e-9, mw=stnfr1_mw, cells=1.5e6, vol=0.2, num_secs=2*60*60), "# STNFR1 monocytes PMA 50 ng/ml - 2 hours")

print "fig1\t\t%8.4f\t%s" % (rate(qty=0.46674e-9, mw=stnfr1_mw, cells=1.5e6, vol=0.2, num_secs=5*60*60), "# STNFR1 monocytes control - 5 hours")
print "fig1\t\t%8.4f\t%s" % (rate(qty=0.65783e-9, mw=stnfr1_mw, cells=1.5e6, vol=0.2, num_secs=5*60*60), "# STNFR1 monocytes LPS 1 ng/ml - 5 hours")
print "fig1\t\t%8.4f\t%s" % (rate(qty=0.78488e-9, mw=stnfr1_mw, cells=1.5e6, vol=0.2, num_secs=5*60*60), "# STNFR1 monocytes LPS 100 ng/ml - 5 hours")
print "fig1\t\t%8.4f\t%s" % (rate(qty=2.03480e-9, mw=stnfr1_mw, cells=1.5e6, vol=0.2, num_secs=5*60*60), "# STNFR1 monocytes PMA 50 ng/ml - 5 hours")

print "fig1\t\t%8.4f\t%s" % (rate(qty=0.65269e-9, mw=stnfr1_mw, cells=1.5e6, vol=0.2, num_secs=8*60*60), "# STNFR1 monocytes control - 8 hours")
print "fig1\t\t%8.4f\t%s" % (rate(qty=0.84378e-9, mw=stnfr1_mw, cells=1.5e6, vol=0.2, num_secs=8*60*60), "# STNFR1 monocytes LPS 1 ng/ml - 8 hours")
print "fig1\t\t%8.4f\t%s" % (rate(qty=0.93889e-9, mw=stnfr1_mw, cells=1.5e6, vol=0.2, num_secs=8*60*60), "# STNFR1 monocytes LPS 100 ng/ml - 8 hours")
print "fig1\t\t%8.4f\t%s" % (rate(qty=2.41340e-9, mw=stnfr1_mw, cells=1.5e6, vol=0.2, num_secs=8*60*60), "# STNFR1 monocytes PMA 50 ng/ml - 8 hours")

print "fig1\t\t%8.4f\t%s" % (rate(qty=0.93504e-9, mw=stnfr1_mw, cells=1.5e6, vol=0.2, num_secs=24*60*60), "# STNFR1 monocytes control - 24 hours")
print "fig1\t\t%8.4f\t%s" % (rate(qty=1.15836e-9, mw=stnfr1_mw, cells=1.5e6, vol=0.2, num_secs=24*60*60), "# STNFR1 monocytes LPS 1 ng/ml - 24 hours")
print "fig1\t\t%8.4f\t%s" % (rate(qty=1.57419e-9, mw=stnfr1_mw, cells=1.5e6, vol=0.2, num_secs=24*60*60), "# STNFR1 monocytes LPS 100 ng/ml - 24 hours")
print "fig1\t\t%8.4f\t%s" % (rate(qty=4.71715e-9, mw=stnfr1_mw, cells=1.5e6, vol=0.2, num_secs=24*60*60), "# STNFR1 monocytes PMA 50 ng/ml - 24 hours")

print "fig1\t\t%8.4f\t%s" % (rate(qty=1.31351e-9, mw=stnfr1_mw, cells=1.5e6, vol=0.2, num_secs=48*60*60), "# STNFR1 monocytes control - 48 hours")
print "fig1\t\t%8.4f\t%s" % (rate(qty=1.66531e-9, mw=stnfr1_mw, cells=1.5e6, vol=0.2, num_secs=48*60*60), "# STNFR1 monocytes LPS 1 ng/ml - 48 hours")
print "fig1\t\t%8.4f\t%s" % (rate(qty=1.85640e-9, mw=stnfr1_mw, cells=1.5e6, vol=0.2, num_secs=48*60*60), "# STNFR1 monocytes LPS 100 ng/ml - 48 hours")
print "fig1\t\t%8.4f\t%s" % (rate(qty=5.44884e-9, mw=stnfr1_mw, cells=1.5e6, vol=0.2, num_secs=48*60*60), "# STNFR1 monocytes PMA 50 ng/ml - 48 hours")
print

# sTNFR2%
print ">>leeuwenberg:1994a STNFR2"
print "fig1\t\t%8.4f\t%s" % (rate(qty=0.16567e-9, mw=stnfr2_mw, cells=1.5e6, vol=0.2, num_secs=1*60*60), "# STNFR2 monocytes control - 1 hour")
print "fig1\t\t%8.4f\t%s" % (rate(qty=0.16227e-9, mw=stnfr2_mw, cells=1.5e6, vol=0.2, num_secs=1*60*60), "# STNFR2 monocytes LPS 1 ng/ml - 1 hour")
print "fig1\t\t%8.4f\t%s" % (rate(qty=0.24359e-9, mw=stnfr2_mw, cells=1.5e6, vol=0.2, num_secs=1*60*60), "# STNFR2 monocytes LPS 100 ng/ml - 1 hour")
print "fig1\t\t%8.4f\t%s" % (rate(qty=0.15508e-9, mw=stnfr2_mw, cells=1.5e6, vol=0.2, num_secs=1*60*60), "# STNFR2 monocytes PMA 50 ng/ml - 1 hour")

print "fig1\t\t%8.4f\t%s" % (rate(qty=0.14827e-9, mw=stnfr2_mw, cells=1.5e6, vol=0.2, num_secs=2*60*60), "# STNFR2 monocytes control - 2 hours")
print "fig1\t\t%8.4f\t%s" % (rate(qty=0.39981e-9, mw=stnfr2_mw, cells=1.5e6, vol=0.2, num_secs=2*60*60), "# STNFR2 monocytes LPS 1 ng/ml - 2 hours")
print "fig1\t\t%8.4f\t%s" % (rate(qty=0.22657e-9, mw=stnfr2_mw, cells=1.5e6, vol=0.2, num_secs=2*60*60), "# STNFR2 monocytes LPS 100 ng/ml - 2 hours")
print "fig1\t\t%8.4f\t%s" % (rate(qty=0.22279e-9, mw=stnfr2_mw, cells=1.5e6, vol=0.2, num_secs=2*60*60), "# STNFR2 monocytes PMA 50 ng/ml - 2 hours")

print "fig1\t\t%8.4f\t%s" % (rate(qty=0.38657e-9, mw=stnfr2_mw, cells=1.5e6, vol=0.2, num_secs=5*60*60), "# STNFR2 monocytes control - 5 hours")
print "fig1\t\t%8.4f\t%s" % (rate(qty=0.55338e-9, mw=stnfr2_mw, cells=1.5e6, vol=0.2, num_secs=5*60*60), "# STNFR2 monocytes LPS 1 ng/ml - 5 hours")
print "fig1\t\t%8.4f\t%s" % (rate(qty=0.89040e-9, mw=stnfr2_mw, cells=1.5e6, vol=0.2, num_secs=5*60*60), "# STNFR2 monocytes LPS 100 ng/ml - 5 hours")
print "fig1\t\t%8.4f\t%s" % (rate(qty=1.14232e-9, mw=stnfr2_mw, cells=1.5e6, vol=0.2, num_secs=5*60*60), "# STNFR2 monocytes PMA 50 ng/ml - 5 hours")

print "fig1\t\t%8.4f\t%s" % (rate(qty=0.36993e-9, mw=stnfr2_mw, cells=1.5e6, vol=0.2, num_secs=8*60*60), "# STNFR2 monocytes control - 8 hours")
print "fig1\t\t%8.4f\t%s" % (rate(qty=0.79168e-9, mw=stnfr2_mw, cells=1.5e6, vol=0.2, num_secs=8*60*60), "# STNFR2 monocytes LPS 1 ng/ml - 8 hours")
print "fig1\t\t%8.4f\t%s" % (rate(qty=2.66024e-9, mw=stnfr2_mw, cells=1.5e6, vol=0.2, num_secs=8*60*60), "# STNFR2 monocytes LPS 100 ng/ml - 8 hours")
print "fig1\t\t%8.4f\t%s" % (rate(qty=1.80577e-9, mw=stnfr2_mw, cells=1.5e6, vol=0.2, num_secs=8*60*60), "# STNFR2 monocytes PMA 50 ng/ml - 8 hours")

print "fig1\t\t%8.4f\t%s" % (rate(qty=0.77844e-9, mw=stnfr2_mw, cells=1.5e6, vol=0.2, num_secs=24*60*60), "# STNFR2 monocytes control - 24 hours")
print "fig1\t\t%8.4f\t%s" % (rate(qty=2.05163e-9, mw=stnfr2_mw, cells=1.5e6, vol=0.2, num_secs=24*60*60), "# STNFR2 monocytes LPS 1 ng/ml - 24 hours")
print "fig1\t\t%8.4f\t%s" % (rate(qty=7.74998e-9, mw=stnfr2_mw, cells=1.5e6, vol=0.2, num_secs=24*60*60), "# STNFR2 monocytes LPS 100 ng/ml - 24 hours")
print "fig1\t\t%8.4f\t%s" % (rate(qty=7.49087e-9, mw=stnfr2_mw, cells=1.5e6, vol=0.2, num_secs=24*60*60), "# STNFR2 monocytes PMA 50 ng/ml - 24 hours")

print "fig1\t\t%8.4f\t%s" % (rate(qty=0.93125e-9, mw=stnfr2_mw, cells=1.5e6, vol=0.2, num_secs=48*60*60), "# STNFR2 monocytes control - 48 hours")
print "fig1\t\t%8.4f\t%s" % (rate(qty=2.20444e-9, mw=stnfr2_mw, cells=1.5e6, vol=0.2, num_secs=48*60*60), "# STNFR2 monocytes LPS 1 ng/ml - 48 hours")
print "fig1\t\t%8.4f\t%s" % (rate(qty=9.94572e-9, mw=stnfr2_mw, cells=1.5e6, vol=0.2, num_secs=48*60*60), "# STNFR2 monocytes LPS 100 ng/ml - 48 hours")
print "fig1\t\t%8.4f\t%s" % (rate(qty=14.96359e-9, mw=stnfr2_mw, cells=1.5e6, vol=0.2, num_secs=48*60*60), "# STNFR2 monocytes PMA 50 ng/ml - 48 hours")
print

print ">>porteu:1994 STNFR"
print "fig2\t\t%8.4f\t%s" % (rate(qty=0.16162e-9, mw=stnfr1_mw, cells=1e8, vol=1.0, num_secs=0.5*60*60), "# STNFR1 PMN control - 0.5 hours")
print "fig2\t\t%8.4f\t%s" % (rate(qty=0.37139e-9, mw=stnfr1_mw, cells=1e8, vol=1.0, num_secs=0.5*60*60), "# STNFR1 PMN TNF 50 ng/ml - 0.5 hours")
print "fig2\t\t%8.4f\t%s" % (rate(qty=3.31869e-9, mw=stnfr1_mw, cells=1e8, vol=1.0, num_secs=0.5*60*60), "# STNFR1 PMN FMLP 0.1 uM - 0.5 hours")
print "fig2\t\t%8.4f\t%s" % (rate(qty=2.01605e-9, mw=stnfr1_mw, cells=1e8, vol=1.0, num_secs=0.5*60*60), "# STNFR1 PMN C5a 10 nM - 0.5 hours")
print "fig2\t\t%8.4f\t%s" % (rate(qty=4.51323e-9, mw=stnfr1_mw, cells=1e8, vol=1.0, num_secs=0.5*60*60), "# STNFR1 PMN A23187 1 uM - 0.5 hours")

print "fig2\t\t%8.4f\t%s" % (rate(qty=0.39819e-9, mw=stnfr2_mw, cells=1e8, vol=1.0, num_secs=0.5*60*60), "# STNFR2 PMN control - 0.5 hours")
print "fig2\t\t%8.4f\t%s" % (rate(qty=3.00799e-9, mw=stnfr2_mw, cells=1e8, vol=1.0, num_secs=0.5*60*60), "# STNFR2 PMN TNF 50 ng/ml - 0.5 hours")
print "fig2\t\t%8.4f\t%s" % (rate(qty=2.70535e-9, mw=stnfr2_mw, cells=1e8, vol=1.0, num_secs=0.5*60*60), "# STNFR2 PMN FMLP 0.1 uM - 0.5 hours")
print "fig2\t\t%8.4f\t%s" % (rate(qty=1.90263e-9, mw=stnfr2_mw, cells=1e8, vol=1.0, num_secs=0.5*60*60), "# STNFR2 PMN C5a 10 nM - 0.5 hours")
print "fig2\t\t%8.4f\t%s" % (rate(qty=4.21239e-9, mw=stnfr2_mw, cells=1e8, vol=1.0, num_secs=0.5*60*60), "# STNFR2 PMN A23187 1 uM - 0.5 hours")
print

print ">>porteau:1994 Time series over 60 minutes"
print "Mins      R1/TNF"
times = [5,20,30,45,60]
for i,conc in enumerate([1.47997E-2, 2.11882E-1, 1.94307E-1, 5.22922E-2, 6.34721E-1]):
    print "%2d\t%8.4f" % (times[i], rate(qty=conc*1e-9, mw=stnfr1_mw, cells=1e8, vol=1.0, num_secs=times[i]*60))
print

print "Mins      R1/FMLP"
times = [5,20,30,45,60]
for i,conc in enumerate([3.01543E-2, 3.07710E-1, 1.04658E+0, 1.50685E+0, 2.33391E+0]):
    print "%2d\t%8.4f" % (times[i], rate(qty=conc*1e-9, mw=stnfr1_mw, cells=1e8, vol=1.0, num_secs=times[i]*60))
print

print "Mins      R2/TNF"
times = [5,10,20,30,45,60]
for i,conc in enumerate([1.36991E-1, 1.02630E+0, 1.92979E+0, 2.97144E+0, 2.84538E+0, 2.88818E+0]):
    print "%2d\t%8.4f" % (times[i], rate(qty=conc*1e-9, mw=stnfr2_mw, cells=1e8, vol=1.0, num_secs=times[i]*60))
print

print "Mins      R2/FMLP"
times = [5,20,30,45,60]
for i,conc in enumerate([5.97579E-1, 7.49921E-1, 1.79163E+0, 2.40352E+0, 2.39695E+0]):
    print "%2d\t%8.4f" % (times[i], rate(qty=conc*1e-9, mw=stnfr2_mw, cells=1e8, vol=1.0, num_secs=times[i]*60))
print

print ">>gallea-robache:1997 TNF, sTNFR1, sTNFR2"
print "tbl1\t\t%8.4f\t%s" % (rate(qty=0.033e-9, mw=tnf_mw, cells=1e6, vol=1.0, num_secs=24*60*60), "# TNF human monocytes Control - 24 hours")
print "tbl1\t\t%8.4f\t%s" % (rate(qty=2.003e-9, mw=tnf_mw, cells=1e6, vol=1.0, num_secs=24*60*60), "# TNF human monocytes PMA - 24 hours")
print "tbl1\t\t%8.4f\t%s" % (rate(qty=5.127e-9, mw=tnf_mw, cells=1e6, vol=1.0, num_secs=24*60*60), "# TNF human monocytes LPS - 24 hours")

print "tbl1\t\t%8.4f\t%s" % (rate(qty=0.317e-9, mw=stnfr1_mw, cells=1e6, vol=1.0, num_secs=24*60*60), "# sTNFR1 human monocytes Control - 24 hours")
print "tbl1\t\t%8.4f\t%s" % (rate(qty=1.652e-9, mw=stnfr1_mw, cells=1e6, vol=1.0, num_secs=24*60*60), "# sTNFR1 human monocytes PMA - 24 hours")
print "tbl1\t\t%8.4f\t%s" % (rate(qty=1.154e-9, mw=stnfr1_mw, cells=1e6, vol=1.0, num_secs=24*60*60), "# sTNFR1 human monocytes LPS - 24 hours")

print "tbl1\t\t%8.4f\t%s" % (rate(qty=0.131e-9, mw=stnfr2_mw, cells=1e6, vol=1.0, num_secs=24*60*60), "# sTNFR2 human monocytes Control - 24 hours")
print "tbl1\t\t%8.4f\t%s" % (rate(qty=0.158e-9, mw=stnfr2_mw, cells=1e6, vol=1.0, num_secs=24*60*60), "# sTNFR2 human monocytes PMA - 24 hours")
print "tbl1\t\t%8.4f\t%s" % (rate(qty=0.089e-9, mw=stnfr2_mw, cells=1e6, vol=1.0, num_secs=24*60*60), "# sTNFR2 human monocytes LPS - 24 hours")
print

def report(label, times, conc, cells, mw, vol, scale):
    print label
    for i in range(len(conc)-1):
        print "%2d\t%8.4f\t%8.4f" % (times[i+1],
                                     rate(conc[i+1]*scale, mw, cells, vol, num_secs=times[i+1]*60*60),
                                     rate((conc[i+1]-conc[i])*scale, mw, cells=1.5e6, vol=0.1, num_secs=(times[i+1]-times[i])*60*60))
    print

# Jin:2000
# RAW 264.7 data
print ">>Jin:2000:fig1 Time series - RAW 264.7 cells"

report(label="Hours\tR1/Control\tIncremental",
       times=[0,1,3,6,9],
       conc=[0, 1.06083E+2, 1.12247E+2, 1.03943E+2, 1.06871E+2],
       cells=1.5e6,
       mw=stnfr1_mw,
       vol=0.1,
       scale=1e-12)

report(label="Hours\tR1/Cpg\t\tIncremental",
       times=[0,1,3,6,9],
       conc=[0,1.56775E+2, 1.64548E+2, 2.45542E+2, 2.93547E+2],
       cells=1.5e6,
       mw=stnfr1_mw,
       vol=0.1,
       scale=1e-12)

report(label="Hours\tR1/LPS\t\tIncremental",
       times=[0,1,3,6,9],
       conc=[0, 1.50355E+2, 1.48472E+2, 2.06936E+2, 2.20325E+2],
       cells=1.5e6,
       mw=stnfr1_mw,
       vol=0.1,
       scale=1e-12)

report(label="Hours\tR2/Control\tIncremental",
       times=[0,1,3,6,9],
       conc=[0, 1.19053E+2, 8.44460E+1, 6.47150E+1, 1.60657E+1],
       cells=1.5e6,
       mw=stnfr2_mw,
       vol=0.1,
       scale=1e-12)

report(label="Hours\tR2/Cpg\t\tIncremental",
       times=[0,1,3,6,9],
       conc=[0, 1.79793E+2, 3.27407E+2, 2.25136E+3, 2.99057E+3],
       cells=1.5e6,
       mw=stnfr2_mw,
       vol=0.1,
       scale=1e-12)

report(label="Hours\tR2/LPS\t\tIncremental",
       times=[0,1,3,6,9],
       conc=[0, 3.16768E+2, 5.55492E+2, 3.01062E+3, 5.83018E+3],
       cells=1.5e6,
       mw=stnfr2_mw,
       vol=0.1,
       scale=1e-12)

# Elicited mouse peritoneal macrophages (peritoneal injection of 1 ml 3% Brewer thioglycolate medium 3 days before harvest)
print ">>Jin:2000:fig2 Time series - Elicited mouse peritoneal macrophages"

report(label="Hours\tR1/Control\tIncremental",
       times=[0,1,3,6,9,12],
       conc=[0, 1.54937E+2, 1.58613E+2, 1.54412E+2, 1.47584E+2, 1.55462E+2],
       cells=1.5e6,
       mw=stnfr1_mw,
       vol=0.1,
       scale=1e-12)

report(label="Hours\tR1/Cpg\t\tIncremental",
       times=[0,1,3,6,9,12],
       conc=[0, 1.67017E+2, 1.79622E+2, 1.80672E+2, 2.10084E+2, 2.21113E+2],
       cells=1.5e6,
       mw=stnfr1_mw,
       vol=0.1,
       scale=1e-12)

report(label="Hours\tR2/Control\tIncremental",
       times=[0,1,3,6,9,12],
       conc=[0, 1.40562E+3, 1.44578E+3, 1.54618E+3, 1.54618E+3, 1.42570E+3],
       cells=1.5e6,
       mw=stnfr2_mw,
       vol=0.1,
       scale=1e-12)

report(label="Hours\tR2/Cpg\t\tIncremental",
       times=[0,1,3,6,9,12],
       conc=[0, 2.20884E+3, 3.97590E+3, 6.86747E+3, 8.53414E+3, 8.03213E+3],
       cells=1.5e6,
       mw=stnfr2_mw,
       vol=0.1,
       scale=1e-12)

print ">>Jin:2000:fig7 Time series - RAW 264.7 cells stimulated with 1.5 ug/ml CpG ODN"
report(label="Hours\tTNF/Cpg\t\tIncremental",
       times=[0,1,3,6,9],
       conc=[0, 2.43634E+0, 5.66181E+0, 7.90893E+0, 8.14537E-1],
       cells=1.5e6,
       mw=stnfr2_mw,
       vol=0.1,
       scale=1e-9)

print ">>Dai:2005:Fig2 - TNF"
print "tbl1\t\t%8.4f\t%s" % (rate(qty=1.16394E+3*1e-12, mw=tnf_mw, cells=1e6, vol=1.0, num_secs=24*60*60), "# TNF alveolar macrophages (control - LPS 100 ng/ml) - 24 hours")
print "tbl1\t\t%8.4f\t%s" % (rate(qty=7.33871E+3*1e-12, mw=tnf_mw, cells=1e6, vol=1.0, num_secs=24*60*60), "# TNF alveolar macrophages (sarcoid - LPS 100 ng/ml) - 24 hours")
print "tbl1\t\t%8.4f\t%s" % (rate(qty=5.67518E+3*1e-12, mw=tnf_mw, cells=1e6, vol=1.0, num_secs=24*60*60), "# TNF alveolar macrophages (EAE - LPS 100 ng/ml) - 24 hours")
print "tbl1\t\t%8.4f\t%s" % (rate(qty=5.78649E+1*1e-12, mw=tnf_mw, cells=1e6, vol=1.0, num_secs=24*60*60), "# TNF alveolar macrophages (control - unstimulated) - 24 hours")
print "tbl1\t\t%8.4f\t%s" % (rate(qty=1.79936E+2*1e-12, mw=tnf_mw, cells=1e6, vol=1.0, num_secs=24*60*60), "# TNF alveolar macrophages (sarcoid - unstimulated) - 24 hours")
print "tbl1\t\t%8.4f\t%s" % (rate(qty=1.61160E+2*1e-12, mw=tnf_mw, cells=1e6, vol=1.0, num_secs=24*60*60), "# TNF alveolar macrophages (EAE - unstimulated) - 24 hours")
print

print ">>Dai:2005:Fig2 - sTNFR1"
print "tbl1\t\t%8.4f\t%s" % (rate(qty=3.94161E+1*1e-12, mw=tnf_mw, cells=1e6, vol=1.0, num_secs=24*60*60), "# sTNFR1 alveolar macrophages (control - LPS 100 ng/ml) - 24 hours")
print "tbl1\t\t%8.4f\t%s" % (rate(qty=1.12774E+2*1e-12, mw=tnf_mw, cells=1e6, vol=1.0, num_secs=24*60*60), "# sTNFR1 alveolar macrophages (sarcoid - LPS 100 ng/ml) - 24 hours")
print "tbl1\t\t%8.4f\t%s" % (rate(qty=1.59489E+2*1e-12, mw=tnf_mw, cells=1e6, vol=1.0, num_secs=24*60*60), "# sTNFR1 alveolar macrophages (EAE - LPS 100 ng/ml) - 24 hours")
print "tbl1\t\t%8.4f\t%s" % (rate(qty=1.67883E+1*1e-12, mw=tnf_mw, cells=1e6, vol=1.0, num_secs=24*60*60), "# sTNFR1 alveolar macrophages (control - unstimulated) - 24 hours")
print "tbl1\t\t%8.4f\t%s" % (rate(qty=7.18978E+1*1e-12, mw=tnf_mw, cells=1e6, vol=1.0, num_secs=24*60*60), "# sTNFR1 alveolar macrophages (sarcoid - unstimulated) - 24 hours")
print "tbl1\t\t%8.4f\t%s" % (rate(qty=1.00730E+2*1e-12, mw=tnf_mw, cells=1e6, vol=1.0, num_secs=24*60*60), "# sTNFR1 alveolar macrophages (EAE - unstimulated) - 24 hours")
print

print ">>Dai:2005:Fig2 - sTNFR2"
print "tbl1\t\t%8.4f\t%s" % (rate(qty=6.85083E+2*1e-12, mw=tnf_mw, cells=1e6, vol=1.0, num_secs=24*60*60), "# sTNFR2 alveolar macrophages (control - LPS 100 ng/ml) - 24 hours")
print "tbl1\t\t%8.4f\t%s" % (rate(qty=1.20994E+3*1e-12, mw=tnf_mw, cells=1e6, vol=1.0, num_secs=24*60*60), "# sTNFR2 alveolar macrophages (sarcoid - LPS 100 ng/ml) - 24 hours")
print "tbl1\t\t%8.4f\t%s" % (rate(qty=2.39227E+3*1e-12, mw=tnf_mw, cells=1e6, vol=1.0, num_secs=24*60*60), "# sTNFR2 alveolar macrophages (EAE - LPS 100 ng/ml) - 24 hours")
print "tbl1\t\t%8.4f\t%s" % (rate(qty=6.62983E+1*1e-12, mw=tnf_mw, cells=1e6, vol=1.0, num_secs=24*60*60), "# sTNFR2 alveolar macrophages (control - unstimulated) - 24 hours")
print "tbl1\t\t%8.4f\t%s" % (rate(qty=2.81768E+2*1e-12, mw=tnf_mw, cells=1e6, vol=1.0, num_secs=24*60*60), "# sTNFR2 alveolar macrophages (sarcoid - unstimulated) - 24 hours")
print "tbl1\t\t%8.4f\t%s" % (rate(qty=5.46961E+2*1e-12, mw=tnf_mw, cells=1e6, vol=1.0, num_secs=24*60*60), "# sTNFR2 alveolar macrophages (EAE - unstimulated) - 24 hours")
print
