# Supplementary material for: The Multiscale Systems Immunology project: software for cell-based immunological simulation
Source: Source Code Biol Med. 2008 Apr 28;3:6. doi: 10.1186/1751-0473-3-6 (PMC2426691; doi:10.1186/1751-0473-3-6)
Supplement: Additional file 1 — MSI source code. Source code for the MSI project. [file 1751-0473-3-6-S1.gz › msi-release-tmp/python/msipy/environment.py]

"""Environment mediates interactions between cells, soluble factors and stromal elements."""

from numpy import array, zeros, ones, around, product, alltrue, sqrt, ravel, clip
from numpy.random import poisson, random
from random import shuffle
import sys
from utils import Data

class Environment(object):
    """Environment manages events in space, including interactions between cells and soluble factors."""
    def __init__(self, grid, dm, om, im, dim):
        self.dm = dm
        self.om = om
        self.im = im
        self.dim = dim
        self.cells = {}              
        self.props = {} # props are "pseudo" cells - do not interact directly with other cells
        self.solfacs = {}            
        self.clipped = {} # dict of clipped concentrations
        self.grid = grid
        self.vasculature = None
        self.is_eating = False
        self.is_colliding = True
        
        #! body of constructor
        self.dm.set_grid(grid)
        if im:
            self.im.set_grid(grid)

    def set_eating(self, s):
        self.is_eating = s
        
    def set_colliding(self, s):
        self.is_colliding = s

    def h(self):
        return self.grid.h()

    def size(self):
        return self.grid.size()
    
    def lower(self):
        return self.grid.lower()
    
    def upper(self):
        return self.grid.upper()

    def grid_size(self):
        return self.grid.grid_size()
 
    def grid_lower(self):
        return self.grid.lower()
    
    def grid_upper(self):
        return self.grid.upper()
 
    def add_vasculature(self, vessel):
        """Add vasculature to environment."""
        self.vasculature = vessel
        self.vasculature.set_grid(self.grid)

    def add_cell(self, cell):
        self.om.add(cell)
        self.cells[cell.id()] = cell

    def add_prop(self, prop):
        self.props[prop.id()] = prop

    def add_solfac(self, solfac):
        solfac.set_grid(self.grid)
        self.solfacs[solfac.name] = solfac
        self.dm.add_solfac(solfac)

    def remove_cell(self, cell):
        """Remove cell from environment and occipation manager."""
        self.om.remove(cell)
        del self.cells[cell.id()]

    def remove_cell_from_environment(self, cell):
        del self.cells[cell.id()]
        
    def remove_prop(self, prop):
        """Remove prop from environment."""
        del self.props[prop.id()]
        
    def remove_solfac(self, solfac):
        """Remove solfac from environment."""
        del self.solfacs[solfac.name]

    def get_cell(self, cell_id):
        """Return cell with given id."""
        return self.cells[cell_id]
    
    def get_prop(self, prop_id):
        """Return prop with given id."""
        return self.props[prop_id]

    def get_solfac(self, solfac_name):
        """Return solfac with given name."""
        return self.solfacs[solfac_name]

    def lookup_voxel(self, voxel):
        return self.om.lookup_voxel(voxel)
    
    def get_vasculature(self):
        return self.vasculature
    
    def get_cells(self):
        return self.cells
    
    def get_solfacs(self):
        return self.solfacs
    
    def get_props(self):
        return self.props

    def step(self, dt, dist=poisson):
        #!no diffusion step
        self.update_props(dt)
        #self.update_cells(dt)
        self.update_secretion(dt)
        self.move_cells(dt)
        self._diffuse(dt)
        #self.move_cells(dt)
        self.update_vasculature(dt)
        self.update_traffic(dt, dist)
        self.wipe()
        
    def report(self):
        adict = {}
        for cell in self.cells.values():            
            adict[cell.id()] = Data(cell.position())
        return adict

    ## PRIVATE FUNCTIONS
    
    def get_extent(self, cell):
        return self.om.get_extent(cell)

    def _get_collisions(self, cell):
        """Delegate to Occupation Manager."""
        return self.om.cell_collision_ids(cell)
    
    def move_cell_to_pos(self, cell, pos):
        """ Move cell to designated position"""
        cell.shape.set_position(pos)
    
    def move_cells(self, dt):
        """Move all cells."""
        ## NB: Forces will be zero at first timestep.
        self.clear_occupation()
        for cellid in self.cells:
            position = tuple(array(self.cells[cellid].position(), 'd')
                             + array(self.cells[cellid].displace(dt, self.solfacs), 'd'))
            self.move_cell_to_pos(self.cells[cellid], position)
            self.add_to_occupation(self.cells[cellid])
            self.update_force(self.cells[cellid])

    def add_to_occupation(self, cell):
        self.om.add(cell)

    def clear_occupation(self):
        self.om.occupation.clear()
    
    # Update forces acting on cell.
    def update_force(self, cell):
        ## Set force initially to zero.
        cell.set_force(zeros(cell.dim, 'd'))
        contacts = [contact for contact in self.om.cell_collision_ids(cell)]
        for contact in contacts:
            co = self.cells[contact]
            cell.set_force(cell.force() + cell.forcefn(co))
            co.set_force(co.force() + cell.forcefn(co))

    def update_props(self, dt):
        for prop in self.props.values():
            prop.update_secretion(dt)

#     def update_cells(self, dt):
#         self.update_secretion(dt)
#         self.move_cells(dt)

    def update_traffic(self, dt, dist=poisson):
        if self.im is not None:
            immigrants = self.im.update(dt, self.cells, self.vasculature, dist)
            for immigrant in immigrants:
                self.add_cell(immigrant)
        
    def update_vasculature(self, dt):
        if self.vasculature:
            self.vasculature.update(dt, self.solfacs)
        
    def _diffuse(self, dt):
        """Delegate step to Diffusion Manager."""
        self.dm.step(dt, self.solfacs, self.cells, self.props)

    def update_secretion(self, dt):
        for cell in self.cells.values():
            cell.update_secretion(dt)

    def wipe(self):
        # remove cells marked for removal
        for cell in self.cells.values():
            if(cell.remove):   
                self.remove_cell(cell)
                
    def _occupied_voxels(self):
        # only used for unit tests
        return self.om.occupied_voxels()
    
    def _get_solfac_sum(self, solfac):
        #"""Get total concentration of solfac in environment."""
        return self.dm.h()**self.dim * sum(ravel(solfac.conc))

class Environment2d(Environment):
    def __init__(self, grid, dm, om, im=None):
        super(Environment2d, self).__init__(grid, dm, om, im, 2)

class Environment3d(Environment):
    def __init__(self, grid, dm, om, im=None):
        super(Environment3d, self).__init__(grid, dm, om, im, 3)
