# Supplementary material for: The Multiscale Systems Immunology project: software for cell-based immunological simulation
Source: Source Code Biol Med. 2008 Apr 28;3:6. doi: 10.1186/1751-0473-3-6 (PMC2426691; doi:10.1186/1751-0473-3-6)
Supplement: Additional file 1 — MSI source code. Source code for the MSI project. [file 1751-0473-3-6-S1.gz › msi-release-tmp/python/msipy/sensor.py]

class Sensor(object):
    """Sense-response package."""
    def __init__(self, signals, sensitivity):
        self.response = dict(zip(signals, sensitivity))

class ImmigrationSensor(Sensor):
    def __init__(self, name, signals, sensitivity, maxRate):
        super(ImmigrationSensor, self).__init__(signals, sensitivity)
        self.name = name            # cell or state
        self.maxRate = maxRate

class MotilitySensor(Sensor):
    def __init__(self, signals, sensitivity):
        super(MotilitySensor, self).__init__(signals, sensitivity)

def test_sensor():
    s1 = ImmigrationSensor('macrophage', ['tnf', 'fmlp'], [1.0, 10.0], 100.0)
    s2 = ImmigrationSensor('bacillus', ['tnf', 'stnfr', 'fmlp'], [2.0, 20.0, 200.0], 200.0)
    sensors = [s1, s2]
    keys = [s.name for s in sensors]
    sensors = dict(zip(keys, sensors))
    assert (sensors['macrophage'].response['tnf'], sensors['macrophage'].maxRate) == (1.0, 100.0)
    assert (sensors['bacillus'].response['tnf'], sensors['bacillus'].maxRate) == (2.0, 200.0)
    
    
