# Supplementary material for: The Multiscale Systems Immunology project: software for cell-based immunological simulation
Source: Source Code Biol Med. 2008 Apr 28;3:6. doi: 10.1186/1751-0473-3-6 (PMC2426691; doi:10.1186/1751-0473-3-6)
Supplement: Additional file 1 — MSI source code. Source code for the MSI project. [file 1751-0473-3-6-S1.gz › msi-release-tmp/python/msipy/diffusion.py]

from math import sqrt
from numpy import array, ceil, floor, zeros, shape
from numpy.core.arrayprint import array2string
from factory import factory
from grid import Grid2d, Grid3d
import copy
import scipy.special as sps
from scipy import dot
import operator

class Diffusion(object):
    def __init__(self, dim):
        self.dim = dim
        self.rxn_rate_dict = {}
        self.source_dict = {}
        if dim == 2:
            self.grid = Grid2d()
        else:
            self.grid = Grid3d()

    def set_grid(self, grid):
        self.grid = grid
        
    def h(self):
        return self.grid.h()
    
    def size(self):
        return self.grid.size()

    def grid_size(self):
        return self.grid.grid_size()

    def lower(self):
        return self.grid.lower()
    
    def upper(self):
        return self.grid.upper()
    
    def grid_lower(self):
        return self.grid.grid_lower()
    
    def grid_upper(self):
        return self.grid.grid_upper()
    
    def pos_to_node(self, pos):
        ## ?? do we add offset - check
        return self.grid.pos_to_node(pos)
    
    def in_bounds(self, node):
        ## ?? do we add offset - check
        return self.grid.in_bounds(node)
    
    #! new add_solfac
    def add_solfac(self, solfac):
        self.source_dict[solfac.name] = zeros(self.grid.grid_size())
        self.rxn_rate_dict[solfac.name] = solfac.rxn_dict
        
    def add_solfacs(self, solfac_dict):
        for solfac in solfac_dict.values():
            self.add_solfac(solfac)

    def set_source_dict(self, _source_dict):
        self.source_dict = _source_dict
        
    def add_single_source(self, name):
        self.source_dict[name] = zeros(self.size())

    def set_single_source(self, name, conc):
        self.source_dict[name] = conc
        
    def update_sources(self, dt, cells, props):
        #"""Update source step."""
        for s in self.source_dict:
            self.source_dict[s] = zeros(self.grid_size())
            for c in cells:
                node = self.pos_to_node(cells[c].position())
                if (self.in_bounds(node)):
                    self.source_dict[s][node] += cells[c].secretion_rate(s)*dt
            for c in props:
                node = self.pos_to_node(cells[c].position())
                if (self.in_bounds(node)):
                    self.source_dict[s][node] += cells[c].secretion_rate(s)*dt

    def get_degrade_terms(self, name, node, solfacs):
        result = solfacs[name].degrade_rate;
        rxns = self.rxn_rate_dict[name]
        for rxn in rxns:
            result += rxns[rxn]*solfacs[name].get_node_conc(node)
        return result

    def step(self, dt, solfacs, cells, props):
        pass
        #sources = self.get_sources(solfacs, cells, props)
        #for solfac in solfacs:
            #if solfacs[solfac].is_diffusing:
                #self.step_diffusion(solfacs[solfac])
        #sinks = self.get_sinks(solfacs)
        #self.step_reaction(dt, solfacs, sources, sinks)
        
    #def get_sinks(self, solfacs):
        #sinks = {}
        #for rxn in self.rxns:
            #r1, r2, rate = rxn.r1, rxn.r2, rxn.rate
            #sinks[r1] = solfacs[r1].degrade_rate + rate*solfacs[r2].conc
            #sinks[r2] = solfacs[r2].degrade_rate + rate*solfacs[r1].conc
        #return sinks

    #def step_reaction(self, dt, solfacs, sources, sinks):
        #for solfac in solfacs:
            #solfacs[solfac].conc += sources[solfac]*dt/(1.0+sinks[solfac]*dt)

class Kernel_diffusion(Diffusion):
    """Implementation of kernel algorithm"""
    def __init__(self, rho, lamb, dim):
        super(Kernel_diffusion, self).__init__(dim)
        self.rho = rho 
        self.lamb = lamb
        self.Neighbors = 0

    def set_grid(self, grid):
        super(Kernel_diffusion, self).set_grid(grid)
        self.voxelvol = grid.h() ** self.dim
        self.kernel_map = self.calc_kernel(self.lamb, self.rho)
        self.Neighbors = self.calc_neighbors(self.rho) # Number of neighbors that lattice point has
        self.temp_conc = zeros(self.grid_size(), 'd')

    ## NB. This function apparently assumes that the voxel is of unit size.
    ## Not sure how this fits in with other functions.
    def kernelfn(self, pt1, pt2):
        k = (0.5)**self.dim
        for i in range(self.dim):
            k = k*(sps.erf(self.lamb*(pt1[i] - pt2[i] + 0.5))
                   - sps.erf(self.lamb*(pt1[i] - pt2[i] - 0.5)))
        return k

    # Calculate kernelfn values for the origin and each point
    # contained in a ball of radius rho centered on the origin.  Since
    # kernelfn only depends on the distance between pt1 and pt2, this
    # is equivalent to calculating kernelfn for all points less than
    # distance rho apart.
    def calc_kernel(self, lamb, rho):
        kdict = {}
        ptlst = self.calc_pts(rho)
        for pt in ptlst:
            kdict[tuple(pt)] = self.kernelfn(pt, zeros(self.dim))
        return kdict
        
class Kernel_diffusion2d(Kernel_diffusion):
    #! def __init__(self, rxns, rho, lamb):
    def __init__(self, rho, lamb):
        super(Kernel_diffusion2d, self).__init__(rho, lamb, 2)
        #! super(Kernel_diffusion2d, self).__init__(rxns, rho, lamb, 2)
        #self.Nneighbors = self.calc_neighbors(rho)

        # We assume rho is smaller than grid size.
    def calc_neighbors(self, rho):
        """Neighbors is a dict with pt as key and list of nbrs (grid pts < rho away) as values."""
        Neighbors = {}
        ri = int(ceil(float(rho))) # Number of cells 
        _lower = self.grid_lower()
        _upper = self.grid_upper()
        rhonbd = self.calc_pts(rho)
        #             for i in range(lower[0] + ri, upper[0] - ri + 1):
        #                 for j in range(lower[1] + ri, upper[1] - ri + 1):
        #                     # get neighbors for points not within rho of grid boundary
        #                     Neighbors[(i,j)] = self.calc_interior_neighbors(array([i,j]), rhonbd)

        interior = ((i, j) for i in range(_lower[0] + ri, _upper[0] - ri + 1)
                    for j in range(_lower[1] + ri, _upper[1] - ri + 1))
        for pt in interior:
            # get neighbors for points not within rho of grid boundary
            Neighbors[pt] = self.calc_interior_neighbors(array(pt), rhonbd)
        for i in range(_lower[0], _lower[0] + ri) + range(_upper[0] - ri, _upper[0] + 1):
            for j in range(_lower[1], _upper[1] + 1):
                # get neighbors for points within rho of grid boundary
                Neighbors[(i,j)] = self.calc_boundary_neighbors((i,j), rho)
        for i in range(_lower[0], _upper[0] + 1):
            for j in range(_lower[1], _lower[1] + ri) + range(_upper[1] - ri, _upper[1] + 1):
                # get neighbors for points within rho of grid boundary
                Neighbors[(i,j)] = self.calc_boundary_neighbors((i,j), rho)
        return Neighbors

    def calc_interior_neighbors(self, pt, rhonbd):
        """Calculate neighbor values for points on the interior."""
        return list(array(pt) + rhonbd)
    
    def calc_boundary_neighbors(self, pt, rho):
        """Calculate neighbor values for points on the boundary."""
        ptset = list(array(pt) + self.calc_pts(rho))
        newptset = []
        for p in ptset:
            if self.grid.in_bounds(tuple(p)):
                newptset.append(p)
        return newptset

    def calc_pts(self, rho):
        """ Assuming lattice of infinite size with unit grid size,
        return list of points that lie within rho of the origin."""
        sidelen = int(ceil(2*rho)) # side of cube enclosing sphere of radius rho
        # make sidelen an even value if not already so
        if sidelen % 2 == 1:
            sidelen = sidelen + 1
        ptlst = []
        for i in range(-sidelen/2, sidelen/2 + 1):
            for j in range(-sidelen/2, sidelen/2 + 1):
                pt = (i,j)
                if sqrt(dot(pt, pt)) < rho:
                    ptlst.append(array(pt))
        return ptlst
    
#     def interpolate(self, x, solfac):
#         # find containing voxel
#         x = array(x)
#         ix = floor(x)
#         result = 0
#         dx = (1.0/self.grid.h())*x - ix
#         for i, y0 in zip(range(2), [1 - dx[0], dx[0]]):
#             for j, y1 in zip(range(2), [1 - dx[1], dx[1]]):
#                 inode = ix + array([i, j])
#                 result = result + y0*y1*solfac.conc[inode[0], inode[1]]
#         return result
    
    def step_diffusion(self, solfac):
        self.temp_conc = zeros(self.grid.grid_size(), 'd') #shape=solfac.conc.shape, type='d')
        _lower = self.grid_lower()
        _upper = self.grid_upper()
        for pt in ((i, j) for i in range(_lower[0], _upper[0]) for j in range(_lower[1], _upper[1])):
            for neighbor in self.Neighbors[pt]:
                # solfac.conc -> direct access does not do correct offset - use get_conc() to get concentration 
                self.temp_conc[pt] = self.temp_conc[pt]
                + self.kernel_map[tuple(neighbor - array(pt))]*solfac.get_node_conc(tuple(neighbor)) # solfac.conc[tuple(neighbor)]
        solfac.conc = self.temp_conc 
        return
                            
        #     subroutine stepReaction(deltaT)
        #         real(8) :: deltaT
        #         integer :: i,iSpec
        #         real(8) :: gamma      
        #         real(8) :: xx,yy,zz
        
        #         do iSpec = 1, nSpecies    
        #             if (sf(iSpec)%fixed) cycle
        #             do i=1, nTot
        #                 gamma = 1.0/(1 + sfTemp(iSpec)%sink(i)*deltaT )
        #                 xx = sfTemp(iSpec)%sink(i)
        #                 yy = sfTemp(iSpec)%source(i)
        #                 sf(iSpec)%conc(i) = gamma*sfTemp(iSpec)%conc(i) + & 
        #                     (1-gamma)*sfTemp(iSpec)%source(i)/sfTemp(iSpec)%sink(i)
        #                 zz = sf(iSpec)%conc(i)
        #             end do
        #         end do
        
        #     end subroutine stepReaction
        #     !====================================

#         def stepReaction(self, deltaT, sfDict):
#             for 
#                     if (sf(iSpec)%fixed) cycle
#                     do i=1, nTot
#                     gamma = 1.0/(1 + sfTemp(iSpec)%sink(i)*deltaT )
#                 xx = sfTemp(iSpec)%sink(i)
#                 yy = sfTemp(iSpec)%source(i)
#                 sf(iSpec)%conc(i) = gamma*sfTemp(iSpec)%conc(i) + & 
#                     (1-gamma)*sfTemp(iSpec)%source(i)/sfTemp(iSpec)%sink(i)
#                 zz = sf(iSpec)%conc(i)
#             end do
#         end do
    
class Kernel_diffusion3d(object):
    pass

class Feuler_diffusion(Diffusion):
    """Handles cell-soluble factor interactions."""
    def __init__(self, rho, lamb, dim):
        self.rho = rho
        self.lamb = lamb        
        super(Feuler_diffusion, self).__init__(dim)

    def laplacian(self):
        return self._laplacian

    def set_grid(self, grid):
        super(Feuler_diffusion, self).set_grid(grid)
        self._laplacian = zeros(self.grid_size(), 'd')
        self._reaction = zeros(self.grid_size(), 'd')

    def update_reaction(self, name, solfac_dict):
        """Update single reaction."""
        self._reaction = solfac_dict[name].degrade_rate;
        rxns = self.rxn_rate_dict[name]
        for rxn in rxns:
            self._reaction += rxns[rxn]*solfac_dict[rxn].conc

    #! def update_reactions(self, sfDict):
        #! """Update reaction step."""
        #! for rxn in self.rxns:
            #! r1, r2   = rxn.r1, rxn.r2
            #! k1, k2, rate = map(float, (rxn.k1, rxn.k2, rxn.rate))
            #! self.rxn_dict[r1] = rate*(k1/k2)*sfDict[r2].conc
            #! self.rxn_dict[r2] = rate*(k2/k1)*sfDict[r1].conc
        
        

    def step(self, dt, solfacs, cells, props):
        """Delegate step to diffusion and reaction solvers."""
        self.update_sources(dt, cells, props)
        # self.source_dict = self.get_sources(solfacs, cells, props)
        diffusionScale = dt/(self.h()**2)
        for solfac_id in solfacs:
            self.update_reaction(solfac_id, solfacs)
            self.diffuse(dt, diffusionScale, solfacs[solfac_id])

    def diffuse(self, dt, diffusionScale, solfac):
        """Combine reaction, source, diffusion to update concentration."""
        coeff = solfac.coeff
        degrade_rate = solfac.degrade_rate
        self.update_diffusion(solfac.conc)
        #! solfac.conc = (conc + source*dt + self._laplacian*coeff*diffusionScale*dt) \
                      #! /(1.0 + degrade_rate*dt + 2*self.dim*conc*coeff*diffusionScale*dt + reaction*dt)
        solfac.conc = (solfac.conc + self.source_dict[solfac.name]*dt + self._laplacian*coeff*diffusionScale*dt) \
                      /(1.0 + degrade_rate*dt + 2*self.dim*solfac.conc*coeff*diffusionScale*dt + self._reaction*dt)

    def update_diffusion(self, conc):
        """Get the diffusive terms - assume Dirichlet BC."""
        #xmin, ymin = self.grid.lower
        size = self.grid.grid_size()
        for i in range(1, size[0]-1):
            for j in range(1, size[1]-1):
                if self.dim == 2:
                    self._laplacian[i,j] = conc[i+1,j] + conc[i-1,j] + conc[i,j+1] + conc[i,j-1]
                else:
                    for k in range(1, size[2]-1):
                        self._laplacian[i,j,k] = conc[i+1,j,k] + conc[i-1,j,k] + \
                            conc[i,j+1,k] + conc[i,j-1,k] + \
                            conc[i,j,k+1] + conc[i,j,k-1]

    ## use base class update_sources
    #def update_sources(self, cells, props):
        #"""Update source dict."""
        ## sources = {}
        ## clear source_dict entries
        #for source, conc in self.source_dict.items():
            #self.source_dict[source] = zeros(shape(conc))
        #for solfac_id in self.solfacs:
            ## make source a reference to source_dict[solfac_id]
            ## so that update done in place
            ## source = self.source_dict.get(solfac_id, zeros(self.grid.grid_size()))
            ## source = zeros(self.grid_size(), 'd')
            #for cell in cells.values():
                #node = self.pos_to_node(cell.position())
                #if self.in_bounds(node):
                    ## source[node] += cell.secretion_rate(solfac_id)/(self.h()**self.dim)
                    #self.source_dict[solfac_id][node] += cell.secretion_rate(solfac_id)/(self.h()**self.dim)
            #for prop in props.values():
                #node = self.pos_to_node(cell.position())
                ## source[node] += prop.secretion_rate(solfac_id)/(self.h()**self.dim)
                #self.source_dict[solfac_id][node] += prop.secretion_rate(solfac_id)/(self.h()**self.dim)
            ## sources[solfac_id] = source

class Feuler_diffusion2d(Feuler_diffusion):
    #! def __init__(self, rxns):
        #! super(Feuler_diffusion2d, self).__init__(rxns, 2)    

    def __init__(self, rho=0, lamb=0):
        super(Feuler_diffusion2d, self).__init__(rho, lamb, 2)    
        
    #def update_diffusion(self, conc):
        #"""Get the diffusive terms - assume Dirichlet BC."""
        ##xmin, ymin = self.grid.lower
        #xmax, ymax = self.grid.grid_size()
        #for i in range(1,xmax-1):
            #for j in range(1,ymax-1):
                #self.laplacian[i,j] = conc[i+1,j] + conc[i-1,j] + conc[i,j+1] + conc[i,j-1]
        #return self.laplacian
    
class Feuler_diffusion3d(Feuler_diffusion):
    #! def __init__(self, rxns):
        #! super(Feuler_diffusion3d, self).__init__(rxns, 3)
    def __init__(self, rho=0, lamb=0):
        #! super(Feuler_diffusion3d, self).__init__(rxns)
        super(Feuler_diffusion3d, self).__init__(rho, lamb, 3)

    #def update_diffusion(self, conc):
        #"""Get the diffusive terms - assume Dirichlet BC."""
        ##xmin, ymin, zmin = self.grid.lower
        #xmax, ymax, zmax = self.grid.size()
        #for i in range(1,xmax-1):
            #for j in range(1,ymax-1):
                #for k in range(1,zmax-1):
                    #self.laplacian[i,j,k] = conc[i+1,j,k] + conc[i-1,j,k] + \
                        #conc[i,j+1,k] + conc[i,j-1,k] + \
                        #conc[i,j,k+1] + conc[i,j,k-1]
        #return self.laplacian
    
