# Supplementary material for: The Multiscale Systems Immunology project: software for cell-based immunological simulation
Source: Source Code Biol Med. 2008 Apr 28;3:6. doi: 10.1186/1751-0473-3-6 (PMC2426691; doi:10.1186/1751-0473-3-6)
Supplement: Additional file 1 — MSI source code. Source code for the MSI project. [file 1751-0473-3-6-S1.gz › msi-release-tmp/python/msipy/test_fig4.py]

import unittest
from receptor import LinearReceptor
from inducer import Inducer
from gene import Gene
from promoter import Promoter
from protein import SecretedProtein, RegulatoryProtein
from test_cell import LocalEnvironment
from behavior import RegulatedSecretionBehavior
from cell_state import ComplexCellState
from solfac import Soluble_factor3d
from numpy import ones, arange, cumsum

class Cell(object):
    def position(self):
        return (5,5,5)

def main():
    cpg_receptor = LinearReceptor('cpg', 1.0, 0.0)
    tnf_receptor = LinearReceptor('tnf', 1.0, 0.0)
    
    # both tnf and stnfr share same inducer
    inducer = Inducer([cpg_receptor, tnf_receptor], [12.5, 167.0], 1.0, 0.0)

    tnf_promoter = Promoter([inducer], 0.1)
    stnfr_promoter = Promoter([inducer], 0.1)

    tnf_gene = Gene([], act_rate=0.0, activity=0.0)
    stnfr_gene = Gene([], act_rate=0.0, activity=0.0)
    tnf_regulatory_gene = Gene([tnf_promoter], act_rate=1.0/15.0, activity=0.0)
    stnfr_regulatory_gene = Gene([stnfr_promoter], act_rate=1.0/15.0, activity=0.0)

    tnf_regulatory_protein = RegulatoryProtein('tnf_regulatory_protein', tnf_regulatory_gene, 0.0)
    stnfr_regulatory_protein = RegulatoryProtein('stnfr_regulatory_protein', stnfr_regulatory_gene, 0.0)
    tnf = SecretedProtein('tnf', tnf_gene, 57600.0, 57600.0, 0.0, tnf_regulatory_protein)
    stnfr = SecretedProtein('stnfr', stnfr_gene, 57600.0, 57600.0, 0.0, stnfr_regulatory_protein)
    
    state = ComplexCellState([cpg_receptor, tnf_receptor], [inducer], [tnf_promoter, stnfr_promoter], 
                             [tnf_gene, stnfr_gene, tnf_regulatory_gene, stnfr_regulatory_gene], 
                             [tnf_regulatory_protein, stnfr_regulatory_protein], [tnf, stnfr])

    tnf_sb = RegulatedSecretionBehavior(160.0, 'tnf', 100.0, 'tnf_regulatory_protein')
    stnfr_sb = RegulatedSecretionBehavior(80.0, 'stnfr', 100.0, 'stnfr_regulatory_protein')
    
    solfacs = {'cpg' : Soluble_factor3d('cpg', 0, 0, 1.0*ones((10, 10, 10))),
               'tnf' :  Soluble_factor3d('cpg', 0, 0, 0.0*ones((10, 10, 10)))}
    cell = Cell()
    dt = 1.0
    
    total_tnf = []
    total_stnfr = []
    for i in range(24*60):
        state.update(dt, solfacs, cell)
        #print "receptors", 
        #for receptor in state.receptors:
            #print receptor.ligand, receptor.get_activity(),
        #print
        #print "inducers", 
        #for inducer in state.inducers:
            #print inducer.get_intensity(),
        #print
        #print "promoters", 
        #for promoter in state.promoters:
            #print promoter.get_state(),
        #print 
        #print "genes",
        #for gene in state.genes:
            #print gene.get_activity(),
        #print
        #print "regulators",
        #for regulator in state.reg_proteins:
            #print regulator.get_conc(),
        #print
        #print "secretors",
        #for secretor in state.sec_proteins:
            #print secretor.get_conc(),
        #print
        
        for sb in [tnf_sb, stnfr_sb]:
            sb.update(dt, state)
        total_tnf.append(tnf_sb.get_sec()*dt)
        total_stnfr.append(stnfr_sb.get_sec()*dt)
        
    import pylab
    t = arange(0, 24, 1.0/60.0)
    print len(t)
    print len(total_tnf)
    pylab.plot(t, cumsum(total_tnf), 'b', t, cumsum(total_stnfr), 'r')
    pylab.show()
    
if __name__ == '__main__':
    main()
