# Supplementary material for: The Multiscale Systems Immunology project: software for cell-based immunological simulation
Source: Source Code Biol Med. 2008 Apr 28;3:6. doi: 10.1186/1751-0473-3-6 (PMC2426691; doi:10.1186/1751-0473-3-6)
Supplement: Additional file 1 — MSI source code. Source code for the MSI project. [file 1751-0473-3-6-S1.gz › msi-release-tmp/python/msipy/transition.py]

"""Simple example of 'gradual' state change."""

class Cell(object):
    def __init__(self, state):
        self.state = state

class State(object):
    def __init__(self, x):
        self.x = x

    def update(self, dt):
        pass

class S1(State):
    def __init__(self, x):
        super(S1,self).__init__(x)

class S2(State):
    def __init__(self, x, upper, rate):
        super(S2, self).__init__(x)
        self.upper = upper
        self.rate = rate

    def update(self, dt):
        """Use logistic equation just for fun with check for stability."""
        assert(self.rate*dt <= 1)
        self.x += self.rate*(self.upper - self.x)*dt

def main():
    x0 = 2
    upper = 10
    rate = 0.2

    c = Cell(S1(x0))
    print "<<In State 1>>"
    for i in range(0,5):
        print "Time=%4.2f, state variable=%4.2f" % (i, c.state.x)
        c.state.update(1)

    print
    print "<<Now changing to State 2>>"
    c.state = S2(c.state.x, upper, rate)

    for i in range(5,25):
        print "Time=%4.2f, state variable=%4.2f" % (i, c.state.x)
        c.state.update(1)
        
if __name__ == '__main__':
    main()
