# Supplementary material for: The Multiscale Systems Immunology project: software for cell-based immunological simulation
Source: Source Code Biol Med. 2008 Apr 28;3:6. doi: 10.1186/1751-0473-3-6 (PMC2426691; doi:10.1186/1751-0473-3-6)
Supplement: Additional file 1 — MSI source code. Source code for the MSI project. [file 1751-0473-3-6-S1.gz › msi-release-tmp/python/msipy/secretion.py]

class Secretion(object):
    """Secretion behavior - container for individual secretion behavior objects."""
    #def __init__(self, solfacs=[], rates=[]):
        #self.secreteDict = dict(zip(solfacs, rates))

    def __init__(self, secreteDict=None):
        if secreteDict is None:
            self.secreteDict = {}
        else:
            self.secreteDict = secreteDict
        
    def add_solfac(self, solfac, sb):
        """Add a soluble factor."""
        if self.secreteDict.has_key(solfac):
            print "%s already present" % solfac
        else:
            self.secreteDict[solfac] = sb

    def change_solfac(self, solfac, sb):
        """Change a soluble factor."""
        if self.secreteDict.has_key(solfac):
            self.secreteDict[solfac] = sb
        else:
            print "%s not found" % solfac

    def remove_solfac(self, solfac):
        """Remove a soluble factor."""
        try:
            del self.secreteDict[solfac]
        except KeyError:
            print "%s not found" % solfac
        
    def secretion_rate(self, solfac):
        """Return secretion rate or 0.0 if not found."""
        if self.secreteDict.has_key(solfac):
            return self.secreteDict[solfac].get_sec()
        else:
            return 0.0
        #return self.secreteDict.get(solfac, 0.0)
    
    def update(self, dt, cell_state):
        """Update individual secretion behaviors."""
        for sb in self.secreteDict.values():
            sb.update(dt, cell_state)
    
class Secretion2d(Secretion):
    pass

class Secretion3d(Secretion):
    pass
