# Supplementary material for: The Multiscale Systems Immunology project: software for cell-based immunological simulation
Source: Source Code Biol Med. 2008 Apr 28;3:6. doi: 10.1186/1751-0473-3-6 (PMC2426691; doi:10.1186/1751-0473-3-6)
Supplement: Additional file 1 — MSI source code. Source code for the MSI project. [file 1751-0473-3-6-S1.gz › msi-release-tmp/python/msipy/gene.py]

from utility import product

class Gene(object):
    def __init__(self, promoters, act_rate, activity=0.0):
        """Gene constructor takes list of inducers. Activity is a measure of transcription/translation rate."""
        self.promoters = promoters
        self.activity = activity
        self.act_rate = act_rate
        
    def get_activity(self):
        return self.activity
        
    def set_activity(self, value):
        self.activity = value
        
    def update(self, dt):
        pro = product([p.get_state() for p in self.promoters])
        if pro:
            self.activity = self.act_rate
        else:
            self.activity = 0.0
        #if pro:
            #self.activity += self.act_rate*(1-self.activity)*dt
        #else:
            #self.activity -= self.deact_rate*self.activity*dt

class Gene2d(Gene):
    pass

class Gene3d(Gene):
    pass
