# Supplementary material for: The Multiscale Systems Immunology project: software for cell-based immunological simulation
Source: Source Code Biol Med. 2008 Apr 28;3:6. doi: 10.1186/1751-0473-3-6 (PMC2426691; doi:10.1186/1751-0473-3-6)
Supplement: Additional file 1 — MSI source code. Source code for the MSI project. [file 1751-0473-3-6-S1.gz › msi-release-tmp/python/msipy/generic_factory.py]

"""Just-in-time factory."""

class Factory(object):
    def register(self, methodName, constructor, *args, **kargs):
        """register a constructor"""
        _args = [constructor]
        _args.extend(args)
        setattr(self, methodName, Functor(*_args, **kargs))
    
    def unregister(self, methodName):
        """unregister a constructor"""
        delattr(self, methodName)

class Functor(object):
    def __init__(self, function, *args, **kargs):
        assert callable(function), "function should be a callable obj"
        self._function = function
        self._args = args
        self._kargs = kargs
        
    def __call__(self, *args, **kargs):
        """call function"""
        _args = list(self._args)
        _args.extend(args)
        _kargs = self._kargs.copy()
        _kargs.update(kargs)
        return self._function(*_args,**_kargs)
