# Supplementary material for: The Multiscale Systems Immunology project: software for cell-based immunological simulation
Source: Source Code Biol Med. 2008 Apr 28;3:6. doi: 10.1186/1751-0473-3-6 (PMC2426691; doi:10.1186/1751-0473-3-6)
Supplement: Additional file 1 — MSI source code. Source code for the MSI project. [file 1751-0473-3-6-S1.gz › msi-release-tmp/python/msipy/singleton.py]

"""Python implementation of Singleton pattern."""

class Borg(object):
    """Borg pattern"""
    _stared_state = {}
    def __new__(cls, *a, **k):
        obj = object.__new__(cls, *a, **k)
        obj.__dict__ = cls._shared_state
        return obj

class Singleton(object):
    """GOF singleton - just inherit from this."""
    def __new__(cls, *p, **k):
        if not '_the_instance' in cls.__dict__:
            cls._the_instance = object.__new__(cls)
            cls._the_instance.__init__()
        return cls._the_instance

    @classmethod
    def Instance(*a, **k):
        return Singleton.__new__(*a, **k)

def test_singleton():
    """for py.test"""
    a = Singleton()
    b = Singleton()
    assert id(a) == id(b)
    c = Singleton.Instance()
    assert id(a) == id(c)
    assert id(b) == id(c)
    print id(a)
    print id(b)
    print id(c)

if __name__ == '__main__':
    test_singleton()
