# Supplementary material for: The Multiscale Systems Immunology project: software for cell-based immunological simulation
Source: Source Code Biol Med. 2008 Apr 28;3:6. doi: 10.1186/1751-0473-3-6 (PMC2426691; doi:10.1186/1751-0473-3-6)
Supplement: Additional file 1 — MSI source code. Source code for the MSI project. [file 1751-0473-3-6-S1.gz › msi-release-tmp/python/msipy/stimulus_response.py]

"""First attempt to capture sense-response behavior in a class."""

from numpy import array, ravel, zeros

class StimulusResponse(object):
    def __init__(self, signals):
        self.signals = signals

    def response(signalsDict):
        pass

    def normResponse(signalsDict):
        pass

class SquashStimulusResponse(StimulusResponse):
    """Squashing function for concentration when calculating gradient."""
    def __init__(self, signals, squash):
        super(SquashStimulusResponse, self).__init__(signals)
        self.squash = dict(zip(signals, squash))

    def response(self, signal):
        """Only a single signal, but uses common code."""
        return self.squash[signal]

class WeightedLinearStimulusResponse(StimulusResponse):
    """Returns the weighted linear sum of signals and values."""
    def __init__(self, signals, sensitivity, saturation):
        super(WeightedLinearStimulusResponse, self).__init__(signals)
        self.sensitivity = dict(zip(signals, sensitivity))
        self.saturation = dict(zip(signals, saturation))

    def response(self, signals, values):
        """Response is weighted sum of sensitivity and max(saturation, conc)."""
        sens = array([self.sensitivity.get(signal, 0.0) for signal in signals])
        result = sum([sens[i]*values[i] for i in range(len(sens))])
        return result

if __name__ == '__main__':
    pass
