# Supplementary material for: The Multiscale Systems Immunology project: software for cell-based immunological simulation
Source: Source Code Biol Med. 2008 Apr 28;3:6. doi: 10.1186/1751-0473-3-6 (PMC2426691; doi:10.1186/1751-0473-3-6)
Supplement: Additional file 1 — MSI source code. Source code for the MSI project. [file 1751-0473-3-6-S1.gz › msi-release-tmp/python/msipy/builder_or_abstract_factory.py]

"""Test creational design patterns."""

class Cell(object):
    """Test cell class. A cell has a name, state, and list of behaviors."""
    _index = 0
    
    @staticmethod
    def get_index():
        Cell._index += 1
        return Cell._index
    
    def __init__(self):
        self.behaviors = []

    def set_name(self, name):
        self.name = name + str(self.__class__.get_index())
        
    def set_state(self, state):
        self.state = state
        
    def set_behavior(self, behavior):
        self.behaviors.append(behavior)
        
    def update(self, dt):
        print self.name
        self.state.update(dt)
        for behavior in self.behaviors:
            behavior.update(dt)

class State(object):
    """Test state class. A state has a name and lists of receptors, genes, proteins."""
    def __init__(self):
        self.receptors = []
        self.genes = []
        self.proteins = []
    
    def update(self, dt):
        print self.name
        for receptor in self.receptors:
            receptor.update(dt)
        for gene in self.genes:
            gene.update(dt)
        for protein in self.proteins:
            protein.update(dt)

    def set_name(self, name):
        self.name = name
        
    def set_receptor(self, receptor):
        self.receptors.append(receptor)
        
    def set_gene(self, gene):
        self.genes.append(gene)
        
    def set_protein(self, protein):
        self.proteins.append(protein)

class Receptor(object):
    """Test receptor class. A receptor has a name and a property x, and an update method."""
    def __init__(self, name='', x=''):
        self.name = name
        self.x = x
        
    def update(self, dt):
        print ', '.join([self.name, str(self.x)])

class Gene(object):
    """Test gene class. A gene has a name and two properties a and b, and an update method."""
    def __init__(self, name='', a='', b=''):
        self.name = name
        self.a = a
        self.b = b
    
    def update(self, dt):
        print ', '.join([self.name, self.a, self.b])

class Protein(object):
    """Test protein class. A protein has a name, and an update method."""
    def __init__(self, name=''):
        self.name = name
        
    def update(self, dt):
        print self.name

class Behavior(object):
    """Test behavior class. A behavior has a name, and an update method."""
    def __init__(self, name=''):
        self.name = name
    
    def update(self, dt):
        print self.name

class MotilityBehavior(Behavior):
    pass

class SenseBehavior(Behavior):
    pass

class PhagocytosisBehavior(Behavior):
    pass

class StateFactory(object):
    """Abstract state factory."""
    def __init__(self):
        pass
    
    def create_state(self):
        pass
        
    def build_name(self):
        pass
    
    def build_receptor(self):
        pass
    
    def build_gene(self):
        pass
    
    def build_protein(self):
        pass
    
    def get_state(self):
        pass
    
    def construct_state(self):
        self.create_state()
        self.build_name()
        self.build_receptor()
        self.build_gene()
        self.build_protein()

class MacrophageStateFactory(StateFactory):
    """Concrete state factory for macrophage_state."""
    def __init__(self):
        super(MacrophageStateFactory, self).__init__()
        
    def get_state(self):
        """Notes:
        1. Actual creation occurs here:
        2. Can take a type argument and work as factory method if more flexibility needed
           e.g.
           if type=='mature':
             state = MatureMacrophageState()
           else:
             state = ImmatureMacrophageState()
        """
        self.state = State()
        self.construct_state()
        return self.state
        
    def build_name(self):
        self.state.set_name('MacrophageState')
        
    def build_receptor(self):
        self.state.set_receptor(Receptor('MacrophageReceptor', 'Foo'))
        
    def build_gene(self):
        self.state.set_gene(Gene('MacrophageGene1', 'Bar1', 'Bar2'))
        self.state.set_gene(Gene('MacrophageGene2', 'Baz1', 'Baz2'))
    
    def build_protein(self):
        self.state.set_protein(Protein('MacrophageProtein1'))
        self.state.set_protein(Protein('MacrophageProtein2'))
    
class TCellStateFactory(StateFactory):
    """Concrete state factory for tcell_state."""
    def __init__(self):
        super(TCellStateFactory, self).__init__()
        
    def get_state(self):
        self.state = State()
        self.construct_state()
        return self.state
        
    def build_name(self):
        self.state.set_name('TCellState')
    
    def build_receptor(self):
        self.state.set_receptor(Receptor('TCellReceptor', 'Oof'))
        
    def build_gene(self):
        self.state.set_gene(Gene('TCellGene1', 'Rab1', 'Rab2'))
        self.state.set_gene(Gene('TCellGene2', 'Zab1', 'Zab2'))
    
    def build_protein(self):
        self.state.set_protein(Protein('TCellProtein1'))
        self.state.set_protein(Protein('TCellProtein2'))
    
class CellFactory(object):
    """Abstract cell factory."""
    def __init__(self):
        pass
    
    def create_cell(self):
        pass
        
    def build_name(self):
        pass
    
    def build_state(self):
        pass
    
    def build_behavior(self):
        pass

    def get_cell(self):
        pass
    
    def construct_cell(self):
        self.create_cell()
        self.build_name()
        self.build_state()
        self.build_behavior()

class MacrophageCellFactory(CellFactory):
    """Concrete cell factory for macrophage."""
    def __init__(self, state_factory):
        super(MacrophageCellFactory, self).__init__()
        self.state_factory = state_factory

    def get_cell(self):
        self.cell = Cell()
        self.construct_cell()
        return self.cell
        
    def build_name(self):
        self.cell.set_name('Macrophage')
        
    def build_state(self):
        self.cell.set_state(self.state_factory.get_state())
        
    def build_behavior(self):
        self.cell.set_behavior(SenseBehavior('MacrophageSenseBehavior'))
        self.cell.set_behavior(MotilityBehavior('MacrophageMotilityBehavior'))
        self.cell.set_behavior(PhagocytosisBehavior('MacrophagePhagocytosisBehavior'))

class TCellCellFactory(CellFactory):
    """Concrete cell factory for T cell."""
    def __init__(self, state_factory):
        super(TCellCellFactory, self).__init__()
        self.state_factory = state_factory

    def get_cell(self):
        self.cell = Cell()
        self.construct_cell()
        return self.cell
        
    def build_name(self):
        self.cell.set_name('TCell')
        
    def build_state(self):
        self.cell.set_state(self.state_factory.get_state())
        
    def build_behavior(self):
        self.cell.set_behavior(SenseBehavior('TCellSenseBehavior'))
        self.cell.set_behavior(MotilityBehavior('TCellMotilityBehavior'))

def get_factory():
    """Utility function which returns a dictionary of factories."""
    factory = {}

    # create macrophage factory
    macrophage_state_factory = MacrophageStateFactory()
    macrophage_cell_factory = MacrophageCellFactory(macrophage_state_factory)

    # create t cell factory
    tcell_state_factory = TCellStateFactory()
    tcell_cell_factory = TCellCellFactory(tcell_state_factory)

    factory['macrophage'] = macrophage_cell_factory
    factory['tcell'] = tcell_cell_factory

    return factory

def main():
    print "Creation experiment"
    
    cell_factory = get_factory()
    
    mac1 = cell_factory['macrophage'].get_cell()
    mac2 = cell_factory['macrophage'].get_cell()

    tcell1 = cell_factory['tcell'].get_cell()
    tcell2 = cell_factory['tcell'].get_cell()    
    
    for cell in [mac1, mac2, tcell1, tcell2]:
        print
        print '-' * 80
        print
        cell.update(1)
    
if __name__ == '__main__':
    main()
