# Supplementary material for: The Multiscale Systems Immunology project: software for cell-based immunological simulation
Source: Source Code Biol Med. 2008 Apr 28;3:6. doi: 10.1186/1751-0473-3-6 (PMC2426691; doi:10.1186/1751-0473-3-6)
Supplement: Additional file 1 — MSI source code. Source code for the MSI project. [file 1751-0473-3-6-S1.gz › msi-release-tmp/python/msipy/__init__.py]

# from cell_builder import cell_builder2d, cell_builder3d
from cell_factory import Macrophage_factory2d, Macrophage_factory3d, FILEMaker2d, FILEMaker3d
from state_factory import Macrophage_state_factory2d, Macrophage_state_factory3d

from solfac import Soluble_factor2d, Soluble_factor3d
from behavior import Secretion_behavior2d, Constant_secretion_behavior2d, Fixed_secretion_behavior2d, Regulated_secretion_behavior2d, \
     Secretion_behavior3d, Constant_secretion_behavior3d, Fixed_secretion_behavior3d, Regulated_secretion_behavior3d

from geometry import Sphere2d, Sphere3d
from secretion import Secretion2d, Secretion3d
from motility import Brownian_motility2d, Brownian_motility3d, Euler_motility2d, Euler_motility3d, \
     Langevin_motility2d, Langevin_motility3d #, Milstein_motility2d, Milstein_motility3d
#M_motility2d, M_motility3d

from reaction import Reaction
from chooser import Chooser2d, Chooser3d, rchoice2d, rchoice3d, wchoice2d, wchoice3d
from border import Border2d, Border3d
from grid import Grid2d, Grid3d

from state import State2d, State3d, Bacillus_state2d, Bacillus_state3d, Macrophage_naive_state2d, Macrophage_naive_state3d, \
     Macrophage_activated_state2d, Macrophage_activated_state3d
from cell import Cell2d, Cell3d, Bacillus2d, Bacillus3d, Macrophage2d, Macrophage3d
from cell_state import Cell_state2d, Cell_state3d, Complex_cell_state2d, Complex_cell_state3d
from occupation import Occupation_manager2d, Occupation_manager3d

from diffusion import Feuler_diffusion2d, Feuler_diffusion3d, Kernel_diffusion2d, Kernel_diffusion3d
try:
    from diffusion import Multigrid_diffusion2d, Multigrid_diffusion3d
except ImportError:
    pass
from traffic import Traffic_manager2d, Traffic_manager3d, Poisson_macrophage_traffic_manager2d, Poisson_bacillus_traffic_manager2d, Poisson_macrophage_traffic_manager3d, Poisson_bacillus_traffic_manager3d, Tissue_traffic_manager2d, Tissue_traffic_manager3d
from vessel import Vasculature2d, Vasculature3d

from clock import Clock
from environment import Environment2d, Environment3d
from simulation import Simulation2d, Simulation3d

# from action import get_local_grad2d, get_local_grad3d, Move_action2d, Move_action3d, Activate_action2d, Activate_action3d, Macrophage_immigrate_action2d, Macrophage_immigrate_action3d, Milstein_action2d, Milstein_action3d
# from integrator import Linear_integrator2d1s, Linear_integrator2d2s, Linear_integrator3d1s, Linear_integrator3d3s, Macrophage_linear_integrator2d1s, Macrophage_linear_integrator2d2s, Macrophage_linear_integrator3d1s, Macrophage_linear_integrator3d3s

from receptor import Receptor2d, Receptor3d, Linear_receptor2d, Linear_receptor3d, Hill_function_receptor2d, Hill_function_receptor3d
from inducer import Inducer2d, Inducer3d
from promoter import Promoter2d, Promoter3d
from gene import Gene2d, Gene3d
from protein import Protein2d, Protein3d, Secreted_protein2d, Secreted_protein3d, Regulatory_protein2d, Regulatory_protein3d

# from source import Source2d, Source3d

from utils import set_state
