# Supplementary material for: The Multiscale Systems Immunology project: software for cell-based immunological simulation
Source: Source Code Biol Med. 2008 Apr 28;3:6. doi: 10.1186/1751-0473-3-6 (PMC2426691; doi:10.1186/1751-0473-3-6)
Supplement: Additional file 1 — MSI source code. Source code for the MSI project. [file 1751-0473-3-6-S1.gz › msi-release-tmp/README]

####################################################################
OVERVIEW
####################################################################

The MSI source code consists of both Python and C++ code. The Python
code is used for prototyping and testing, and the C++ is intended for
production use.

There are two ways to install the MSI libraries, depending whether you
are running a Debian derivative or not. 

If you are using Debian or a Debian derivative like Ubuntu, installing
the supplied binary packages is recommended, and you will need to read
Section 1 if you do so. Section 2 may be of interest to you if you are
interested in more low level details of the code, but it is not
necessary to read it. All relevant information in Section 2 is
contained in the package READMEs.

If you are not using Debian or a Debian derivative, you will need to
install from source. You need to read Section 2, and can safely ignore
Section 1.

Note: In the command-line examples that follow, all commands are run
as user. Commands that require root privileges start with sudo.

SECTION 1: INSTRUCTIONS IF USING DEBIAN
###################################################################

*****************************************************************
Building and installing the MSI Debian and Ubuntu binary packages
*****************************************************************

Apt repository configuration
============================

Apt repositories for the MSI Debian and Ubuntu packages are available
and this is recommended as the preferred way of installing the
packages. We are currently supporting Debian etch and Ubuntu feisty.

For Debian, put the following source lines in your
/etc/apt/sources.list and update. This repository currently contains
the binary packages (deb) and the package sources (deb-src) for Debian
etch (i386 and amd64).

deb http://galen.dulci.org/debian etch main
deb-src http://galen.dulci.org/debian etch main

For Ubuntu, put the following source lines in your
/etc/apt/sources.list and update. This repository currently contains
the binary packages (deb) and the package sources (deb-src) for Ubuntu
feisty (i386 and amd64).

deb http://galen.dulci.org/ubuntu feisty main
deb-src http://galen.dulci.org/ubuntu feisty main

It should also be possible to build binary packages for other Debian
derivatives by downloading the Debian/Ubuntu package sources and
building as described below ("Building and installing Debian and
Ubuntu binary packages from source").

For security reasons, apt validates downloaded packages (see
http://wiki.debian.org/SecureApt for more information). You may wish
to add the apt key for this repository to your apt keyring, otherwise
you will get warnings like

W: GPG error: http://galen.dulci.org etch Release: The following
signatures couldn't be verified because the public key is not
available

Note that, however, these warnings are harmless and can be ignored.

To do so, download the file
http://galen.dulci.org/debian/galen_key.asc and run

$ sudo apt-key add galen_key.asc

Installing Debian and Ubuntu binary packages from the apt repository
====================================================================

Currently, the MSI simulation library consists of the following binaries

libmsi: MSI shared library file 
libmsi-dev: MSI library development files 
python-msi: MSI Boost Python wrappers and pure Python modules, called
msi and msipy respectively
msi-bin: This package contains the MSI binary files

Then, to install all the packages, use the command

apt-get install libmsi libmsi-dev python-msi msi-bin

Note that for the development of pure C++ simulations, only libmsi and
libmsi-dev are required. The package python-msi is only required if
the Python interface for running simulations is desired. The package
msi-bin contains a precompiled executable simulation which can be
used to check that the C++ libraries, include files and PostgreSQL
database were set up correctly (see also the section "Creating a local
copy of the msi database to run a simulation" below).

Building and installing Debian and Ubuntu binary packages from source
=====================================================================

Alternatively, you may choose to build and install the Debian packages
from source. This is only necessary if you desire to build binary
packages for other versions of Debian and Debian derivatives. To
obtain the Debian package sources, install dpkg-dev and use the
command

$ apt-get source libmsi

and it will download the source to the current directory. 

If you wish to build the packages from source rather than use the
precompiled binaries provided and described above, install the
packages devscripts, fakeroot and pbuilder and use the commands

$ sudo /usr/lib/pbuilder/pbuilder-satisfydepends
$ debuild binary 

in the source directory (libmsi-x.xx). The former command will install
the list of packages required to compile the code (build dependencies)
and the second will build the package. 

For completeness, the list of build dependencies is:

scons libboost-python-dev libboost-test-dev g++ python-psycopg2
r-mathlib blitz++ libpqxx-dev g77 libhdf5-serial-dev

#lapack3-dev should be removed from dependency list

The resulting .deb packages will be built in the parent directory and
can be installed with

$ sudo dpkg -i *deb

Note that runtime dependencies are not automatically installed, but
apt will resolve missing runtime dependencies if you give the command.

$ sudo apt-get -f install

For completeness, the list of runtime dependencies is:

python-numarray python-numpy python-scipy python-matplotlib 

***********************************
Usage of Debian and Ubuntu packages
***********************************

Specific instructions for usage of the packages can be found in the
README.packagename's in the individual /usr/share/doc/packagename
directories. 

For C++ development, refer to the instructions in
/usr/share/doc/libmsi-dev/README.libmsi-dev.

For Python development and unit tests, refer to the instructions in
/usr/share/doc/python-msi/README.python-msi.

Automatically generated documentation for both the C++ and Python APIs
can be found on the project wiki at 
http://galen.dulci.org/msi/wiki/Documentation

###############################################################
SECTION 2: INSTRUCTIONS IF NOT USING DEBIAN
###############################################################

***************************************************************
Installation
***************************************************************

First, you will need to download the source tarball. You can do this
in two ways from the web page http://hg.dulci.org/msi.

a) Install mercurial from http://www.selenic.com/mercurial. Then issue
the command

$ hg clone http://hg.dulci.org/msi

b) Alternatively, download the code from http://hg.dulci.org/msi using
the "bz2", "zip" or "gz" links at the top.

Once you have downloaded the source, you will need to install the
dependencies.

Important subdirectories in the source tarball:

python/: MSI Python source code.

c++/: MSI C++ source code.

test/: Python unit and system tests, intended to be run against both 
Python and C++ code.      

To compile the C++ code, you will need the following libraries and
tools installed.

* The GNU C++ and Fortran 77 compilers (http://gcc.gnu.org/).

* Scons (www.scons.org) 

* Python and the python development library (http://www.python.org/).

* The Python library Psycopg2 (http://initd.org/tracker/psycopg/wiki/PsycopgTwo).

* Some Boost C++ libraries (www.boost.org), namely

Boost Array, Boost Bind, Boost Function, Boost Rand, Boost Smart Pointers

The optional testing suite requires

Boost Python, Boost Test.

These libraries would need to include their respective header files.
These are packaged differently depending on the operating system, but
all of these are header files except Boost Python and Boost Test,
which are shared libraries, so they may be packaged separately.

* Blitz++ C++ library (http://www.oonumerics.org/blitz/).

* PostgreSQL client, server and development files (http://www.postgresql.org/)

* libpqxx, the C++ client API for PostgreSQL, including development
files. (http://pqxx.org/development/libpqxx/).

* A numerical library that provides BLAS
(http://www.netlib.org/blas/).

* HDF5, a file format and library for storing scientific data. Use the
version for serial platforms including development
files. (http://hdf.ncsa.uiuc.edu/HDF5/ ).

* As an alternative to Boost Rand, you can use the R mathlib library
for random number generation. This is not required. To build with the
R random library add rand=R to and scons command.  If the R mathlib
library is not already available for your platform, download the
tarball from CRAN (http://cran.r-project.org/mirrors.html), and follow
the instructions in src/nmath/standalone/README.

When the above are installed, simply type 

$ scons

in the top level directory to compile the code. This invokes the
"scons" build tool to compile the code. This will build libmsi and
test_simulation which are necessary to run a basic simulation.

If you would like to build the unit testing suite and all system
test programs, simply type

$ scons all

Note: These commands may not work if the Sconstruct file does not have
an entry for your platform (OS), but an entry can be easily added. To
do so, edit the file "SConscript" in the c++ subdirectory, following
the example provided. You can also add the appropriate compiler flags
for your system here to optimize the compilation (e.g. -march
flags). For more details, see the Scons documentation at
http://www.scons.org/documentation.php

***************************************************************************
Usage
***************************************************************************

Once the code is compiled, you can run system and unit tests, and also
simulations.

We outline the procedure to run the tests and simulations below
directly from the source directory.

Tests
=====

Unit and system tests for this code live in the test subdirectory,
which is found under the top level directory. To run unit and system
tests you will first need to install some Python libraries

* GObject 

* Python-GTK2 and development files. (http://www.pygtk.org).

* Numarray (http://www.stsci.edu/resources/software_hardware/numarray).

* Numpy (http://numpy.scipy.org/).

* Scipy (http://www.scipy.org/).

* Matplotlib (http://matplotlib.sourceforge.net/).

Then enter the test subdirectory and type the commands

Unit Tests:
$ python test_msi.py msi
$ python test_msi.py msipy

System Tests:
$ python systest_msi.py msi

In the above commands, the "msi" flag tests the C++ code, while the
"msipy" flag tests the pure Python code.

Creating a local copy of the msi database to run simulations.
=============================================================

To run C++ simulations using the database hooks, you will need to
create a local database to initialize the simulation. OF course, you
can also write simulations that do not use the database by
initializing the object constructors directly, but this is both
tedious and error-prone due to the hierarchical nature of most of the
simulation entities.

To create a local copy of the msi database on your local machine,
install postgresql (versions 8.1 or later).

A script has been written to populate the initial database. Navigate
to the db directory and run

$ python init_psql.py

which will create the necessary tables and populate them with sample
simulation entities.

Alternatively, you can set up the database manually following
these steps in the db subdirectory:

$ sudo su - postgres
$ createdb msi_catalog
$ createuser msi
Shall the new role be a superuser? (y/n) y
$ psql msi_catalog
msi_catalog=# alter USER msi with password 'pqxxrocks';
msi_catalog=# \q
$ psql msi_catalog < create_catalog_tables.sql
$ psql msi_catalog < populate_catalog_tables.sql
$ exit

How to run the sample simulation provided
=========================================

Navigate to the c++ subdirectory and run the simulation by typing

$ ./test_simulation <numcells>

This example shows a simple case of cell clustering in response to
chemotactic gradients induced by three point sources. A suggested
value of numcells is 100.  The script will run by default for 400
steps (count shown will go to 399). This is set by the line

int num_steps = 400

It takes this number of steps to see cell clustering behavior. The
num_steps variable can easily be changed for a shorter run to get the
basic idea of the simulation.  If you are having trouble seeing the
clustering behavior, try using a larger number of steps.

The output data will be written to the file
data/test_simulation.cells.txt in the current directory (the
subdirectory data will be created). For a simple GUI to visualize the
output of the simulation after it has completed running, type

$ cd ../viz
python wxVisualizer.py

click File|OpenAscii

and select the file found at data/test_simulation.cells.txt. Click on
the play button on the toolbar to run the visualization, and use the
slider at the bottom to increase the frame rate or navigate to
different time points.

The vizualization GUI requires the following python packages:
python-imaging 
python-matplotlib-wx (Suse only)
python-opengl 1.3-200
python-wxGTK 2.6

(Last updated 18th February 2008)
