# Supplementary material for: The Multiscale Systems Immunology project: software for cell-based immunological simulation
Source: Source Code Biol Med. 2008 Apr 28;3:6. doi: 10.1186/1751-0473-3-6 (PMC2426691; doi:10.1186/1751-0473-3-6)
Supplement: Additional file 1 — MSI source code. Source code for the MSI project. [file 1751-0473-3-6-S1.gz › msi-release-tmp/timings.txt]

time ./test_kernel_diffusion 5 

gives

real    1m33.786s
user    1m33.174s
sys     0m0.232s

with gcc compiler flags set as:

"-Wall -Werror -pedantic -g".

time ./test_kernel_diffusion 5 

gives

real    0m32.626s
user    0m32.162s
sys     0m0.208s

with gcc compiler flags set as:

"-Wall -pedantic -pipe -O3 -march=opteron -fomit-frame-pointer -ffast-math"

(Opteron compiler flags).

With most recent changes as of May 16th 2007,

time ./test_kernel_diffusion 5 

gives

real    0m6.401s
user    0m6.200s
sys     0m0.200s
