# Supplementary material for: The Multiscale Systems Immunology project: software for cell-based immunological simulation
Source: Source Code Biol Med. 2008 Apr 28;3:6. doi: 10.1186/1751-0473-3-6 (PMC2426691; doi:10.1186/1751-0473-3-6)
Supplement: Additional file 1 — MSI source code. Source code for the MSI project. [file 1751-0473-3-6-S1.gz › msi-release-tmp/c++/callgraph.dot]

digraph "callgraph" {
  F8382bc0 [label="(below main)\n 443 274 480 045"];
  F8384850 [label="main\n 443 274 480 045"];
  F85a9c08 [label="std::num_put<char, std::ostrea...\n 26 639 159 120"];
  F85aaac8 [label="std::ostreambuf_iterator<char,...\n 26 296 444 633"];
  F85e0d78 [label="std::ostream::operator<<(doubl...\n 27 631 218 938"];
  F8728068 [label="Box<3>::getNumPoints\n 30 601 457 152"];
  F8758e90 [label="refine3d_\n 22 434 082 652"];
  F88750b8 [label="Multigrid_diffusion<3>::step\n 385 970 873 216"];
  F8876100 [label="Multigrid_diffusion<3>::step_d...\n 291 423 017 932"];
  F8876fa8 [label="Multigrid_diffusion<3>::step_r...\n 93 907 817 119"];
  F88f22b0 [label="MultigridBox<3>::solve\n 290 472 761 032"];
  F88f2c58 [label="res3d_\n 56 398 384 000"];
  F88f3c88 [label="MultigridBox<3>::mg(int, doubl...\n 236 072 178 918"];
  F88f4bb8 [label="gsb3d_\n 40 540 362 444"];
  F89ceaa0 [label="0x0804B130\n 443 274 480 045"];
  F8a55aa0 [label="_ZN11EnvironmentILi3EE4stepEdR...\n 413 058 106 161"];
  F8a56fe8 [label="Environment<3>::diffuse\n 385 970 875 616"];
  F8a5c730 [label="stiff3d_\n 22 998 506 096"];
  F8a75ee8 [label="void smooth<3>\n 81 085 368 224"];
  F8a768b0 [label="gsr3d_\n 40 541 455 584"];
  F8b8f1e0 [label="void backeuler<3>\n 291 422 952 832"];
  F8b93f30 [label="Diffusion<3>::get_degrade_term...\n 61 570 925 972"];
  F8bc08f8 [label="void dump_solfac_to_vtk<3>\n 29 979 441 606"];
  F8cac1c0 [label="MultigridBox<3>::mg(int, doubl...\n 35 199 440 726"];
  F8cac9c8 [label="MultigridBox<3>::refine\n 22 434 634 152"];
  F8382bc0 -> F8384850 [weight=3,label=" 443 274 480 045"];
  F8384850 -> F8a55aa0 [weight=3,label=" 413 058 106 161"];
  F8384850 -> F8bc08f8 [weight=3,label=" 29 979 441 606"];
  F85a9c08 -> F85aaac8 [weight=3,label=" 26 296 444 633"];
  F85e0d78 -> F85a9c08 [weight=3,label=" 26 639 159 120"];
  F88750b8 -> F8876100 [weight=3,label=" 291 423 017 932"];
  F88750b8 -> F8876fa8 [weight=3,label=" 93 907 817 119"];
  F8876100 -> F8b8f1e0 [weight=3,label=" 291 422 952 832"];
  F8876fa8 -> F8b93f30 [weight=3,label=" 61 570 925 972"];
  F88f22b0 -> F88f2c58 [weight=3,label=" 29 555 792 000"];
  F88f22b0 -> F88f3c88 [weight=3,label=" 236 072 178 918"];
  F88f2c58 -> F8a5c730 [weight=3,label=" 43 885 766 223"];
  F88f3c88 -> F8728068 [weight=3,label=" 30 601 457 152"];
  F88f3c88 -> F88f2c58 [weight=3,label=" 26 842 592 000"];
  F88f3c88 -> F8a75ee8 [weight=3,label=" 81 085 368 224"];
  F88f3c88 -> F8cac1c0 [weight=3,label=" 35 199 440 726"];
  F88f3c88 -> F8cac9c8 [weight=3,label=" 22 434 634 152"];
  F89ceaa0 -> F8382bc0 [weight=3,label=" 443 274 480 045"];
  F8a55aa0 -> F8a56fe8 [weight=3,label=" 385 970 875 616"];
  F8a56fe8 -> F88750b8 [weight=3,label=" 385 970 873 216"];
  F8a75ee8 -> F88f4bb8 [weight=3,label=" 40 540 362 444"];
  F8a75ee8 -> F8a768b0 [weight=3,label=" 40 541 455 584"];
  F8b8f1e0 -> F88f22b0 [weight=3,label=" 290 472 761 032"];
  F8bc08f8 -> F85e0d78 [weight=3,label=" 27 631 218 938"];
  F8cac9c8 -> F8758e90 [weight=3,label=" 22 434 082 652"];
}
