# Supplementary material for: The Multiscale Systems Immunology project: software for cell-based immunological simulation
Source: Source Code Biol Med. 2008 Apr 28;3:6. doi: 10.1186/1751-0473-3-6 (PMC2426691; doi:10.1186/1751-0473-3-6)
Supplement: Additional file 1 — MSI source code. Source code for the MSI project. [file 1751-0473-3-6-S1.gz › msi-release-tmp/c++/maker_pif.cpp]

#include "conv_pif.hpp"
#include "maker.hpp"
using namespace boost::python;

  
  template<int dim>
    struct Maker_wrap: Maker<dim>, boost::python::wrapper<Maker<dim> >
    {
      Maker_wrap<dim>(): Maker<dim>(){}
      shared_ptr<Soluble_factor<dim> > create_solfac(int solfac_id)
      {
	return this->get_override("create_solfac")();
      }
      shared_ptr<Soluble_factor<dim> > create_solfac(const string& solfac_name)
      {
	return this->get_override("create_solfac")();
      }
      shared_ptr<Cell<dim> > create_cell(int cell_id)
      {
	return this->get_override("create_cell")();
      }
      shared_ptr<Cell<dim> > create_cell(const string& cell_name)
      {
	return this->get_override("create_cell")();
      }
      shared_ptr<Environment<dim> > create_environment(int environment_id)
      {
	return this->get_override("create_environment")();
      }
      shared_ptr<Environment<dim> > create_environment(const string& environment_name)
      {
	return this->get_override("create_environment")();
      }
    };

template<int dim>
void maker_pif(const char* Maker_name, const char* FILEMaker_name, const char* DBMaker_name)
{
  //* wrappers for boost Python
  shared_ptr<Soluble_factor<dim> > (Maker<dim>::*mcreate_solfacx1)(int) = &Maker<dim>::create_solfac;
  shared_ptr<Soluble_factor<dim> > (Maker<dim>::*mcreate_solfacx2)(const string&) = &Maker<dim>::create_solfac;
  shared_ptr<Soluble_factor<dim> > (DBMaker<dim>::*dbmcreate_solfacx1)(int) = &DBMaker<dim>::create_solfac;
  shared_ptr<Soluble_factor<dim> > (DBMaker<dim>::*dbmcreate_solfacx2)(const string&) = &DBMaker<dim>::create_solfac;
  shared_ptr<Cell<dim> > (Maker<dim>::*mcreate_cellx1)(int) = &Maker<dim>::create_cell;
  shared_ptr<Cell<dim> > (Maker<dim>::*mcreate_cellx2)(const string&) = &Maker<dim>::create_cell;
  shared_ptr<Cell<dim> > (DBMaker<dim>::*dbmcreate_cellx1)(int) = &DBMaker<dim>::create_cell;
  shared_ptr<Cell<dim> > (DBMaker<dim>::*dbmcreate_cellx2)(const string&) = &DBMaker<dim>::create_cell;
  shared_ptr<Environment<dim> > (Maker<dim>::*mcreate_environmentx1)(int) = &Maker<dim>::create_environment;
  shared_ptr<Environment<dim> > (Maker<dim>::*mcreate_environmentx2)(const string&) = &Maker<dim>::create_environment;
  shared_ptr<Environment<dim> > (DBMaker<dim>::*dbmcreate_environmentx1)(int) = &DBMaker<dim>::create_environment;
  shared_ptr<Environment<dim> > (DBMaker<dim>::*dbmcreate_environmentx2)(const string&) = &DBMaker<dim>::create_environment;

  boost::python::class_<Maker_wrap<dim>, boost::noncopyable>(Maker_name, boost::python::init<>())
    .def("create_solfac", boost::python::pure_virtual(mcreate_solfacx1))
    .def("create_solfac", boost::python::pure_virtual(mcreate_solfacx2))
    .def("create_cell", boost::python::pure_virtual(mcreate_cellx1))
    .def("create_cell", boost::python::pure_virtual(mcreate_cellx2))
    .def("create_environment", boost::python::pure_virtual(mcreate_environmentx1))
    .def("create_environment", boost::python::pure_virtual(mcreate_environmentx2))
    .def("Instance", &Maker<dim>::Instance, 
	 boost::python::return_value_policy<boost::python::reference_existing_object>())
    .staticmethod("Instance")
    ;

//   class_<DBMaker<dim>, boost::noncopyable >
//   (DBMaker_name, init<char*>())
//     .def("create_cell", create_cellx1)
//     .def("create_cell", create_cellx2)
//     .def("command", &DBMaker<dim>::command)
//     ;

//   boost::python::class_<Builders<dim>, boost::noncopyable>(Builders_name, boost::python::no_init)
//     .def("Instance", &Builders<dim>::Instance, 
// 	 boost::python::return_value_policy<boost::python::reference_existing_object>())
//     .staticmethod("Instance")
//     .def("add_factory", &Builders<dim>::add_factory)
//     .def("remove_factory", &Builders<dim>::remove_factory)
//     ;

  boost::python::class_<FILEMaker<dim>, boost::noncopyable>(FILEMaker_name, boost::python::no_init)
    .def("Instance", &FILEMaker<dim>::Instance, 
	 boost::python::return_value_policy<boost::python::reference_existing_object>())
    .staticmethod("Instance")
    .def("add_factory", &FILEMaker<dim>::add_factory)
    .def("remove_factory", &FILEMaker<dim>::remove_factory)
    ;

  boost::python::class_<DBMaker<dim>, boost::python::bases<Maker<dim> >, 
    boost::noncopyable>(DBMaker_name, boost::python::no_init)
    .def("Instance", &DBMaker<dim>::Instance, 
	 boost::python::return_value_policy<boost::python::reference_existing_object>())
    .staticmethod("Instance")
    .def("create_solfac", dbmcreate_solfacx1)
    .def("create_solfac", dbmcreate_solfacx2)
    .def("create_cell", dbmcreate_cellx1)
    .def("create_cell", dbmcreate_cellx2)
    .def("create_environment", dbmcreate_environmentx1)
    .def("create_environment", dbmcreate_environmentx2)
    .def("command", &DBMaker<dim>::command)
    ;
}

void export_maker()
{
  maker_pif<2>("Maker2d", "FILEMaker2d", "DBMaker2d");
  maker_pif<3>("Maker3d", "FILEMaker3d", "DBMaker3d");
}
