# Supplementary material for: The Multiscale Systems Immunology project: software for cell-based immunological simulation
Source: Source Code Biol Med. 2008 Apr 28;3:6. doi: 10.1186/1751-0473-3-6 (PMC2426691; doi:10.1186/1751-0473-3-6)
Supplement: Additional file 1 — MSI source code. Source code for the MSI project. [file 1751-0473-3-6-S1.gz › msi-release-tmp/c++/generic_factory.hpp]

#ifndef GENERIC_FACTORY_HPP
#define GENERIC_FACTORY_HPP

#include "excp.h"
#include <map>
#include <boost/shared_ptr.hpp>
#include <boost/function.hpp>
#include <pqxx/pqxx>
#include <iostream>
/*[[[cog
  import cog
  fnames = ['DoSomething', 'DoAnotherThing', 'DoLastThing']
  for fn in fnames:
    cog.outl("void %s();" % fn)
    ]]]*/
//[[[end]]]

template<typename CtorSignature, typename UniqueIdType> 
class ObjectFactory;

//! 0 parameter constructor
template<typename BaseClassType, typename ClassType>
boost::shared_ptr<BaseClassType> CreateObject()
{
  boost::shared_ptr<BaseClassType> p(new ClassType());
  return p;
} 

template<typename BaseClassType, typename UniqueIdType>
class ObjectFactory<BaseClassType (), UniqueIdType>
{
 private:
  typedef boost::shared_ptr<BaseClassType> object_ptr;
  typedef boost::function<object_ptr ()> CreateObjectFunc;
 public:
  typedef typename std::map<UniqueIdType, CreateObjectFunc>::const_iterator ConstIterator;
  typedef typename std::map<UniqueIdType, CreateObjectFunc>::iterator Iterator;

  template<typename ClassType>
    bool Register(UniqueIdType unique_id)
    {
      if (m_object_creator.find(unique_id) != m_object_creator.end())
	return false;
      m_object_creator[unique_id] = &CreateObject<BaseClassType, ClassType>;
      return true;
    }

  bool Unregister(UniqueIdType unique_id)
    {
      return (m_object_creator.erase(unique_id) == 1);
    }

  boost::shared_ptr<BaseClassType> Create(UniqueIdType unique_id)
    {
      Iterator iter = m_object_creator.find(unique_id);
      if (iter == m_object_creator.end())
	throw MissingCreatorException();

      return (iter->second)();
    }

  //! Parameters from stream - no parameters - just for consistency
  boost::shared_ptr<BaseClassType> Create(UniqueIdType unique_id, std::istream& in)
    {
      Iterator iter = m_object_creator.find(unique_id);
      if (iter == m_object_creator.end())
	throw MissingCreatorException();

      return (iter->second)();
    }

  // Parameters from database - no parameters - just for consistency
  boost::shared_ptr<BaseClassType> Create(UniqueIdType unique_id, std::string table, pqxx::work& T)
    {
      Iterator iter = m_object_creator.find(unique_id);
      if (iter == m_object_creator.end())
	throw MissingCreatorException();

      return (iter->second)();
    }

  // Parameters from database (alternative using tuple as parameter)
  boost::shared_ptr<BaseClassType> Create(pqxx::result::const_iterator c)
    {
      Iterator iter = m_object_creator.find(c[1].as(UniqueIdType()));
      if (iter == m_object_creator.end())
	throw MissingCreatorException();

      return (iter->second)();
    }

 protected:
  std::map<UniqueIdType, CreateObjectFunc> m_object_creator;
};

//! 1 parameter constructor
template<typename BaseClassType, typename A0, typename ClassType>
boost::shared_ptr<BaseClassType> CreateObject(A0 a0)
{
  boost::shared_ptr<BaseClassType> p(new ClassType(a0));
  return p;
}

template<typename BaseClassType, typename A0, typename UniqueIdType>
class ObjectFactory<BaseClassType (A0), UniqueIdType>
{
 private:
  typedef boost::shared_ptr<BaseClassType> object_ptr;
  typedef boost::function<object_ptr (A0)> CreateObjectFunc;

     public:
      typedef typename std::map<UniqueIdType, CreateObjectFunc>::const_iterator ConstIterator;
      typedef typename std::map<UniqueIdType, CreateObjectFunc>::iterator Iterator;

      template<typename ClassType>
        bool Register(UniqueIdType unique_id)
        {
          if (m_object_creator.find(unique_id) != m_object_creator.end())
            return false;

          m_object_creator[unique_id] = &CreateObject<BaseClassType, A0, ClassType>;

          return true;
        }

      bool Unregister(UniqueIdType unique_id)
        {
          return (m_object_creator.erase(unique_id) == 1);
        }

      boost::shared_ptr<BaseClassType> Create(UniqueIdType unique_id, A0 a0)

        {
          Iterator iter = m_object_creator.find(unique_id);
          if (iter == m_object_creator.end())
            throw MissingCreatorException();

          return (iter->second)(a0);
        }

      // Parameters from stream
      boost::shared_ptr<BaseClassType> Create(UniqueIdType unique_id, std::istream& in)
        {
          Iterator iter = m_object_creator.find(unique_id);
          if (iter == m_object_creator.end())
            throw MissingCreatorException();

          A0 a0;

          in >> a0;

          return (iter->second)(a0);
        }

      // Parameters from database
      boost::shared_ptr<BaseClassType> Create(UniqueIdType unique_id, std::string table, pqxx::work& T)
        {
          Iterator iter = m_object_creator.find(unique_id);
          if (iter == m_object_creator.end())
            throw MissingCreatorException();

          pqxx::result R(T.exec("SELECT * FROM " + table + " WHERE name='" + unique_id + "'"));
          pqxx::result::const_iterator c = R.begin();
          A0 a0 = c[1].as(A0());

          return (iter->second)(a0);
        }

      // Parameters from database (alternative using tuple as parameter)
      boost::shared_ptr<BaseClassType> Create(pqxx::result::const_iterator c)
        {
          Iterator iter = m_object_creator.find(c[1].as(UniqueIdType()));
          if (iter == m_object_creator.end())
            throw MissingCreatorException();

          A0 a0 = c[2].as(A0());

          return (iter->second)(a0);
        }

     protected:
      std::map<UniqueIdType, CreateObjectFunc> m_object_creator;
    };
        
//! 2 parameter constructor
template<typename BaseClassType, typename A0, typename A1, typename ClassType>
boost::shared_ptr<BaseClassType> CreateObject(A0 a0, A1 a1)
{
  boost::shared_ptr<BaseClassType> p(new ClassType(a0, a1));
  return p;
}

template<typename BaseClassType, typename A0, typename A1, typename UniqueIdType>
class ObjectFactory<BaseClassType (A0, A1), UniqueIdType>
{
 private:
  typedef boost::shared_ptr<BaseClassType> object_ptr;
  typedef boost::function<object_ptr (A0, A1)> CreateObjectFunc;

     public:
      typedef typename std::map<UniqueIdType, CreateObjectFunc>::const_iterator ConstIterator;
      typedef typename std::map<UniqueIdType, CreateObjectFunc>::iterator Iterator;

      template<typename ClassType>
        bool Register(UniqueIdType unique_id)
        {
          if (m_object_creator.find(unique_id) != m_object_creator.end())
            return false;

          m_object_creator[unique_id] = &CreateObject<BaseClassType, A0, A1, ClassType>;

          return true;
        }

      bool Unregister(UniqueIdType unique_id)
        {
          return (m_object_creator.erase(unique_id) == 1);
        }

      boost::shared_ptr<BaseClassType> Create(UniqueIdType unique_id, A0 a0, A1 a1)

        {
          Iterator iter = m_object_creator.find(unique_id);
          if (iter == m_object_creator.end())
            throw MissingCreatorException();

          return (iter->second)(a0, a1);
        }

      // Parameters from stream
      boost::shared_ptr<BaseClassType> Create(UniqueIdType unique_id, std::istream& in)
        {
          Iterator iter = m_object_creator.find(unique_id);
          if (iter == m_object_creator.end())
            throw MissingCreatorException();

          A0 a0;
          A1 a1;

          in >> a0 >> a1;

          return (iter->second)(a0, a1);
        }

      // Parameters from database
      boost::shared_ptr<BaseClassType> Create(UniqueIdType unique_id, std::string table, pqxx::work& T)
        {
          Iterator iter = m_object_creator.find(unique_id);
          if (iter == m_object_creator.end())
            throw MissingCreatorException();

          pqxx::result R(T.exec("SELECT * FROM " + table + " WHERE name='" + unique_id + "'"));
          pqxx::result::const_iterator c = R.begin();
          A0 a0 = c[1].as(A0());
          A1 a1 = c[2].as(A1());

          return (iter->second)(a0, a1);
        }

      // Parameters from database (alternative using tuple as parameter)
      boost::shared_ptr<BaseClassType> Create(pqxx::result::const_iterator c)
        {
          Iterator iter = m_object_creator.find(c[1].as(UniqueIdType()));
          if (iter == m_object_creator.end())
            throw MissingCreatorException();

          A0 a0 = c[2].as(A0());
          A1 a1 = c[3].as(A1());

          return (iter->second)(a0, a1);
        }

     protected:
      std::map<UniqueIdType, CreateObjectFunc> m_object_creator;
    };
        
//! 3 parameter constructor
template<typename BaseClassType, typename A0, typename A1, typename A2, typename ClassType>
boost::shared_ptr<BaseClassType> CreateObject(A0 a0, A1 a1, A2 a2)
{
  boost::shared_ptr<BaseClassType> p(new ClassType(a0, a1, a2));
  return p;
}

template<typename BaseClassType, typename A0, typename A1, typename A2, typename UniqueIdType>
class ObjectFactory<BaseClassType (A0, A1, A2), UniqueIdType>
{
 private:
  typedef boost::shared_ptr<BaseClassType> object_ptr;
  typedef boost::function<object_ptr (A0, A1, A2)> CreateObjectFunc;

     public:
      typedef typename std::map<UniqueIdType, CreateObjectFunc>::const_iterator ConstIterator;
      typedef typename std::map<UniqueIdType, CreateObjectFunc>::iterator Iterator;

      template<typename ClassType>
        bool Register(UniqueIdType unique_id)
        {
          if (m_object_creator.find(unique_id) != m_object_creator.end())
            return false;

          m_object_creator[unique_id] = &CreateObject<BaseClassType, A0, A1, A2, ClassType>;

          return true;
        }

      bool Unregister(UniqueIdType unique_id)
        {
          return (m_object_creator.erase(unique_id) == 1);
        }

      boost::shared_ptr<BaseClassType> Create(UniqueIdType unique_id, A0 a0, A1 a1, A2 a2)

        {
          Iterator iter = m_object_creator.find(unique_id);
          if (iter == m_object_creator.end())
            throw MissingCreatorException();

          return (iter->second)(a0, a1, a2);
        }

      // Parameters from stream
      boost::shared_ptr<BaseClassType> Create(UniqueIdType unique_id, std::istream& in)
        {
          Iterator iter = m_object_creator.find(unique_id);
          if (iter == m_object_creator.end())
            throw MissingCreatorException();

          A0 a0;
          A1 a1;
          A2 a2;

          in >> a0 >> a1 >> a2;

          return (iter->second)(a0, a1, a2);
        }

      // Parameters from database
      boost::shared_ptr<BaseClassType> Create(UniqueIdType unique_id, std::string table, pqxx::work& T)
        {
          Iterator iter = m_object_creator.find(unique_id);
          if (iter == m_object_creator.end())
            throw MissingCreatorException();

          pqxx::result R(T.exec("SELECT * FROM " + table + " WHERE name='" + unique_id + "'"));
          pqxx::result::const_iterator c = R.begin();
          A0 a0 = c[1].as(A0());
          A1 a1 = c[2].as(A1());
          A2 a2 = c[3].as(A2());

          return (iter->second)(a0, a1, a2);
        }

      // Parameters from database (alternative using tuple as parameter)
      boost::shared_ptr<BaseClassType> Create(pqxx::result::const_iterator c)
        {
          Iterator iter = m_object_creator.find(c[1].as(UniqueIdType()));
          if (iter == m_object_creator.end())
            throw MissingCreatorException();

          A0 a0 = c[2].as(A0());
          A1 a1 = c[3].as(A1());
          A2 a2 = c[4].as(A2());

          return (iter->second)(a0, a1, a2);
        }

     protected:
      std::map<UniqueIdType, CreateObjectFunc> m_object_creator;
    };
        
//! 4 parameter constructor
template<typename BaseClassType, typename A0, typename A1, typename A2, typename A3, typename ClassType>
boost::shared_ptr<BaseClassType> CreateObject(A0 a0, A1 a1, A2 a2, A3 a3)
{
  boost::shared_ptr<BaseClassType> p(new ClassType(a0, a1, a2, a3));
  return p;
}

template<typename BaseClassType, typename A0, typename A1, typename A2, typename A3, typename UniqueIdType>
class ObjectFactory<BaseClassType (A0, A1, A2, A3), UniqueIdType>
{
 private:
  typedef boost::shared_ptr<BaseClassType> object_ptr;
  typedef boost::function<object_ptr (A0, A1, A2, A3)> CreateObjectFunc;

     public:
      typedef typename std::map<UniqueIdType, CreateObjectFunc>::const_iterator ConstIterator;
      typedef typename std::map<UniqueIdType, CreateObjectFunc>::iterator Iterator;

      template<typename ClassType>
        bool Register(UniqueIdType unique_id)
        {
          if (m_object_creator.find(unique_id) != m_object_creator.end())
            return false;

          m_object_creator[unique_id] = &CreateObject<BaseClassType, A0, A1, A2, A3, ClassType>;

          return true;
        }

      bool Unregister(UniqueIdType unique_id)
        {
          return (m_object_creator.erase(unique_id) == 1);
        }

      boost::shared_ptr<BaseClassType> Create(UniqueIdType unique_id, A0 a0, A1 a1, A2 a2, A3 a3)

        {
          Iterator iter = m_object_creator.find(unique_id);
          if (iter == m_object_creator.end())
            throw MissingCreatorException();

          return (iter->second)(a0, a1, a2, a3);
        }

      // Parameters from stream
      boost::shared_ptr<BaseClassType> Create(UniqueIdType unique_id, std::istream& in)
        {
          Iterator iter = m_object_creator.find(unique_id);
          if (iter == m_object_creator.end())
            throw MissingCreatorException();

          A0 a0;
          A1 a1;
          A2 a2;
          A3 a3;

          in >> a0 >> a1 >> a2 >> a3;

          return (iter->second)(a0, a1, a2, a3);
        }

      // Parameters from database
      boost::shared_ptr<BaseClassType> Create(UniqueIdType unique_id, std::string table, pqxx::work& T)
        {
          Iterator iter = m_object_creator.find(unique_id);
          if (iter == m_object_creator.end())
            throw MissingCreatorException();

          pqxx::result R(T.exec("SELECT * FROM " + table + " WHERE name='" + unique_id + "'"));
          pqxx::result::const_iterator c = R.begin();
          A0 a0 = c[1].as(A0());
          A1 a1 = c[2].as(A1());
          A2 a2 = c[3].as(A2());
          A3 a3 = c[4].as(A3());

          return (iter->second)(a0, a1, a2, a3);
        }

      // Parameters from database (alternative using tuple as parameter)
      boost::shared_ptr<BaseClassType> Create(pqxx::result::const_iterator c)
        {
          Iterator iter = m_object_creator.find(c[1].as(UniqueIdType()));
          if (iter == m_object_creator.end())
            throw MissingCreatorException();

          A0 a0 = c[2].as(A0());
          A1 a1 = c[3].as(A1());
          A2 a2 = c[4].as(A2());
          A3 a3 = c[5].as(A3());

          return (iter->second)(a0, a1, a2, a3);
        }

     protected:
      std::map<UniqueIdType, CreateObjectFunc> m_object_creator;
    };
        
//! 5 parameter constructor
template<typename BaseClassType, typename A0, typename A1, typename A2, typename A3, typename A4, typename ClassType>
boost::shared_ptr<BaseClassType> CreateObject(A0 a0, A1 a1, A2 a2, A3 a3, A4 a4)
{
  boost::shared_ptr<BaseClassType> p(new ClassType(a0, a1, a2, a3, a4));
  return p;
}

template<typename BaseClassType, typename A0, typename A1, typename A2, typename A3, typename A4, typename UniqueIdType>
class ObjectFactory<BaseClassType (A0, A1, A2, A3, A4), UniqueIdType>
{
 private:
  typedef boost::shared_ptr<BaseClassType> object_ptr;
  typedef boost::function<object_ptr (A0, A1, A2, A3, A4)> CreateObjectFunc;

     public:
      typedef typename std::map<UniqueIdType, CreateObjectFunc>::const_iterator ConstIterator;
      typedef typename std::map<UniqueIdType, CreateObjectFunc>::iterator Iterator;

      template<typename ClassType>
        bool Register(UniqueIdType unique_id)
        {
          if (m_object_creator.find(unique_id) != m_object_creator.end())
            return false;

          m_object_creator[unique_id] = &CreateObject<BaseClassType, A0, A1, A2, A3, A4, ClassType>;

          return true;
        }

      bool Unregister(UniqueIdType unique_id)
        {
          return (m_object_creator.erase(unique_id) == 1);
        }

      boost::shared_ptr<BaseClassType> Create(UniqueIdType unique_id, A0 a0, A1 a1, A2 a2, A3 a3, A4 a4)

        {
          Iterator iter = m_object_creator.find(unique_id);
          if (iter == m_object_creator.end())
            throw MissingCreatorException();

          return (iter->second)(a0, a1, a2, a3, a4);
        }

      // Parameters from stream
      boost::shared_ptr<BaseClassType> Create(UniqueIdType unique_id, std::istream& in)
        {
          Iterator iter = m_object_creator.find(unique_id);
          if (iter == m_object_creator.end())
            throw MissingCreatorException();

          A0 a0;
          A1 a1;
          A2 a2;
          A3 a3;
          A4 a4;

          in >> a0 >> a1 >> a2 >> a3 >> a4;

          return (iter->second)(a0, a1, a2, a3, a4);
        }

      // Parameters from database
      boost::shared_ptr<BaseClassType> Create(UniqueIdType unique_id, std::string table, pqxx::work& T)
        {
          Iterator iter = m_object_creator.find(unique_id);
          if (iter == m_object_creator.end())
            throw MissingCreatorException();

          pqxx::result R(T.exec("SELECT * FROM " + table + " WHERE name='" + unique_id + "'"));
          pqxx::result::const_iterator c = R.begin();
          A0 a0 = c[1].as(A0());
          A1 a1 = c[2].as(A1());
          A2 a2 = c[3].as(A2());
          A3 a3 = c[4].as(A3());
          A4 a4 = c[5].as(A4());

          return (iter->second)(a0, a1, a2, a3, a4);
        }

      // Parameters from database (alternative using tuple as parameter)
      boost::shared_ptr<BaseClassType> Create(pqxx::result::const_iterator c)
        {
          Iterator iter = m_object_creator.find(c[1].as(UniqueIdType()));
          if (iter == m_object_creator.end())
            throw MissingCreatorException();

          A0 a0 = c[2].as(A0());
          A1 a1 = c[3].as(A1());
          A2 a2 = c[4].as(A2());
          A3 a3 = c[5].as(A3());
          A4 a4 = c[6].as(A4());

          return (iter->second)(a0, a1, a2, a3, a4);
        }

     protected:
      std::map<UniqueIdType, CreateObjectFunc> m_object_creator;
    };
        
//! 6 parameter constructor
template<typename BaseClassType, typename A0, typename A1, typename A2, typename A3, typename A4, typename A5, typename ClassType>
boost::shared_ptr<BaseClassType> CreateObject(A0 a0, A1 a1, A2 a2, A3 a3, A4 a4, A5 a5)
{
  boost::shared_ptr<BaseClassType> p(new ClassType(a0, a1, a2, a3, a4, a5));
  return p;
}

template<typename BaseClassType, typename A0, typename A1, typename A2, typename A3, typename A4, typename A5, typename UniqueIdType>
class ObjectFactory<BaseClassType (A0, A1, A2, A3, A4, A5), UniqueIdType>
{
 private:
  typedef boost::shared_ptr<BaseClassType> object_ptr;
  typedef boost::function<object_ptr (A0, A1, A2, A3, A4, A5)> CreateObjectFunc;

     public:
      typedef typename std::map<UniqueIdType, CreateObjectFunc>::const_iterator ConstIterator;
      typedef typename std::map<UniqueIdType, CreateObjectFunc>::iterator Iterator;

      template<typename ClassType>
        bool Register(UniqueIdType unique_id)
        {
          if (m_object_creator.find(unique_id) != m_object_creator.end())
            return false;

          m_object_creator[unique_id] = &CreateObject<BaseClassType, A0, A1, A2, A3, A4, A5, ClassType>;

          return true;
        }

      bool Unregister(UniqueIdType unique_id)
        {
          return (m_object_creator.erase(unique_id) == 1);
        }

      boost::shared_ptr<BaseClassType> Create(UniqueIdType unique_id, A0 a0, A1 a1, A2 a2, A3 a3, A4 a4, A5 a5)

        {
          Iterator iter = m_object_creator.find(unique_id);
          if (iter == m_object_creator.end())
            throw MissingCreatorException();

          return (iter->second)(a0, a1, a2, a3, a4, a5);
        }

      // Parameters from stream
      boost::shared_ptr<BaseClassType> Create(UniqueIdType unique_id, std::istream& in)
        {
          Iterator iter = m_object_creator.find(unique_id);
          if (iter == m_object_creator.end())
            throw MissingCreatorException();

          A0 a0;
          A1 a1;
          A2 a2;
          A3 a3;
          A4 a4;
          A5 a5;

          in >> a0 >> a1 >> a2 >> a3 >> a4 >> a5;

          return (iter->second)(a0, a1, a2, a3, a4, a5);
        }

      // Parameters from database
      boost::shared_ptr<BaseClassType> Create(UniqueIdType unique_id, std::string table, pqxx::work& T)
        {
          Iterator iter = m_object_creator.find(unique_id);
          if (iter == m_object_creator.end())
            throw MissingCreatorException();

          pqxx::result R(T.exec("SELECT * FROM " + table + " WHERE name='" + unique_id + "'"));
          pqxx::result::const_iterator c = R.begin();
          A0 a0 = c[1].as(A0());
          A1 a1 = c[2].as(A1());
          A2 a2 = c[3].as(A2());
          A3 a3 = c[4].as(A3());
          A4 a4 = c[5].as(A4());
          A5 a5 = c[6].as(A5());

          return (iter->second)(a0, a1, a2, a3, a4, a5);
        }

      // Parameters from database (alternative using tuple as parameter)
      boost::shared_ptr<BaseClassType> Create(pqxx::result::const_iterator c)
        {
          Iterator iter = m_object_creator.find(c[1].as(UniqueIdType()));
          if (iter == m_object_creator.end())
            throw MissingCreatorException();

          A0 a0 = c[2].as(A0());
          A1 a1 = c[3].as(A1());
          A2 a2 = c[4].as(A2());
          A3 a3 = c[5].as(A3());
          A4 a4 = c[6].as(A4());
          A5 a5 = c[7].as(A5());

          return (iter->second)(a0, a1, a2, a3, a4, a5);
        }

     protected:
      std::map<UniqueIdType, CreateObjectFunc> m_object_creator;
    };
        
//! 7 parameter constructor
template<typename BaseClassType, typename A0, typename A1, typename A2, typename A3, typename A4, typename A5, typename A6, typename ClassType>
boost::shared_ptr<BaseClassType> CreateObject(A0 a0, A1 a1, A2 a2, A3 a3, A4 a4, A5 a5, A6 a6)
{
  boost::shared_ptr<BaseClassType> p(new ClassType(a0, a1, a2, a3, a4, a5, a6));
  return p;
}

template<typename BaseClassType, typename A0, typename A1, typename A2, typename A3, typename A4, typename A5, typename A6, typename UniqueIdType>
class ObjectFactory<BaseClassType (A0, A1, A2, A3, A4, A5, A6), UniqueIdType>
{
 private:
  typedef boost::shared_ptr<BaseClassType> object_ptr;
  typedef boost::function<object_ptr (A0, A1, A2, A3, A4, A5, A6)> CreateObjectFunc;

     public:
      typedef typename std::map<UniqueIdType, CreateObjectFunc>::const_iterator ConstIterator;
      typedef typename std::map<UniqueIdType, CreateObjectFunc>::iterator Iterator;

      template<typename ClassType>
        bool Register(UniqueIdType unique_id)
        {
          if (m_object_creator.find(unique_id) != m_object_creator.end())
            return false;

          m_object_creator[unique_id] = &CreateObject<BaseClassType, A0, A1, A2, A3, A4, A5, A6, ClassType>;

          return true;
        }

      bool Unregister(UniqueIdType unique_id)
        {
          return (m_object_creator.erase(unique_id) == 1);
        }

      boost::shared_ptr<BaseClassType> Create(UniqueIdType unique_id, A0 a0, A1 a1, A2 a2, A3 a3, A4 a4, A5 a5, A6 a6)

        {
          Iterator iter = m_object_creator.find(unique_id);
          if (iter == m_object_creator.end())
            throw MissingCreatorException();

          return (iter->second)(a0, a1, a2, a3, a4, a5, a6);
        }

      // Parameters from stream
      boost::shared_ptr<BaseClassType> Create(UniqueIdType unique_id, std::istream& in)
        {
          Iterator iter = m_object_creator.find(unique_id);
          if (iter == m_object_creator.end())
            throw MissingCreatorException();

          A0 a0;
          A1 a1;
          A2 a2;
          A3 a3;
          A4 a4;
          A5 a5;
          A6 a6;

          in >> a0 >> a1 >> a2 >> a3 >> a4 >> a5 >> a6;

          return (iter->second)(a0, a1, a2, a3, a4, a5, a6);
        }

      // Parameters from database
      boost::shared_ptr<BaseClassType> Create(UniqueIdType unique_id, std::string table, pqxx::work& T)
        {
          Iterator iter = m_object_creator.find(unique_id);
          if (iter == m_object_creator.end())
            throw MissingCreatorException();

          pqxx::result R(T.exec("SELECT * FROM " + table + " WHERE name='" + unique_id + "'"));
          pqxx::result::const_iterator c = R.begin();
          A0 a0 = c[1].as(A0());
          A1 a1 = c[2].as(A1());
          A2 a2 = c[3].as(A2());
          A3 a3 = c[4].as(A3());
          A4 a4 = c[5].as(A4());
          A5 a5 = c[6].as(A5());
          A6 a6 = c[7].as(A6());

          return (iter->second)(a0, a1, a2, a3, a4, a5, a6);
        }

      // Parameters from database (alternative using tuple as parameter)
      boost::shared_ptr<BaseClassType> Create(pqxx::result::const_iterator c)
        {
          Iterator iter = m_object_creator.find(c[1].as(UniqueIdType()));
          if (iter == m_object_creator.end())
            throw MissingCreatorException();

          A0 a0 = c[2].as(A0());
          A1 a1 = c[3].as(A1());
          A2 a2 = c[4].as(A2());
          A3 a3 = c[5].as(A3());
          A4 a4 = c[6].as(A4());
          A5 a5 = c[7].as(A5());
          A6 a6 = c[8].as(A6());

          return (iter->second)(a0, a1, a2, a3, a4, a5, a6);
        }

     protected:
      std::map<UniqueIdType, CreateObjectFunc> m_object_creator;
    };
        
//! 8 parameter constructor
template<typename BaseClassType, typename A0, typename A1, typename A2, typename A3, typename A4, typename A5, typename A6, typename A7, typename ClassType>
boost::shared_ptr<BaseClassType> CreateObject(A0 a0, A1 a1, A2 a2, A3 a3, A4 a4, A5 a5, A6 a6, A7 a7)
{
  boost::shared_ptr<BaseClassType> p(new ClassType(a0, a1, a2, a3, a4, a5, a6, a7));
  return p;
}

template<typename BaseClassType, typename A0, typename A1, typename A2, typename A3, typename A4, typename A5, typename A6, typename A7, typename UniqueIdType>
class ObjectFactory<BaseClassType (A0, A1, A2, A3, A4, A5, A6, A7), UniqueIdType>
{
 private:
  typedef boost::shared_ptr<BaseClassType> object_ptr;
  typedef boost::function<object_ptr (A0, A1, A2, A3, A4, A5, A6, A7)> CreateObjectFunc;

     public:
      typedef typename std::map<UniqueIdType, CreateObjectFunc>::const_iterator ConstIterator;
      typedef typename std::map<UniqueIdType, CreateObjectFunc>::iterator Iterator;

      template<typename ClassType>
        bool Register(UniqueIdType unique_id)
        {
          if (m_object_creator.find(unique_id) != m_object_creator.end())
            return false;

          m_object_creator[unique_id] = &CreateObject<BaseClassType, A0, A1, A2, A3, A4, A5, A6, A7, ClassType>;

          return true;
        }

      bool Unregister(UniqueIdType unique_id)
        {
          return (m_object_creator.erase(unique_id) == 1);
        }

      boost::shared_ptr<BaseClassType> Create(UniqueIdType unique_id, A0 a0, A1 a1, A2 a2, A3 a3, A4 a4, A5 a5, A6 a6, A7 a7)

        {
          Iterator iter = m_object_creator.find(unique_id);
          if (iter == m_object_creator.end())
            throw MissingCreatorException();

          return (iter->second)(a0, a1, a2, a3, a4, a5, a6, a7);
        }

      // Parameters from stream
      boost::shared_ptr<BaseClassType> Create(UniqueIdType unique_id, std::istream& in)
        {
          Iterator iter = m_object_creator.find(unique_id);
          if (iter == m_object_creator.end())
            throw MissingCreatorException();

          A0 a0;
          A1 a1;
          A2 a2;
          A3 a3;
          A4 a4;
          A5 a5;
          A6 a6;
          A7 a7;

          in >> a0 >> a1 >> a2 >> a3 >> a4 >> a5 >> a6 >> a7;

          return (iter->second)(a0, a1, a2, a3, a4, a5, a6, a7);
        }

      // Parameters from database
      boost::shared_ptr<BaseClassType> Create(UniqueIdType unique_id, std::string table, pqxx::work& T)
        {
          Iterator iter = m_object_creator.find(unique_id);
          if (iter == m_object_creator.end())
            throw MissingCreatorException();

          pqxx::result R(T.exec("SELECT * FROM " + table + " WHERE name='" + unique_id + "'"));
          pqxx::result::const_iterator c = R.begin();
          A0 a0 = c[1].as(A0());
          A1 a1 = c[2].as(A1());
          A2 a2 = c[3].as(A2());
          A3 a3 = c[4].as(A3());
          A4 a4 = c[5].as(A4());
          A5 a5 = c[6].as(A5());
          A6 a6 = c[7].as(A6());
          A7 a7 = c[8].as(A7());

          return (iter->second)(a0, a1, a2, a3, a4, a5, a6, a7);
        }

      // Parameters from database (alternative using tuple as parameter)
      boost::shared_ptr<BaseClassType> Create(pqxx::result::const_iterator c)
        {
          Iterator iter = m_object_creator.find(c[1].as(UniqueIdType()));
          if (iter == m_object_creator.end())
            throw MissingCreatorException();

          A0 a0 = c[2].as(A0());
          A1 a1 = c[3].as(A1());
          A2 a2 = c[4].as(A2());
          A3 a3 = c[5].as(A3());
          A4 a4 = c[6].as(A4());
          A5 a5 = c[7].as(A5());
          A6 a6 = c[8].as(A6());
          A7 a7 = c[9].as(A7());

          return (iter->second)(a0, a1, a2, a3, a4, a5, a6, a7);
        }

     protected:
      std::map<UniqueIdType, CreateObjectFunc> m_object_creator;
    };
        
//! 9 parameter constructor
template<typename BaseClassType, typename A0, typename A1, typename A2, typename A3, typename A4, typename A5, typename A6, typename A7, typename A8, typename ClassType>
boost::shared_ptr<BaseClassType> CreateObject(A0 a0, A1 a1, A2 a2, A3 a3, A4 a4, A5 a5, A6 a6, A7 a7, A8 a8)
{
  boost::shared_ptr<BaseClassType> p(new ClassType(a0, a1, a2, a3, a4, a5, a6, a7, a8));
  return p;
}

template<typename BaseClassType, typename A0, typename A1, typename A2, typename A3, typename A4, typename A5, typename A6, typename A7, typename A8, typename UniqueIdType>
class ObjectFactory<BaseClassType (A0, A1, A2, A3, A4, A5, A6, A7, A8), UniqueIdType>
{
 private:
  typedef boost::shared_ptr<BaseClassType> object_ptr;
  typedef boost::function<object_ptr (A0, A1, A2, A3, A4, A5, A6, A7, A8)> CreateObjectFunc;

     public:
      typedef typename std::map<UniqueIdType, CreateObjectFunc>::const_iterator ConstIterator;
      typedef typename std::map<UniqueIdType, CreateObjectFunc>::iterator Iterator;

      template<typename ClassType>
        bool Register(UniqueIdType unique_id)
        {
          if (m_object_creator.find(unique_id) != m_object_creator.end())
            return false;

          m_object_creator[unique_id] = &CreateObject<BaseClassType, A0, A1, A2, A3, A4, A5, A6, A7, A8, ClassType>;

          return true;
        }

      bool Unregister(UniqueIdType unique_id)
        {
          return (m_object_creator.erase(unique_id) == 1);
        }

      boost::shared_ptr<BaseClassType> Create(UniqueIdType unique_id, A0 a0, A1 a1, A2 a2, A3 a3, A4 a4, A5 a5, A6 a6, A7 a7, A8 a8)

        {
          Iterator iter = m_object_creator.find(unique_id);
          if (iter == m_object_creator.end())
            throw MissingCreatorException();

          return (iter->second)(a0, a1, a2, a3, a4, a5, a6, a7, a8);
        }

      // Parameters from stream
      boost::shared_ptr<BaseClassType> Create(UniqueIdType unique_id, std::istream& in)
        {
          Iterator iter = m_object_creator.find(unique_id);
          if (iter == m_object_creator.end())
            throw MissingCreatorException();

          A0 a0;
          A1 a1;
          A2 a2;
          A3 a3;
          A4 a4;
          A5 a5;
          A6 a6;
          A7 a7;
          A8 a8;

          in >> a0 >> a1 >> a2 >> a3 >> a4 >> a5 >> a6 >> a7 >> a8;

          return (iter->second)(a0, a1, a2, a3, a4, a5, a6, a7, a8);
        }

      // Parameters from database
      boost::shared_ptr<BaseClassType> Create(UniqueIdType unique_id, std::string table, pqxx::work& T)
        {
          Iterator iter = m_object_creator.find(unique_id);
          if (iter == m_object_creator.end())
            throw MissingCreatorException();

          pqxx::result R(T.exec("SELECT * FROM " + table + " WHERE name='" + unique_id + "'"));
          pqxx::result::const_iterator c = R.begin();
          A0 a0 = c[1].as(A0());
          A1 a1 = c[2].as(A1());
          A2 a2 = c[3].as(A2());
          A3 a3 = c[4].as(A3());
          A4 a4 = c[5].as(A4());
          A5 a5 = c[6].as(A5());
          A6 a6 = c[7].as(A6());
          A7 a7 = c[8].as(A7());
          A8 a8 = c[9].as(A8());

          return (iter->second)(a0, a1, a2, a3, a4, a5, a6, a7, a8);
        }

      // Parameters from database (alternative using tuple as parameter)
      boost::shared_ptr<BaseClassType> Create(pqxx::result::const_iterator c)
        {
          Iterator iter = m_object_creator.find(c[1].as(UniqueIdType()));
          if (iter == m_object_creator.end())
            throw MissingCreatorException();

          A0 a0 = c[2].as(A0());
          A1 a1 = c[3].as(A1());
          A2 a2 = c[4].as(A2());
          A3 a3 = c[5].as(A3());
          A4 a4 = c[6].as(A4());
          A5 a5 = c[7].as(A5());
          A6 a6 = c[8].as(A6());
          A7 a7 = c[9].as(A7());
          A8 a8 = c[10].as(A8());

          return (iter->second)(a0, a1, a2, a3, a4, a5, a6, a7, a8);
        }

     protected:
      std::map<UniqueIdType, CreateObjectFunc> m_object_creator;
    };
        
//! 10 parameter constructor
template<typename BaseClassType, typename A0, typename A1, typename A2, typename A3, typename A4, typename A5, typename A6, typename A7, typename A8, typename A9, typename ClassType>
boost::shared_ptr<BaseClassType> CreateObject(A0 a0, A1 a1, A2 a2, A3 a3, A4 a4, A5 a5, A6 a6, A7 a7, A8 a8, A9 a9)
{
  boost::shared_ptr<BaseClassType> p(new ClassType(a0, a1, a2, a3, a4, a5, a6, a7, a8, a9));
  return p;
}

template<typename BaseClassType, typename A0, typename A1, typename A2, typename A3, typename A4, typename A5, typename A6, typename A7, typename A8, typename A9, typename UniqueIdType>
class ObjectFactory<BaseClassType (A0, A1, A2, A3, A4, A5, A6, A7, A8, A9), UniqueIdType>
{
 private:
  typedef boost::shared_ptr<BaseClassType> object_ptr;
  typedef boost::function<object_ptr (A0, A1, A2, A3, A4, A5, A6, A7, A8, A9)> CreateObjectFunc;

     public:
      typedef typename std::map<UniqueIdType, CreateObjectFunc>::const_iterator ConstIterator;
      typedef typename std::map<UniqueIdType, CreateObjectFunc>::iterator Iterator;

      template<typename ClassType>
        bool Register(UniqueIdType unique_id)
        {
          if (m_object_creator.find(unique_id) != m_object_creator.end())
            return false;

          m_object_creator[unique_id] = &CreateObject<BaseClassType, A0, A1, A2, A3, A4, A5, A6, A7, A8, A9, ClassType>;

          return true;
        }

      bool Unregister(UniqueIdType unique_id)
        {
          return (m_object_creator.erase(unique_id) == 1);
        }

      boost::shared_ptr<BaseClassType> Create(UniqueIdType unique_id, A0 a0, A1 a1, A2 a2, A3 a3, A4 a4, A5 a5, A6 a6, A7 a7, A8 a8, A9 a9)

        {
          Iterator iter = m_object_creator.find(unique_id);
          if (iter == m_object_creator.end())
            throw MissingCreatorException();

          return (iter->second)(a0, a1, a2, a3, a4, a5, a6, a7, a8, a9);
        }

      // Parameters from stream
      boost::shared_ptr<BaseClassType> Create(UniqueIdType unique_id, std::istream& in)
        {
          Iterator iter = m_object_creator.find(unique_id);
          if (iter == m_object_creator.end())
            throw MissingCreatorException();

          A0 a0;
          A1 a1;
          A2 a2;
          A3 a3;
          A4 a4;
          A5 a5;
          A6 a6;
          A7 a7;
          A8 a8;
          A9 a9;

          in >> a0 >> a1 >> a2 >> a3 >> a4 >> a5 >> a6 >> a7 >> a8 >> a9;

          return (iter->second)(a0, a1, a2, a3, a4, a5, a6, a7, a8, a9);
        }

      // Parameters from database
      boost::shared_ptr<BaseClassType> Create(UniqueIdType unique_id, std::string table, pqxx::work& T)
        {
          Iterator iter = m_object_creator.find(unique_id);
          if (iter == m_object_creator.end())
            throw MissingCreatorException();

          pqxx::result R(T.exec("SELECT * FROM " + table + " WHERE name='" + unique_id + "'"));
          pqxx::result::const_iterator c = R.begin();
          A0 a0 = c[1].as(A0());
          A1 a1 = c[2].as(A1());
          A2 a2 = c[3].as(A2());
          A3 a3 = c[4].as(A3());
          A4 a4 = c[5].as(A4());
          A5 a5 = c[6].as(A5());
          A6 a6 = c[7].as(A6());
          A7 a7 = c[8].as(A7());
          A8 a8 = c[9].as(A8());
          A9 a9 = c[10].as(A9());

          return (iter->second)(a0, a1, a2, a3, a4, a5, a6, a7, a8, a9);
        }

      // Parameters from database (alternative using tuple as parameter)
      boost::shared_ptr<BaseClassType> Create(pqxx::result::const_iterator c)
        {
          Iterator iter = m_object_creator.find(c[1].as(UniqueIdType()));
          if (iter == m_object_creator.end())
            throw MissingCreatorException();

          A0 a0 = c[2].as(A0());
          A1 a1 = c[3].as(A1());
          A2 a2 = c[4].as(A2());
          A3 a3 = c[5].as(A3());
          A4 a4 = c[6].as(A4());
          A5 a5 = c[7].as(A5());
          A6 a6 = c[8].as(A6());
          A7 a7 = c[9].as(A7());
          A8 a8 = c[10].as(A8());
          A9 a9 = c[11].as(A9());

          return (iter->second)(a0, a1, a2, a3, a4, a5, a6, a7, a8, a9);
        }

     protected:
      std::map<UniqueIdType, CreateObjectFunc> m_object_creator;
    };
        
//! 11 parameter constructor
template<typename BaseClassType, typename A0, typename A1, typename A2, typename A3, typename A4, typename A5, typename A6, typename A7, typename A8, typename A9, typename A10, typename ClassType>
boost::shared_ptr<BaseClassType> CreateObject(A0 a0, A1 a1, A2 a2, A3 a3, A4 a4, A5 a5, A6 a6, A7 a7, A8 a8, A9 a9, A10 a10)
{
  boost::shared_ptr<BaseClassType> p(new ClassType(a0, a1, a2, a3, a4, a5, a6, a7, a8, a9, a10));
  return p;
}

template<typename BaseClassType, typename A0, typename A1, typename A2, typename A3, typename A4, typename A5, typename A6, typename A7, typename A8, typename A9, typename A10, typename UniqueIdType>
class ObjectFactory<BaseClassType (A0, A1, A2, A3, A4, A5, A6, A7, A8, A9, A10), UniqueIdType>
{
 private:
  typedef boost::shared_ptr<BaseClassType> object_ptr;
  typedef boost::function<object_ptr (A0, A1, A2, A3, A4, A5, A6, A7, A8, A9, A10)> CreateObjectFunc;

     public:
      typedef typename std::map<UniqueIdType, CreateObjectFunc>::const_iterator ConstIterator;
      typedef typename std::map<UniqueIdType, CreateObjectFunc>::iterator Iterator;

      template<typename ClassType>
        bool Register(UniqueIdType unique_id)
        {
          if (m_object_creator.find(unique_id) != m_object_creator.end())
            return false;

          m_object_creator[unique_id] = &CreateObject<BaseClassType, A0, A1, A2, A3, A4, A5, A6, A7, A8, A9, A10, ClassType>;

          return true;
        }

      bool Unregister(UniqueIdType unique_id)
        {
          return (m_object_creator.erase(unique_id) == 1);
        }

      boost::shared_ptr<BaseClassType> Create(UniqueIdType unique_id, A0 a0, A1 a1, A2 a2, A3 a3, A4 a4, A5 a5, A6 a6, A7 a7, A8 a8, A9 a9, A10 a10)

        {
          Iterator iter = m_object_creator.find(unique_id);
          if (iter == m_object_creator.end())
            throw MissingCreatorException();

          return (iter->second)(a0, a1, a2, a3, a4, a5, a6, a7, a8, a9, a10);
        }

      // Parameters from stream
      boost::shared_ptr<BaseClassType> Create(UniqueIdType unique_id, std::istream& in)
        {
          Iterator iter = m_object_creator.find(unique_id);
          if (iter == m_object_creator.end())
            throw MissingCreatorException();

          A0 a0;
          A1 a1;
          A2 a2;
          A3 a3;
          A4 a4;
          A5 a5;
          A6 a6;
          A7 a7;
          A8 a8;
          A9 a9;
          A10 a10;

          in >> a0 >> a1 >> a2 >> a3 >> a4 >> a5 >> a6 >> a7 >> a8 >> a9 >> a10;

          return (iter->second)(a0, a1, a2, a3, a4, a5, a6, a7, a8, a9, a10);
        }

      // Parameters from database
      boost::shared_ptr<BaseClassType> Create(UniqueIdType unique_id, std::string table, pqxx::work& T)
        {
          Iterator iter = m_object_creator.find(unique_id);
          if (iter == m_object_creator.end())
            throw MissingCreatorException();

          pqxx::result R(T.exec("SELECT * FROM " + table + " WHERE name='" + unique_id + "'"));
          pqxx::result::const_iterator c = R.begin();
          A0 a0 = c[1].as(A0());
          A1 a1 = c[2].as(A1());
          A2 a2 = c[3].as(A2());
          A3 a3 = c[4].as(A3());
          A4 a4 = c[5].as(A4());
          A5 a5 = c[6].as(A5());
          A6 a6 = c[7].as(A6());
          A7 a7 = c[8].as(A7());
          A8 a8 = c[9].as(A8());
          A9 a9 = c[10].as(A9());
          A10 a10 = c[11].as(A10());

          return (iter->second)(a0, a1, a2, a3, a4, a5, a6, a7, a8, a9, a10);
        }

      // Parameters from database (alternative using tuple as parameter)
      boost::shared_ptr<BaseClassType> Create(pqxx::result::const_iterator c)
        {
          Iterator iter = m_object_creator.find(c[1].as(UniqueIdType()));
          if (iter == m_object_creator.end())
            throw MissingCreatorException();

          A0 a0 = c[2].as(A0());
          A1 a1 = c[3].as(A1());
          A2 a2 = c[4].as(A2());
          A3 a3 = c[5].as(A3());
          A4 a4 = c[6].as(A4());
          A5 a5 = c[7].as(A5());
          A6 a6 = c[8].as(A6());
          A7 a7 = c[9].as(A7());
          A8 a8 = c[10].as(A8());
          A9 a9 = c[11].as(A9());
          A10 a10 = c[12].as(A10());

          return (iter->second)(a0, a1, a2, a3, a4, a5, a6, a7, a8, a9, a10);
        }

     protected:
      std::map<UniqueIdType, CreateObjectFunc> m_object_creator;
    };
        
//! 12 parameter constructor
template<typename BaseClassType, typename A0, typename A1, typename A2, typename A3, typename A4, typename A5, typename A6, typename A7, typename A8, typename A9, typename A10, typename A11, typename ClassType>
boost::shared_ptr<BaseClassType> CreateObject(A0 a0, A1 a1, A2 a2, A3 a3, A4 a4, A5 a5, A6 a6, A7 a7, A8 a8, A9 a9, A10 a10, A11 a11)
{
  boost::shared_ptr<BaseClassType> p(new ClassType(a0, a1, a2, a3, a4, a5, a6, a7, a8, a9, a10, a11));
  return p;
}

template<typename BaseClassType, typename A0, typename A1, typename A2, typename A3, typename A4, typename A5, typename A6, typename A7, typename A8, typename A9, typename A10, typename A11, typename UniqueIdType>
class ObjectFactory<BaseClassType (A0, A1, A2, A3, A4, A5, A6, A7, A8, A9, A10, A11), UniqueIdType>
{
 private:
  typedef boost::shared_ptr<BaseClassType> object_ptr;
  typedef boost::function<object_ptr (A0, A1, A2, A3, A4, A5, A6, A7, A8, A9, A10, A11)> CreateObjectFunc;

     public:
      typedef typename std::map<UniqueIdType, CreateObjectFunc>::const_iterator ConstIterator;
      typedef typename std::map<UniqueIdType, CreateObjectFunc>::iterator Iterator;

      template<typename ClassType>
        bool Register(UniqueIdType unique_id)
        {
          if (m_object_creator.find(unique_id) != m_object_creator.end())
            return false;

          m_object_creator[unique_id] = &CreateObject<BaseClassType, A0, A1, A2, A3, A4, A5, A6, A7, A8, A9, A10, A11, ClassType>;

          return true;
        }

      bool Unregister(UniqueIdType unique_id)
        {
          return (m_object_creator.erase(unique_id) == 1);
        }

      boost::shared_ptr<BaseClassType> Create(UniqueIdType unique_id, A0 a0, A1 a1, A2 a2, A3 a3, A4 a4, A5 a5, A6 a6, A7 a7, A8 a8, A9 a9, A10 a10, A11 a11)

        {
          Iterator iter = m_object_creator.find(unique_id);
          if (iter == m_object_creator.end())
            throw MissingCreatorException();

          return (iter->second)(a0, a1, a2, a3, a4, a5, a6, a7, a8, a9, a10, a11);
        }

      // Parameters from stream
      boost::shared_ptr<BaseClassType> Create(UniqueIdType unique_id, std::istream& in)
        {
          Iterator iter = m_object_creator.find(unique_id);
          if (iter == m_object_creator.end())
            throw MissingCreatorException();

          A0 a0;
          A1 a1;
          A2 a2;
          A3 a3;
          A4 a4;
          A5 a5;
          A6 a6;
          A7 a7;
          A8 a8;
          A9 a9;
          A10 a10;
          A11 a11;

          in >> a0 >> a1 >> a2 >> a3 >> a4 >> a5 >> a6 >> a7 >> a8 >> a9 >> a10 >> a11;

          return (iter->second)(a0, a1, a2, a3, a4, a5, a6, a7, a8, a9, a10, a11);
        }

      // Parameters from database
      boost::shared_ptr<BaseClassType> Create(UniqueIdType unique_id, std::string table, pqxx::work& T)
        {
          Iterator iter = m_object_creator.find(unique_id);
          if (iter == m_object_creator.end())
            throw MissingCreatorException();

          pqxx::result R(T.exec("SELECT * FROM " + table + " WHERE name='" + unique_id + "'"));
          pqxx::result::const_iterator c = R.begin();
          A0 a0 = c[1].as(A0());
          A1 a1 = c[2].as(A1());
          A2 a2 = c[3].as(A2());
          A3 a3 = c[4].as(A3());
          A4 a4 = c[5].as(A4());
          A5 a5 = c[6].as(A5());
          A6 a6 = c[7].as(A6());
          A7 a7 = c[8].as(A7());
          A8 a8 = c[9].as(A8());
          A9 a9 = c[10].as(A9());
          A10 a10 = c[11].as(A10());
          A11 a11 = c[12].as(A11());

          return (iter->second)(a0, a1, a2, a3, a4, a5, a6, a7, a8, a9, a10, a11);
        }

      // Parameters from database (alternative using tuple as parameter)
      boost::shared_ptr<BaseClassType> Create(pqxx::result::const_iterator c)
        {
          Iterator iter = m_object_creator.find(c[1].as(UniqueIdType()));
          if (iter == m_object_creator.end())
            throw MissingCreatorException();

          A0 a0 = c[2].as(A0());
          A1 a1 = c[3].as(A1());
          A2 a2 = c[4].as(A2());
          A3 a3 = c[5].as(A3());
          A4 a4 = c[6].as(A4());
          A5 a5 = c[7].as(A5());
          A6 a6 = c[8].as(A6());
          A7 a7 = c[9].as(A7());
          A8 a8 = c[10].as(A8());
          A9 a9 = c[11].as(A9());
          A10 a10 = c[12].as(A10());
          A11 a11 = c[13].as(A11());

          return (iter->second)(a0, a1, a2, a3, a4, a5, a6, a7, a8, a9, a10, a11);
        }

     protected:
      std::map<UniqueIdType, CreateObjectFunc> m_object_creator;
    };
        
//! 13 parameter constructor
template<typename BaseClassType, typename A0, typename A1, typename A2, typename A3, typename A4, typename A5, typename A6, typename A7, typename A8, typename A9, typename A10, typename A11, typename A12, typename ClassType>
boost::shared_ptr<BaseClassType> CreateObject(A0 a0, A1 a1, A2 a2, A3 a3, A4 a4, A5 a5, A6 a6, A7 a7, A8 a8, A9 a9, A10 a10, A11 a11, A12 a12)
{
  boost::shared_ptr<BaseClassType> p(new ClassType(a0, a1, a2, a3, a4, a5, a6, a7, a8, a9, a10, a11, a12));
  return p;
}

template<typename BaseClassType, typename A0, typename A1, typename A2, typename A3, typename A4, typename A5, typename A6, typename A7, typename A8, typename A9, typename A10, typename A11, typename A12, typename UniqueIdType>
class ObjectFactory<BaseClassType (A0, A1, A2, A3, A4, A5, A6, A7, A8, A9, A10, A11, A12), UniqueIdType>
{
 private:
  typedef boost::shared_ptr<BaseClassType> object_ptr;
  typedef boost::function<object_ptr (A0, A1, A2, A3, A4, A5, A6, A7, A8, A9, A10, A11, A12)> CreateObjectFunc;

     public:
      typedef typename std::map<UniqueIdType, CreateObjectFunc>::const_iterator ConstIterator;
      typedef typename std::map<UniqueIdType, CreateObjectFunc>::iterator Iterator;

      template<typename ClassType>
        bool Register(UniqueIdType unique_id)
        {
          if (m_object_creator.find(unique_id) != m_object_creator.end())
            return false;

          m_object_creator[unique_id] = &CreateObject<BaseClassType, A0, A1, A2, A3, A4, A5, A6, A7, A8, A9, A10, A11, A12, ClassType>;

          return true;
        }

      bool Unregister(UniqueIdType unique_id)
        {
          return (m_object_creator.erase(unique_id) == 1);
        }

      boost::shared_ptr<BaseClassType> Create(UniqueIdType unique_id, A0 a0, A1 a1, A2 a2, A3 a3, A4 a4, A5 a5, A6 a6, A7 a7, A8 a8, A9 a9, A10 a10, A11 a11, A12 a12)

        {
          Iterator iter = m_object_creator.find(unique_id);
          if (iter == m_object_creator.end())
            throw MissingCreatorException();

          return (iter->second)(a0, a1, a2, a3, a4, a5, a6, a7, a8, a9, a10, a11, a12);
        }

      // Parameters from stream
      boost::shared_ptr<BaseClassType> Create(UniqueIdType unique_id, std::istream& in)
        {
          Iterator iter = m_object_creator.find(unique_id);
          if (iter == m_object_creator.end())
            throw MissingCreatorException();

          A0 a0;
          A1 a1;
          A2 a2;
          A3 a3;
          A4 a4;
          A5 a5;
          A6 a6;
          A7 a7;
          A8 a8;
          A9 a9;
          A10 a10;
          A11 a11;
          A12 a12;

          in >> a0 >> a1 >> a2 >> a3 >> a4 >> a5 >> a6 >> a7 >> a8 >> a9 >> a10 >> a11 >> a12;

          return (iter->second)(a0, a1, a2, a3, a4, a5, a6, a7, a8, a9, a10, a11, a12);
        }

      // Parameters from database
      boost::shared_ptr<BaseClassType> Create(UniqueIdType unique_id, std::string table, pqxx::work& T)
        {
          Iterator iter = m_object_creator.find(unique_id);
          if (iter == m_object_creator.end())
            throw MissingCreatorException();

          pqxx::result R(T.exec("SELECT * FROM " + table + " WHERE name='" + unique_id + "'"));
          pqxx::result::const_iterator c = R.begin();
          A0 a0 = c[1].as(A0());
          A1 a1 = c[2].as(A1());
          A2 a2 = c[3].as(A2());
          A3 a3 = c[4].as(A3());
          A4 a4 = c[5].as(A4());
          A5 a5 = c[6].as(A5());
          A6 a6 = c[7].as(A6());
          A7 a7 = c[8].as(A7());
          A8 a8 = c[9].as(A8());
          A9 a9 = c[10].as(A9());
          A10 a10 = c[11].as(A10());
          A11 a11 = c[12].as(A11());
          A12 a12 = c[13].as(A12());

          return (iter->second)(a0, a1, a2, a3, a4, a5, a6, a7, a8, a9, a10, a11, a12);
        }

      // Parameters from database (alternative using tuple as parameter)
      boost::shared_ptr<BaseClassType> Create(pqxx::result::const_iterator c)
        {
          Iterator iter = m_object_creator.find(c[1].as(UniqueIdType()));
          if (iter == m_object_creator.end())
            throw MissingCreatorException();

          A0 a0 = c[2].as(A0());
          A1 a1 = c[3].as(A1());
          A2 a2 = c[4].as(A2());
          A3 a3 = c[5].as(A3());
          A4 a4 = c[6].as(A4());
          A5 a5 = c[7].as(A5());
          A6 a6 = c[8].as(A6());
          A7 a7 = c[9].as(A7());
          A8 a8 = c[10].as(A8());
          A9 a9 = c[11].as(A9());
          A10 a10 = c[12].as(A10());
          A11 a11 = c[13].as(A11());
          A12 a12 = c[14].as(A12());

          return (iter->second)(a0, a1, a2, a3, a4, a5, a6, a7, a8, a9, a10, a11, a12);
        }

     protected:
      std::map<UniqueIdType, CreateObjectFunc> m_object_creator;
    };
        
//! 14 parameter constructor
template<typename BaseClassType, typename A0, typename A1, typename A2, typename A3, typename A4, typename A5, typename A6, typename A7, typename A8, typename A9, typename A10, typename A11, typename A12, typename A13, typename ClassType>
boost::shared_ptr<BaseClassType> CreateObject(A0 a0, A1 a1, A2 a2, A3 a3, A4 a4, A5 a5, A6 a6, A7 a7, A8 a8, A9 a9, A10 a10, A11 a11, A12 a12, A13 a13)
{
  boost::shared_ptr<BaseClassType> p(new ClassType(a0, a1, a2, a3, a4, a5, a6, a7, a8, a9, a10, a11, a12, a13));
  return p;
}

template<typename BaseClassType, typename A0, typename A1, typename A2, typename A3, typename A4, typename A5, typename A6, typename A7, typename A8, typename A9, typename A10, typename A11, typename A12, typename A13, typename UniqueIdType>
class ObjectFactory<BaseClassType (A0, A1, A2, A3, A4, A5, A6, A7, A8, A9, A10, A11, A12, A13), UniqueIdType>
{
 private:
  typedef boost::shared_ptr<BaseClassType> object_ptr;
  typedef boost::function<object_ptr (A0, A1, A2, A3, A4, A5, A6, A7, A8, A9, A10, A11, A12, A13)> CreateObjectFunc;

     public:
      typedef typename std::map<UniqueIdType, CreateObjectFunc>::const_iterator ConstIterator;
      typedef typename std::map<UniqueIdType, CreateObjectFunc>::iterator Iterator;

      template<typename ClassType>
        bool Register(UniqueIdType unique_id)
        {
          if (m_object_creator.find(unique_id) != m_object_creator.end())
            return false;

          m_object_creator[unique_id] = &CreateObject<BaseClassType, A0, A1, A2, A3, A4, A5, A6, A7, A8, A9, A10, A11, A12, A13, ClassType>;

          return true;
        }

      bool Unregister(UniqueIdType unique_id)
        {
          return (m_object_creator.erase(unique_id) == 1);
        }

      boost::shared_ptr<BaseClassType> Create(UniqueIdType unique_id, A0 a0, A1 a1, A2 a2, A3 a3, A4 a4, A5 a5, A6 a6, A7 a7, A8 a8, A9 a9, A10 a10, A11 a11, A12 a12, A13 a13)

        {
          Iterator iter = m_object_creator.find(unique_id);
          if (iter == m_object_creator.end())
            throw MissingCreatorException();

          return (iter->second)(a0, a1, a2, a3, a4, a5, a6, a7, a8, a9, a10, a11, a12, a13);
        }

      // Parameters from stream
      boost::shared_ptr<BaseClassType> Create(UniqueIdType unique_id, std::istream& in)
        {
          Iterator iter = m_object_creator.find(unique_id);
          if (iter == m_object_creator.end())
            throw MissingCreatorException();

          A0 a0;
          A1 a1;
          A2 a2;
          A3 a3;
          A4 a4;
          A5 a5;
          A6 a6;
          A7 a7;
          A8 a8;
          A9 a9;
          A10 a10;
          A11 a11;
          A12 a12;
          A13 a13;

          in >> a0 >> a1 >> a2 >> a3 >> a4 >> a5 >> a6 >> a7 >> a8 >> a9 >> a10 >> a11 >> a12 >> a13;

          return (iter->second)(a0, a1, a2, a3, a4, a5, a6, a7, a8, a9, a10, a11, a12, a13);
        }

      // Parameters from database
      boost::shared_ptr<BaseClassType> Create(UniqueIdType unique_id, std::string table, pqxx::work& T)
        {
          Iterator iter = m_object_creator.find(unique_id);
          if (iter == m_object_creator.end())
            throw MissingCreatorException();

          pqxx::result R(T.exec("SELECT * FROM " + table + " WHERE name='" + unique_id + "'"));
          pqxx::result::const_iterator c = R.begin();
          A0 a0 = c[1].as(A0());
          A1 a1 = c[2].as(A1());
          A2 a2 = c[3].as(A2());
          A3 a3 = c[4].as(A3());
          A4 a4 = c[5].as(A4());
          A5 a5 = c[6].as(A5());
          A6 a6 = c[7].as(A6());
          A7 a7 = c[8].as(A7());
          A8 a8 = c[9].as(A8());
          A9 a9 = c[10].as(A9());
          A10 a10 = c[11].as(A10());
          A11 a11 = c[12].as(A11());
          A12 a12 = c[13].as(A12());
          A13 a13 = c[14].as(A13());

          return (iter->second)(a0, a1, a2, a3, a4, a5, a6, a7, a8, a9, a10, a11, a12, a13);
        }

      // Parameters from database (alternative using tuple as parameter)
      boost::shared_ptr<BaseClassType> Create(pqxx::result::const_iterator c)
        {
          Iterator iter = m_object_creator.find(c[1].as(UniqueIdType()));
          if (iter == m_object_creator.end())
            throw MissingCreatorException();

          A0 a0 = c[2].as(A0());
          A1 a1 = c[3].as(A1());
          A2 a2 = c[4].as(A2());
          A3 a3 = c[5].as(A3());
          A4 a4 = c[6].as(A4());
          A5 a5 = c[7].as(A5());
          A6 a6 = c[8].as(A6());
          A7 a7 = c[9].as(A7());
          A8 a8 = c[10].as(A8());
          A9 a9 = c[11].as(A9());
          A10 a10 = c[12].as(A10());
          A11 a11 = c[13].as(A11());
          A12 a12 = c[14].as(A12());
          A13 a13 = c[15].as(A13());

          return (iter->second)(a0, a1, a2, a3, a4, a5, a6, a7, a8, a9, a10, a11, a12, a13);
        }

     protected:
      std::map<UniqueIdType, CreateObjectFunc> m_object_creator;
    };
        
//! 15 parameter constructor
template<typename BaseClassType, typename A0, typename A1, typename A2, typename A3, typename A4, typename A5, typename A6, typename A7, typename A8, typename A9, typename A10, typename A11, typename A12, typename A13, typename A14, typename ClassType>
boost::shared_ptr<BaseClassType> CreateObject(A0 a0, A1 a1, A2 a2, A3 a3, A4 a4, A5 a5, A6 a6, A7 a7, A8 a8, A9 a9, A10 a10, A11 a11, A12 a12, A13 a13, A14 a14)
{
  boost::shared_ptr<BaseClassType> p(new ClassType(a0, a1, a2, a3, a4, a5, a6, a7, a8, a9, a10, a11, a12, a13, a14));
  return p;
}

template<typename BaseClassType, typename A0, typename A1, typename A2, typename A3, typename A4, typename A5, typename A6, typename A7, typename A8, typename A9, typename A10, typename A11, typename A12, typename A13, typename A14, typename UniqueIdType>
class ObjectFactory<BaseClassType (A0, A1, A2, A3, A4, A5, A6, A7, A8, A9, A10, A11, A12, A13, A14), UniqueIdType>
{
 private:
  typedef boost::shared_ptr<BaseClassType> object_ptr;
  typedef boost::function<object_ptr (A0, A1, A2, A3, A4, A5, A6, A7, A8, A9, A10, A11, A12, A13, A14)> CreateObjectFunc;

     public:
      typedef typename std::map<UniqueIdType, CreateObjectFunc>::const_iterator ConstIterator;
      typedef typename std::map<UniqueIdType, CreateObjectFunc>::iterator Iterator;

      template<typename ClassType>
        bool Register(UniqueIdType unique_id)
        {
          if (m_object_creator.find(unique_id) != m_object_creator.end())
            return false;

          m_object_creator[unique_id] = &CreateObject<BaseClassType, A0, A1, A2, A3, A4, A5, A6, A7, A8, A9, A10, A11, A12, A13, A14, ClassType>;

          return true;
        }

      bool Unregister(UniqueIdType unique_id)
        {
          return (m_object_creator.erase(unique_id) == 1);
        }

      boost::shared_ptr<BaseClassType> Create(UniqueIdType unique_id, A0 a0, A1 a1, A2 a2, A3 a3, A4 a4, A5 a5, A6 a6, A7 a7, A8 a8, A9 a9, A10 a10, A11 a11, A12 a12, A13 a13, A14 a14)

        {
          Iterator iter = m_object_creator.find(unique_id);
          if (iter == m_object_creator.end())
            throw MissingCreatorException();

          return (iter->second)(a0, a1, a2, a3, a4, a5, a6, a7, a8, a9, a10, a11, a12, a13, a14);
        }

      // Parameters from stream
      boost::shared_ptr<BaseClassType> Create(UniqueIdType unique_id, std::istream& in)
        {
          Iterator iter = m_object_creator.find(unique_id);
          if (iter == m_object_creator.end())
            throw MissingCreatorException();

          A0 a0;
          A1 a1;
          A2 a2;
          A3 a3;
          A4 a4;
          A5 a5;
          A6 a6;
          A7 a7;
          A8 a8;
          A9 a9;
          A10 a10;
          A11 a11;
          A12 a12;
          A13 a13;
          A14 a14;

          in >> a0 >> a1 >> a2 >> a3 >> a4 >> a5 >> a6 >> a7 >> a8 >> a9 >> a10 >> a11 >> a12 >> a13 >> a14;

          return (iter->second)(a0, a1, a2, a3, a4, a5, a6, a7, a8, a9, a10, a11, a12, a13, a14);
        }

      // Parameters from database
      boost::shared_ptr<BaseClassType> Create(UniqueIdType unique_id, std::string table, pqxx::work& T)
        {
          Iterator iter = m_object_creator.find(unique_id);
          if (iter == m_object_creator.end())
            throw MissingCreatorException();

          pqxx::result R(T.exec("SELECT * FROM " + table + " WHERE name='" + unique_id + "'"));
          pqxx::result::const_iterator c = R.begin();
          A0 a0 = c[1].as(A0());
          A1 a1 = c[2].as(A1());
          A2 a2 = c[3].as(A2());
          A3 a3 = c[4].as(A3());
          A4 a4 = c[5].as(A4());
          A5 a5 = c[6].as(A5());
          A6 a6 = c[7].as(A6());
          A7 a7 = c[8].as(A7());
          A8 a8 = c[9].as(A8());
          A9 a9 = c[10].as(A9());
          A10 a10 = c[11].as(A10());
          A11 a11 = c[12].as(A11());
          A12 a12 = c[13].as(A12());
          A13 a13 = c[14].as(A13());
          A14 a14 = c[15].as(A14());

          return (iter->second)(a0, a1, a2, a3, a4, a5, a6, a7, a8, a9, a10, a11, a12, a13, a14);
        }

      // Parameters from database (alternative using tuple as parameter)
      boost::shared_ptr<BaseClassType> Create(pqxx::result::const_iterator c)
        {
          Iterator iter = m_object_creator.find(c[1].as(UniqueIdType()));
          if (iter == m_object_creator.end())
            throw MissingCreatorException();

          A0 a0 = c[2].as(A0());
          A1 a1 = c[3].as(A1());
          A2 a2 = c[4].as(A2());
          A3 a3 = c[5].as(A3());
          A4 a4 = c[6].as(A4());
          A5 a5 = c[7].as(A5());
          A6 a6 = c[8].as(A6());
          A7 a7 = c[9].as(A7());
          A8 a8 = c[10].as(A8());
          A9 a9 = c[11].as(A9());
          A10 a10 = c[12].as(A10());
          A11 a11 = c[13].as(A11());
          A12 a12 = c[14].as(A12());
          A13 a13 = c[15].as(A13());
          A14 a14 = c[16].as(A14());

          return (iter->second)(a0, a1, a2, a3, a4, a5, a6, a7, a8, a9, a10, a11, a12, a13, a14);
        }

     protected:
      std::map<UniqueIdType, CreateObjectFunc> m_object_creator;
    };
        
//! 16 parameter constructor
template<typename BaseClassType, typename A0, typename A1, typename A2, typename A3, typename A4, typename A5, typename A6, typename A7, typename A8, typename A9, typename A10, typename A11, typename A12, typename A13, typename A14, typename A15, typename ClassType>
boost::shared_ptr<BaseClassType> CreateObject(A0 a0, A1 a1, A2 a2, A3 a3, A4 a4, A5 a5, A6 a6, A7 a7, A8 a8, A9 a9, A10 a10, A11 a11, A12 a12, A13 a13, A14 a14, A15 a15)
{
  boost::shared_ptr<BaseClassType> p(new ClassType(a0, a1, a2, a3, a4, a5, a6, a7, a8, a9, a10, a11, a12, a13, a14, a15));
  return p;
}

template<typename BaseClassType, typename A0, typename A1, typename A2, typename A3, typename A4, typename A5, typename A6, typename A7, typename A8, typename A9, typename A10, typename A11, typename A12, typename A13, typename A14, typename A15, typename UniqueIdType>
class ObjectFactory<BaseClassType (A0, A1, A2, A3, A4, A5, A6, A7, A8, A9, A10, A11, A12, A13, A14, A15), UniqueIdType>
{
 private:
  typedef boost::shared_ptr<BaseClassType> object_ptr;
  typedef boost::function<object_ptr (A0, A1, A2, A3, A4, A5, A6, A7, A8, A9, A10, A11, A12, A13, A14, A15)> CreateObjectFunc;

     public:
      typedef typename std::map<UniqueIdType, CreateObjectFunc>::const_iterator ConstIterator;
      typedef typename std::map<UniqueIdType, CreateObjectFunc>::iterator Iterator;

      template<typename ClassType>
        bool Register(UniqueIdType unique_id)
        {
          if (m_object_creator.find(unique_id) != m_object_creator.end())
            return false;

          m_object_creator[unique_id] = &CreateObject<BaseClassType, A0, A1, A2, A3, A4, A5, A6, A7, A8, A9, A10, A11, A12, A13, A14, A15, ClassType>;

          return true;
        }

      bool Unregister(UniqueIdType unique_id)
        {
          return (m_object_creator.erase(unique_id) == 1);
        }

      boost::shared_ptr<BaseClassType> Create(UniqueIdType unique_id, A0 a0, A1 a1, A2 a2, A3 a3, A4 a4, A5 a5, A6 a6, A7 a7, A8 a8, A9 a9, A10 a10, A11 a11, A12 a12, A13 a13, A14 a14, A15 a15)

        {
          Iterator iter = m_object_creator.find(unique_id);
          if (iter == m_object_creator.end())
            throw MissingCreatorException();

          return (iter->second)(a0, a1, a2, a3, a4, a5, a6, a7, a8, a9, a10, a11, a12, a13, a14, a15);
        }

      // Parameters from stream
      boost::shared_ptr<BaseClassType> Create(UniqueIdType unique_id, std::istream& in)
        {
          Iterator iter = m_object_creator.find(unique_id);
          if (iter == m_object_creator.end())
            throw MissingCreatorException();

          A0 a0;
          A1 a1;
          A2 a2;
          A3 a3;
          A4 a4;
          A5 a5;
          A6 a6;
          A7 a7;
          A8 a8;
          A9 a9;
          A10 a10;
          A11 a11;
          A12 a12;
          A13 a13;
          A14 a14;
          A15 a15;

          in >> a0 >> a1 >> a2 >> a3 >> a4 >> a5 >> a6 >> a7 >> a8 >> a9 >> a10 >> a11 >> a12 >> a13 >> a14 >> a15;

          return (iter->second)(a0, a1, a2, a3, a4, a5, a6, a7, a8, a9, a10, a11, a12, a13, a14, a15);
        }

      // Parameters from database
      boost::shared_ptr<BaseClassType> Create(UniqueIdType unique_id, std::string table, pqxx::work& T)
        {
          Iterator iter = m_object_creator.find(unique_id);
          if (iter == m_object_creator.end())
            throw MissingCreatorException();

          pqxx::result R(T.exec("SELECT * FROM " + table + " WHERE name='" + unique_id + "'"));
          pqxx::result::const_iterator c = R.begin();
          A0 a0 = c[1].as(A0());
          A1 a1 = c[2].as(A1());
          A2 a2 = c[3].as(A2());
          A3 a3 = c[4].as(A3());
          A4 a4 = c[5].as(A4());
          A5 a5 = c[6].as(A5());
          A6 a6 = c[7].as(A6());
          A7 a7 = c[8].as(A7());
          A8 a8 = c[9].as(A8());
          A9 a9 = c[10].as(A9());
          A10 a10 = c[11].as(A10());
          A11 a11 = c[12].as(A11());
          A12 a12 = c[13].as(A12());
          A13 a13 = c[14].as(A13());
          A14 a14 = c[15].as(A14());
          A15 a15 = c[16].as(A15());

          return (iter->second)(a0, a1, a2, a3, a4, a5, a6, a7, a8, a9, a10, a11, a12, a13, a14, a15);
        }

      // Parameters from database (alternative using tuple as parameter)
      boost::shared_ptr<BaseClassType> Create(pqxx::result::const_iterator c)
        {
          Iterator iter = m_object_creator.find(c[1].as(UniqueIdType()));
          if (iter == m_object_creator.end())
            throw MissingCreatorException();

          A0 a0 = c[2].as(A0());
          A1 a1 = c[3].as(A1());
          A2 a2 = c[4].as(A2());
          A3 a3 = c[5].as(A3());
          A4 a4 = c[6].as(A4());
          A5 a5 = c[7].as(A5());
          A6 a6 = c[8].as(A6());
          A7 a7 = c[9].as(A7());
          A8 a8 = c[10].as(A8());
          A9 a9 = c[11].as(A9());
          A10 a10 = c[12].as(A10());
          A11 a11 = c[13].as(A11());
          A12 a12 = c[14].as(A12());
          A13 a13 = c[15].as(A13());
          A14 a14 = c[16].as(A14());
          A15 a15 = c[17].as(A15());

          return (iter->second)(a0, a1, a2, a3, a4, a5, a6, a7, a8, a9, a10, a11, a12, a13, a14, a15);
        }

     protected:
      std::map<UniqueIdType, CreateObjectFunc> m_object_creator;
    };
        
//! 17 parameter constructor
template<typename BaseClassType, typename A0, typename A1, typename A2, typename A3, typename A4, typename A5, typename A6, typename A7, typename A8, typename A9, typename A10, typename A11, typename A12, typename A13, typename A14, typename A15, typename A16, typename ClassType>
boost::shared_ptr<BaseClassType> CreateObject(A0 a0, A1 a1, A2 a2, A3 a3, A4 a4, A5 a5, A6 a6, A7 a7, A8 a8, A9 a9, A10 a10, A11 a11, A12 a12, A13 a13, A14 a14, A15 a15, A16 a16)
{
  boost::shared_ptr<BaseClassType> p(new ClassType(a0, a1, a2, a3, a4, a5, a6, a7, a8, a9, a10, a11, a12, a13, a14, a15, a16));
  return p;
}

template<typename BaseClassType, typename A0, typename A1, typename A2, typename A3, typename A4, typename A5, typename A6, typename A7, typename A8, typename A9, typename A10, typename A11, typename A12, typename A13, typename A14, typename A15, typename A16, typename UniqueIdType>
class ObjectFactory<BaseClassType (A0, A1, A2, A3, A4, A5, A6, A7, A8, A9, A10, A11, A12, A13, A14, A15, A16), UniqueIdType>
{
 private:
  typedef boost::shared_ptr<BaseClassType> object_ptr;
  typedef boost::function<object_ptr (A0, A1, A2, A3, A4, A5, A6, A7, A8, A9, A10, A11, A12, A13, A14, A15, A16)> CreateObjectFunc;

     public:
      typedef typename std::map<UniqueIdType, CreateObjectFunc>::const_iterator ConstIterator;
      typedef typename std::map<UniqueIdType, CreateObjectFunc>::iterator Iterator;

      template<typename ClassType>
        bool Register(UniqueIdType unique_id)
        {
          if (m_object_creator.find(unique_id) != m_object_creator.end())
            return false;

          m_object_creator[unique_id] = &CreateObject<BaseClassType, A0, A1, A2, A3, A4, A5, A6, A7, A8, A9, A10, A11, A12, A13, A14, A15, A16, ClassType>;

          return true;
        }

      bool Unregister(UniqueIdType unique_id)
        {
          return (m_object_creator.erase(unique_id) == 1);
        }

      boost::shared_ptr<BaseClassType> Create(UniqueIdType unique_id, A0 a0, A1 a1, A2 a2, A3 a3, A4 a4, A5 a5, A6 a6, A7 a7, A8 a8, A9 a9, A10 a10, A11 a11, A12 a12, A13 a13, A14 a14, A15 a15, A16 a16)

        {
          Iterator iter = m_object_creator.find(unique_id);
          if (iter == m_object_creator.end())
            throw MissingCreatorException();

          return (iter->second)(a0, a1, a2, a3, a4, a5, a6, a7, a8, a9, a10, a11, a12, a13, a14, a15, a16);
        }

      // Parameters from stream
      boost::shared_ptr<BaseClassType> Create(UniqueIdType unique_id, std::istream& in)
        {
          Iterator iter = m_object_creator.find(unique_id);
          if (iter == m_object_creator.end())
            throw MissingCreatorException();

          A0 a0;
          A1 a1;
          A2 a2;
          A3 a3;
          A4 a4;
          A5 a5;
          A6 a6;
          A7 a7;
          A8 a8;
          A9 a9;
          A10 a10;
          A11 a11;
          A12 a12;
          A13 a13;
          A14 a14;
          A15 a15;
          A16 a16;

          in >> a0 >> a1 >> a2 >> a3 >> a4 >> a5 >> a6 >> a7 >> a8 >> a9 >> a10 >> a11 >> a12 >> a13 >> a14 >> a15 >> a16;

          return (iter->second)(a0, a1, a2, a3, a4, a5, a6, a7, a8, a9, a10, a11, a12, a13, a14, a15, a16);
        }

      // Parameters from database
      boost::shared_ptr<BaseClassType> Create(UniqueIdType unique_id, std::string table, pqxx::work& T)
        {
          Iterator iter = m_object_creator.find(unique_id);
          if (iter == m_object_creator.end())
            throw MissingCreatorException();

          pqxx::result R(T.exec("SELECT * FROM " + table + " WHERE name='" + unique_id + "'"));
          pqxx::result::const_iterator c = R.begin();
          A0 a0 = c[1].as(A0());
          A1 a1 = c[2].as(A1());
          A2 a2 = c[3].as(A2());
          A3 a3 = c[4].as(A3());
          A4 a4 = c[5].as(A4());
          A5 a5 = c[6].as(A5());
          A6 a6 = c[7].as(A6());
          A7 a7 = c[8].as(A7());
          A8 a8 = c[9].as(A8());
          A9 a9 = c[10].as(A9());
          A10 a10 = c[11].as(A10());
          A11 a11 = c[12].as(A11());
          A12 a12 = c[13].as(A12());
          A13 a13 = c[14].as(A13());
          A14 a14 = c[15].as(A14());
          A15 a15 = c[16].as(A15());
          A16 a16 = c[17].as(A16());

          return (iter->second)(a0, a1, a2, a3, a4, a5, a6, a7, a8, a9, a10, a11, a12, a13, a14, a15, a16);
        }

      // Parameters from database (alternative using tuple as parameter)
      boost::shared_ptr<BaseClassType> Create(pqxx::result::const_iterator c)
        {
          Iterator iter = m_object_creator.find(c[1].as(UniqueIdType()));
          if (iter == m_object_creator.end())
            throw MissingCreatorException();

          A0 a0 = c[2].as(A0());
          A1 a1 = c[3].as(A1());
          A2 a2 = c[4].as(A2());
          A3 a3 = c[5].as(A3());
          A4 a4 = c[6].as(A4());
          A5 a5 = c[7].as(A5());
          A6 a6 = c[8].as(A6());
          A7 a7 = c[9].as(A7());
          A8 a8 = c[10].as(A8());
          A9 a9 = c[11].as(A9());
          A10 a10 = c[12].as(A10());
          A11 a11 = c[13].as(A11());
          A12 a12 = c[14].as(A12());
          A13 a13 = c[15].as(A13());
          A14 a14 = c[16].as(A14());
          A15 a15 = c[17].as(A15());
          A16 a16 = c[18].as(A16());

          return (iter->second)(a0, a1, a2, a3, a4, a5, a6, a7, a8, a9, a10, a11, a12, a13, a14, a15, a16);
        }

     protected:
      std::map<UniqueIdType, CreateObjectFunc> m_object_creator;
    };
        
//! 18 parameter constructor
template<typename BaseClassType, typename A0, typename A1, typename A2, typename A3, typename A4, typename A5, typename A6, typename A7, typename A8, typename A9, typename A10, typename A11, typename A12, typename A13, typename A14, typename A15, typename A16, typename A17, typename ClassType>
boost::shared_ptr<BaseClassType> CreateObject(A0 a0, A1 a1, A2 a2, A3 a3, A4 a4, A5 a5, A6 a6, A7 a7, A8 a8, A9 a9, A10 a10, A11 a11, A12 a12, A13 a13, A14 a14, A15 a15, A16 a16, A17 a17)
{
  boost::shared_ptr<BaseClassType> p(new ClassType(a0, a1, a2, a3, a4, a5, a6, a7, a8, a9, a10, a11, a12, a13, a14, a15, a16, a17));
  return p;
}

template<typename BaseClassType, typename A0, typename A1, typename A2, typename A3, typename A4, typename A5, typename A6, typename A7, typename A8, typename A9, typename A10, typename A11, typename A12, typename A13, typename A14, typename A15, typename A16, typename A17, typename UniqueIdType>
class ObjectFactory<BaseClassType (A0, A1, A2, A3, A4, A5, A6, A7, A8, A9, A10, A11, A12, A13, A14, A15, A16, A17), UniqueIdType>
{
 private:
  typedef boost::shared_ptr<BaseClassType> object_ptr;
  typedef boost::function<object_ptr (A0, A1, A2, A3, A4, A5, A6, A7, A8, A9, A10, A11, A12, A13, A14, A15, A16, A17)> CreateObjectFunc;

     public:
      typedef typename std::map<UniqueIdType, CreateObjectFunc>::const_iterator ConstIterator;
      typedef typename std::map<UniqueIdType, CreateObjectFunc>::iterator Iterator;

      template<typename ClassType>
        bool Register(UniqueIdType unique_id)
        {
          if (m_object_creator.find(unique_id) != m_object_creator.end())
            return false;

          m_object_creator[unique_id] = &CreateObject<BaseClassType, A0, A1, A2, A3, A4, A5, A6, A7, A8, A9, A10, A11, A12, A13, A14, A15, A16, A17, ClassType>;

          return true;
        }

      bool Unregister(UniqueIdType unique_id)
        {
          return (m_object_creator.erase(unique_id) == 1);
        }

      boost::shared_ptr<BaseClassType> Create(UniqueIdType unique_id, A0 a0, A1 a1, A2 a2, A3 a3, A4 a4, A5 a5, A6 a6, A7 a7, A8 a8, A9 a9, A10 a10, A11 a11, A12 a12, A13 a13, A14 a14, A15 a15, A16 a16, A17 a17)

        {
          Iterator iter = m_object_creator.find(unique_id);
          if (iter == m_object_creator.end())
            throw MissingCreatorException();

          return (iter->second)(a0, a1, a2, a3, a4, a5, a6, a7, a8, a9, a10, a11, a12, a13, a14, a15, a16, a17);
        }

      // Parameters from stream
      boost::shared_ptr<BaseClassType> Create(UniqueIdType unique_id, std::istream& in)
        {
          Iterator iter = m_object_creator.find(unique_id);
          if (iter == m_object_creator.end())
            throw MissingCreatorException();

          A0 a0;
          A1 a1;
          A2 a2;
          A3 a3;
          A4 a4;
          A5 a5;
          A6 a6;
          A7 a7;
          A8 a8;
          A9 a9;
          A10 a10;
          A11 a11;
          A12 a12;
          A13 a13;
          A14 a14;
          A15 a15;
          A16 a16;
          A17 a17;

          in >> a0 >> a1 >> a2 >> a3 >> a4 >> a5 >> a6 >> a7 >> a8 >> a9 >> a10 >> a11 >> a12 >> a13 >> a14 >> a15 >> a16 >> a17;

          return (iter->second)(a0, a1, a2, a3, a4, a5, a6, a7, a8, a9, a10, a11, a12, a13, a14, a15, a16, a17);
        }

      // Parameters from database
      boost::shared_ptr<BaseClassType> Create(UniqueIdType unique_id, std::string table, pqxx::work& T)
        {
          Iterator iter = m_object_creator.find(unique_id);
          if (iter == m_object_creator.end())
            throw MissingCreatorException();

          pqxx::result R(T.exec("SELECT * FROM " + table + " WHERE name='" + unique_id + "'"));
          pqxx::result::const_iterator c = R.begin();
          A0 a0 = c[1].as(A0());
          A1 a1 = c[2].as(A1());
          A2 a2 = c[3].as(A2());
          A3 a3 = c[4].as(A3());
          A4 a4 = c[5].as(A4());
          A5 a5 = c[6].as(A5());
          A6 a6 = c[7].as(A6());
          A7 a7 = c[8].as(A7());
          A8 a8 = c[9].as(A8());
          A9 a9 = c[10].as(A9());
          A10 a10 = c[11].as(A10());
          A11 a11 = c[12].as(A11());
          A12 a12 = c[13].as(A12());
          A13 a13 = c[14].as(A13());
          A14 a14 = c[15].as(A14());
          A15 a15 = c[16].as(A15());
          A16 a16 = c[17].as(A16());
          A17 a17 = c[18].as(A17());

          return (iter->second)(a0, a1, a2, a3, a4, a5, a6, a7, a8, a9, a10, a11, a12, a13, a14, a15, a16, a17);
        }

      // Parameters from database (alternative using tuple as parameter)
      boost::shared_ptr<BaseClassType> Create(pqxx::result::const_iterator c)
        {
          Iterator iter = m_object_creator.find(c[1].as(UniqueIdType()));
          if (iter == m_object_creator.end())
            throw MissingCreatorException();

          A0 a0 = c[2].as(A0());
          A1 a1 = c[3].as(A1());
          A2 a2 = c[4].as(A2());
          A3 a3 = c[5].as(A3());
          A4 a4 = c[6].as(A4());
          A5 a5 = c[7].as(A5());
          A6 a6 = c[8].as(A6());
          A7 a7 = c[9].as(A7());
          A8 a8 = c[10].as(A8());
          A9 a9 = c[11].as(A9());
          A10 a10 = c[12].as(A10());
          A11 a11 = c[13].as(A11());
          A12 a12 = c[14].as(A12());
          A13 a13 = c[15].as(A13());
          A14 a14 = c[16].as(A14());
          A15 a15 = c[17].as(A15());
          A16 a16 = c[18].as(A16());
          A17 a17 = c[19].as(A17());

          return (iter->second)(a0, a1, a2, a3, a4, a5, a6, a7, a8, a9, a10, a11, a12, a13, a14, a15, a16, a17);
        }

     protected:
      std::map<UniqueIdType, CreateObjectFunc> m_object_creator;
    };
        
//! 19 parameter constructor
template<typename BaseClassType, typename A0, typename A1, typename A2, typename A3, typename A4, typename A5, typename A6, typename A7, typename A8, typename A9, typename A10, typename A11, typename A12, typename A13, typename A14, typename A15, typename A16, typename A17, typename A18, typename ClassType>
boost::shared_ptr<BaseClassType> CreateObject(A0 a0, A1 a1, A2 a2, A3 a3, A4 a4, A5 a5, A6 a6, A7 a7, A8 a8, A9 a9, A10 a10, A11 a11, A12 a12, A13 a13, A14 a14, A15 a15, A16 a16, A17 a17, A18 a18)
{
  boost::shared_ptr<BaseClassType> p(new ClassType(a0, a1, a2, a3, a4, a5, a6, a7, a8, a9, a10, a11, a12, a13, a14, a15, a16, a17, a18));
  return p;
}

template<typename BaseClassType, typename A0, typename A1, typename A2, typename A3, typename A4, typename A5, typename A6, typename A7, typename A8, typename A9, typename A10, typename A11, typename A12, typename A13, typename A14, typename A15, typename A16, typename A17, typename A18, typename UniqueIdType>
class ObjectFactory<BaseClassType (A0, A1, A2, A3, A4, A5, A6, A7, A8, A9, A10, A11, A12, A13, A14, A15, A16, A17, A18), UniqueIdType>
{
 private:
  typedef boost::shared_ptr<BaseClassType> object_ptr;
  typedef boost::function<object_ptr (A0, A1, A2, A3, A4, A5, A6, A7, A8, A9, A10, A11, A12, A13, A14, A15, A16, A17, A18)> CreateObjectFunc;

     public:
      typedef typename std::map<UniqueIdType, CreateObjectFunc>::const_iterator ConstIterator;
      typedef typename std::map<UniqueIdType, CreateObjectFunc>::iterator Iterator;

      template<typename ClassType>
        bool Register(UniqueIdType unique_id)
        {
          if (m_object_creator.find(unique_id) != m_object_creator.end())
            return false;

          m_object_creator[unique_id] = &CreateObject<BaseClassType, A0, A1, A2, A3, A4, A5, A6, A7, A8, A9, A10, A11, A12, A13, A14, A15, A16, A17, A18, ClassType>;

          return true;
        }

      bool Unregister(UniqueIdType unique_id)
        {
          return (m_object_creator.erase(unique_id) == 1);
        }

      boost::shared_ptr<BaseClassType> Create(UniqueIdType unique_id, A0 a0, A1 a1, A2 a2, A3 a3, A4 a4, A5 a5, A6 a6, A7 a7, A8 a8, A9 a9, A10 a10, A11 a11, A12 a12, A13 a13, A14 a14, A15 a15, A16 a16, A17 a17, A18 a18)

        {
          Iterator iter = m_object_creator.find(unique_id);
          if (iter == m_object_creator.end())
            throw MissingCreatorException();

          return (iter->second)(a0, a1, a2, a3, a4, a5, a6, a7, a8, a9, a10, a11, a12, a13, a14, a15, a16, a17, a18);
        }

      // Parameters from stream
      boost::shared_ptr<BaseClassType> Create(UniqueIdType unique_id, std::istream& in)
        {
          Iterator iter = m_object_creator.find(unique_id);
          if (iter == m_object_creator.end())
            throw MissingCreatorException();

          A0 a0;
          A1 a1;
          A2 a2;
          A3 a3;
          A4 a4;
          A5 a5;
          A6 a6;
          A7 a7;
          A8 a8;
          A9 a9;
          A10 a10;
          A11 a11;
          A12 a12;
          A13 a13;
          A14 a14;
          A15 a15;
          A16 a16;
          A17 a17;
          A18 a18;

          in >> a0 >> a1 >> a2 >> a3 >> a4 >> a5 >> a6 >> a7 >> a8 >> a9 >> a10 >> a11 >> a12 >> a13 >> a14 >> a15 >> a16 >> a17 >> a18;

          return (iter->second)(a0, a1, a2, a3, a4, a5, a6, a7, a8, a9, a10, a11, a12, a13, a14, a15, a16, a17, a18);
        }

      // Parameters from database
      boost::shared_ptr<BaseClassType> Create(UniqueIdType unique_id, std::string table, pqxx::work& T)
        {
          Iterator iter = m_object_creator.find(unique_id);
          if (iter == m_object_creator.end())
            throw MissingCreatorException();

          pqxx::result R(T.exec("SELECT * FROM " + table + " WHERE name='" + unique_id + "'"));
          pqxx::result::const_iterator c = R.begin();
          A0 a0 = c[1].as(A0());
          A1 a1 = c[2].as(A1());
          A2 a2 = c[3].as(A2());
          A3 a3 = c[4].as(A3());
          A4 a4 = c[5].as(A4());
          A5 a5 = c[6].as(A5());
          A6 a6 = c[7].as(A6());
          A7 a7 = c[8].as(A7());
          A8 a8 = c[9].as(A8());
          A9 a9 = c[10].as(A9());
          A10 a10 = c[11].as(A10());
          A11 a11 = c[12].as(A11());
          A12 a12 = c[13].as(A12());
          A13 a13 = c[14].as(A13());
          A14 a14 = c[15].as(A14());
          A15 a15 = c[16].as(A15());
          A16 a16 = c[17].as(A16());
          A17 a17 = c[18].as(A17());
          A18 a18 = c[19].as(A18());

          return (iter->second)(a0, a1, a2, a3, a4, a5, a6, a7, a8, a9, a10, a11, a12, a13, a14, a15, a16, a17, a18);
        }

      // Parameters from database (alternative using tuple as parameter)
      boost::shared_ptr<BaseClassType> Create(pqxx::result::const_iterator c)
        {
          Iterator iter = m_object_creator.find(c[1].as(UniqueIdType()));
          if (iter == m_object_creator.end())
            throw MissingCreatorException();

          A0 a0 = c[2].as(A0());
          A1 a1 = c[3].as(A1());
          A2 a2 = c[4].as(A2());
          A3 a3 = c[5].as(A3());
          A4 a4 = c[6].as(A4());
          A5 a5 = c[7].as(A5());
          A6 a6 = c[8].as(A6());
          A7 a7 = c[9].as(A7());
          A8 a8 = c[10].as(A8());
          A9 a9 = c[11].as(A9());
          A10 a10 = c[12].as(A10());
          A11 a11 = c[13].as(A11());
          A12 a12 = c[14].as(A12());
          A13 a13 = c[15].as(A13());
          A14 a14 = c[16].as(A14());
          A15 a15 = c[17].as(A15());
          A16 a16 = c[18].as(A16());
          A17 a17 = c[19].as(A17());
          A18 a18 = c[20].as(A18());

          return (iter->second)(a0, a1, a2, a3, a4, a5, a6, a7, a8, a9, a10, a11, a12, a13, a14, a15, a16, a17, a18);
        }

     protected:
      std::map<UniqueIdType, CreateObjectFunc> m_object_creator;
    };
        
//! 20 parameter constructor
template<typename BaseClassType, typename A0, typename A1, typename A2, typename A3, typename A4, typename A5, typename A6, typename A7, typename A8, typename A9, typename A10, typename A11, typename A12, typename A13, typename A14, typename A15, typename A16, typename A17, typename A18, typename A19, typename ClassType>
boost::shared_ptr<BaseClassType> CreateObject(A0 a0, A1 a1, A2 a2, A3 a3, A4 a4, A5 a5, A6 a6, A7 a7, A8 a8, A9 a9, A10 a10, A11 a11, A12 a12, A13 a13, A14 a14, A15 a15, A16 a16, A17 a17, A18 a18, A19 a19)
{
  boost::shared_ptr<BaseClassType> p(new ClassType(a0, a1, a2, a3, a4, a5, a6, a7, a8, a9, a10, a11, a12, a13, a14, a15, a16, a17, a18, a19));
  return p;
}

template<typename BaseClassType, typename A0, typename A1, typename A2, typename A3, typename A4, typename A5, typename A6, typename A7, typename A8, typename A9, typename A10, typename A11, typename A12, typename A13, typename A14, typename A15, typename A16, typename A17, typename A18, typename A19, typename UniqueIdType>
class ObjectFactory<BaseClassType (A0, A1, A2, A3, A4, A5, A6, A7, A8, A9, A10, A11, A12, A13, A14, A15, A16, A17, A18, A19), UniqueIdType>
{
 private:
  typedef boost::shared_ptr<BaseClassType> object_ptr;
  typedef boost::function<object_ptr (A0, A1, A2, A3, A4, A5, A6, A7, A8, A9, A10, A11, A12, A13, A14, A15, A16, A17, A18, A19)> CreateObjectFunc;

     public:
      typedef typename std::map<UniqueIdType, CreateObjectFunc>::const_iterator ConstIterator;
      typedef typename std::map<UniqueIdType, CreateObjectFunc>::iterator Iterator;

      template<typename ClassType>
        bool Register(UniqueIdType unique_id)
        {
          if (m_object_creator.find(unique_id) != m_object_creator.end())
            return false;

          m_object_creator[unique_id] = &CreateObject<BaseClassType, A0, A1, A2, A3, A4, A5, A6, A7, A8, A9, A10, A11, A12, A13, A14, A15, A16, A17, A18, A19, ClassType>;

          return true;
        }

      bool Unregister(UniqueIdType unique_id)
        {
          return (m_object_creator.erase(unique_id) == 1);
        }

      boost::shared_ptr<BaseClassType> Create(UniqueIdType unique_id, A0 a0, A1 a1, A2 a2, A3 a3, A4 a4, A5 a5, A6 a6, A7 a7, A8 a8, A9 a9, A10 a10, A11 a11, A12 a12, A13 a13, A14 a14, A15 a15, A16 a16, A17 a17, A18 a18, A19 a19)

        {
          Iterator iter = m_object_creator.find(unique_id);
          if (iter == m_object_creator.end())
            throw MissingCreatorException();

          return (iter->second)(a0, a1, a2, a3, a4, a5, a6, a7, a8, a9, a10, a11, a12, a13, a14, a15, a16, a17, a18, a19);
        }

      // Parameters from stream
      boost::shared_ptr<BaseClassType> Create(UniqueIdType unique_id, std::istream& in)
        {
          Iterator iter = m_object_creator.find(unique_id);
          if (iter == m_object_creator.end())
            throw MissingCreatorException();

          A0 a0;
          A1 a1;
          A2 a2;
          A3 a3;
          A4 a4;
          A5 a5;
          A6 a6;
          A7 a7;
          A8 a8;
          A9 a9;
          A10 a10;
          A11 a11;
          A12 a12;
          A13 a13;
          A14 a14;
          A15 a15;
          A16 a16;
          A17 a17;
          A18 a18;
          A19 a19;

          in >> a0 >> a1 >> a2 >> a3 >> a4 >> a5 >> a6 >> a7 >> a8 >> a9 >> a10 >> a11 >> a12 >> a13 >> a14 >> a15 >> a16 >> a17 >> a18 >> a19;

          return (iter->second)(a0, a1, a2, a3, a4, a5, a6, a7, a8, a9, a10, a11, a12, a13, a14, a15, a16, a17, a18, a19);
        }

      // Parameters from database
      boost::shared_ptr<BaseClassType> Create(UniqueIdType unique_id, std::string table, pqxx::work& T)
        {
          Iterator iter = m_object_creator.find(unique_id);
          if (iter == m_object_creator.end())
            throw MissingCreatorException();

          pqxx::result R(T.exec("SELECT * FROM " + table + " WHERE name='" + unique_id + "'"));
          pqxx::result::const_iterator c = R.begin();
          A0 a0 = c[1].as(A0());
          A1 a1 = c[2].as(A1());
          A2 a2 = c[3].as(A2());
          A3 a3 = c[4].as(A3());
          A4 a4 = c[5].as(A4());
          A5 a5 = c[6].as(A5());
          A6 a6 = c[7].as(A6());
          A7 a7 = c[8].as(A7());
          A8 a8 = c[9].as(A8());
          A9 a9 = c[10].as(A9());
          A10 a10 = c[11].as(A10());
          A11 a11 = c[12].as(A11());
          A12 a12 = c[13].as(A12());
          A13 a13 = c[14].as(A13());
          A14 a14 = c[15].as(A14());
          A15 a15 = c[16].as(A15());
          A16 a16 = c[17].as(A16());
          A17 a17 = c[18].as(A17());
          A18 a18 = c[19].as(A18());
          A19 a19 = c[20].as(A19());

          return (iter->second)(a0, a1, a2, a3, a4, a5, a6, a7, a8, a9, a10, a11, a12, a13, a14, a15, a16, a17, a18, a19);
        }

      // Parameters from database (alternative using tuple as parameter)
      boost::shared_ptr<BaseClassType> Create(pqxx::result::const_iterator c)
        {
          Iterator iter = m_object_creator.find(c[1].as(UniqueIdType()));
          if (iter == m_object_creator.end())
            throw MissingCreatorException();

          A0 a0 = c[2].as(A0());
          A1 a1 = c[3].as(A1());
          A2 a2 = c[4].as(A2());
          A3 a3 = c[5].as(A3());
          A4 a4 = c[6].as(A4());
          A5 a5 = c[7].as(A5());
          A6 a6 = c[8].as(A6());
          A7 a7 = c[9].as(A7());
          A8 a8 = c[10].as(A8());
          A9 a9 = c[11].as(A9());
          A10 a10 = c[12].as(A10());
          A11 a11 = c[13].as(A11());
          A12 a12 = c[14].as(A12());
          A13 a13 = c[15].as(A13());
          A14 a14 = c[16].as(A14());
          A15 a15 = c[17].as(A15());
          A16 a16 = c[18].as(A16());
          A17 a17 = c[19].as(A17());
          A18 a18 = c[20].as(A18());
          A19 a19 = c[21].as(A19());

          return (iter->second)(a0, a1, a2, a3, a4, a5, a6, a7, a8, a9, a10, a11, a12, a13, a14, a15, a16, a17, a18, a19);
        }

     protected:
      std::map<UniqueIdType, CreateObjectFunc> m_object_creator;
    };
        
#endif
