# Supplementary material for: The Multiscale Systems Immunology project: software for cell-based immunological simulation
Source: Source Code Biol Med. 2008 Apr 28;3:6. doi: 10.1186/1751-0473-3-6 (PMC2426691; doi:10.1186/1751-0473-3-6)
Supplement: Additional file 1 — MSI source code. Source code for the MSI project. [file 1751-0473-3-6-S1.gz › msi-release-tmp/c++/protein.cpp]

#include "gene.hpp"
#include "protein.hpp"

template<int dim>
void Protein<dim>::update(const double dt)
{
  conc += (get_gene_activity()*(max_conc - conc)*dt - degrade_rate*conc*dt);
  //cout<<"protein conc"<<conc<<endl;
}

template<int dim>
Secreted_protein<dim>::Secreted_protein(gene_ptr _gene, double _conc, double _max_conc,
					double _degrade_rate): 
  Protein<dim>(_gene, _conc, _max_conc, _degrade_rate) {}

template<int dim>
Regulatory_protein<dim>::Regulatory_protein(gene_ptr _gene, double _conc,
					    double _max_conc, double _degrade_rate):
  Protein<dim>(_gene, _conc, _max_conc, _degrade_rate) {}

template class Protein<2>;
template class Protein<3>;
template class Secreted_protein<2>;
template class Secreted_protein<3>;
template class Regulatory_protein<2>;
template class Regulatory_protein<3>;
