# Supplementary material for: The Multiscale Systems Immunology project: software for cell-based immunological simulation
Source: Source Code Biol Med. 2008 Apr 28;3:6. doi: 10.1186/1751-0473-3-6 (PMC2426691; doi:10.1186/1751-0473-3-6)
Supplement: Additional file 1 — MSI source code. Source code for the MSI project. [file 1751-0473-3-6-S1.gz › msi-release-tmp/c++/params.txt]

[Secretion]
solfacs = 'Tnf', 'Sntfr'
rates = 10.0, 0.0

[Sphere]
pos = 0.0, 0.0
radius = 2.0

[LangevinMotility]
vel = 0.0, 0.0
fluctuation = 1.0
drag = 1.0

[State]

[Cell]

[Environment]
lower = 0, 0
upper = 100, 100
size = 100, 100
