# Supplementary material for: The Multiscale Systems Immunology project: software for cell-based immunological simulation
Source: Source Code Biol Med. 2008 Apr 28;3:6. doi: 10.1186/1751-0473-3-6 (PMC2426691; doi:10.1186/1751-0473-3-6)
Supplement: Additional file 1 — MSI source code. Source code for the MSI project. [file 1751-0473-3-6-S1.gz › msi-release-tmp/c++/cell_state.hpp]

#ifndef CELL_STATE_HPP
#define CELL_STATE_HPP
#include "common.hpp"
#include <boost/bind.hpp>

template<int dim>
class Soluble_factor;

template<int dim>
class Receptor;

template<int dim>
class Inducer;

template<int dim>
class Promoter;

template<int dim>
class Gene;

template<int dim>
class Protein;

template<int dim>
class Cell_State
{
  typedef map<string, shared_ptr<Soluble_factor<dim> > > sfmap;
  typedef boost::shared_ptr<Receptor<dim> > receptor_ptr;
  typedef map<string, receptor_ptr> receptor_map;
  typedef boost::shared_ptr<Inducer<dim> > inducer_ptr;
  typedef map<string, inducer_ptr> inducer_map;
  typedef boost::shared_ptr<Promoter<dim> > promoter_ptr;
  typedef map<string, promoter_ptr> promoter_map;
  typedef boost::shared_ptr<Gene<dim> > gene_ptr;
  typedef map<string, gene_ptr> gene_map;
  typedef boost::shared_ptr<Protein<dim> > protein_ptr;
  typedef map<string, protein_ptr> protein_map;

  receptor_map receptors;
  inducer_map inducers;
  promoter_map promoters;
  gene_map genes;
  protein_map proteins;

public:
  Cell_State(
	     receptor_map _receptors, inducer_map _inducers, promoter_map _promoters,
	     gene_map _genes, protein_map _proteins
	     );
  void update(const double dt, const sfmap& solfacs, const TinyVector<double, dim>& pos);
  
  double get_protein_conc(const string& protein) { return state.find(protein)->second->get_conc(); }
  void dec_protein_conc(const string& protein, const double value) { state.find(protein)->second->dec_conc(value); }
  double get_gene_activity(const string& gene) { return genes.find(gene)->second->get_activity(); }

protected:
  map<string, protein_ptr> state;
 
};

#endif
