# Supplementary material for: The Multiscale Systems Immunology project: software for cell-based immunological simulation
Source: Source Code Biol Med. 2008 Apr 28;3:6. doi: 10.1186/1751-0473-3-6 (PMC2426691; doi:10.1186/1751-0473-3-6)
Supplement: Additional file 1 — MSI source code. Source code for the MSI project. [file 1751-0473-3-6-S1.gz › msi-release-tmp/c++/test_tissue_traffic.cpp]

//! #include "border.hpp"
#include "cell.hpp"
#include "occupation.hpp"
#include "traffic.hpp"
#include "common.hpp"
#include "cell_factory.hpp"
//#include "diffusion.hpp"
#include "environment.hpp"
#include "grid.hpp"
//#include "reaction.hpp"
#include "integrator.hpp"
#include "state_factory.hpp"
#include "vessel.hpp"
#include <boost/test/auto_unit_test.hpp>
#include <boost/test/unit_test.hpp>
//using boost::unit_test::test_suite;
#include <blitz/array.h>
#include <blitz/tinyvec-et.h>
#include <boost/test/floating_point_comparison.hpp>
using blitz::TinyVector;

// #define eps 1e-6

template<int dim>
class Feuler_diffusion;

class Reaction;

class TestTissueImmigration
{
public:
  TinyVector<double, 2> lower;
  TinyVector<double, 2> size;
  shared_ptr<Tissue_traffic_manager<2> > im;
  shared_ptr<Environment<2> > env;
  void setUp()
  {
    lower=TinyVector<double, 2>(0.0, 0.0);
    size=TinyVector<double, 2>(10.0, 10.0);
    // TinyVector<int, 2>  dims=TinyVector<int, 2>(10,10);
    map<string, double> permeability_solfacs;
    permeability_solfacs["tnf"]=1.0;
    map<string, double>adhesion_solfacs;
    // blitz::Array<double, 2> permeability(10,10);
    double permeability=1.0;
    // blitz::Array<double, 2> adhesivity(10,10);
    double adhesivity=1.0;
    //cout<<"permeability:"<<endl;
    //cout<<permeability<<endl;
    
    shared_ptr<Vasculature<2> > vasculature(new Vasculature<2>(1.0, permeability_solfacs, adhesion_solfacs, permeability, adhesivity));
    
    map<string, double> interior_rates;
    interior_rates["Macrophage2d"]=0.5;
    interior_rates["Bacillus2d"]=0.1;
    
    map<string, double> boundary_rates;
    boundary_rates["Macrophage2d"]=50.0;
    boundary_rates["Bacillus2d"]=0.5;
    
    //! boost::array<double, 4> weights={{1.0,1.0,1.0, 1.0}};
    //! Border<2> border(weights, lower, upper);

    shared_ptr<Grid<2> > grid(new Grid<2>(size, 1.0, lower));
    im=shared_ptr<Tissue_traffic_manager<2> >(new Tissue_traffic_manager<2> (interior_rates, boundary_rates));

    //for environment object
    shared_ptr< Diffusion<2> > dm(new Feuler_diffusion<2>());
    shared_ptr<Occupation_manager<2> > om(new Occupation_manager<2>());;
    //! shared_ptr<Grid<2> > grid;
    
    //! blitz::Array<double, 2> conc(10,10);
    double conc_0=1.0;
    vector<shared_ptr<Reaction> > rxns;
    shared_ptr<Soluble_factor<2> >tnf(new Soluble_factor<2> ("tnf", 1.0, 1.0, conc_0, rxns));
    
    env= shared_ptr<Environment <2> > (new Environment<2>(grid, dm, om, im));
    
    env->add_solfac(tnf);
    env->add_vasculature(vasculature);

    //cell Builder
    //map<string, shared_ptr<Cell_factory2<2> > > builders;
    shared_ptr<Cell_factory2<2> > mac_builder(new Macrophage_factory2<2>());
    shared_ptr<Cell_factory2<2> > bac_builder(new Macrophage_factory2<2>());
    shared_ptr<State_factory<2> > mac_state_factory(new Macrophage_state_factory<2>());
    shared_ptr<State_factory<2> > bac_state_factory(new Macrophage_state_factory<2>());
    mac_builder->set_state_factory(mac_state_factory);
    bac_builder->set_state_factory(bac_state_factory);

    FILEMaker<2>::Instance().add_factory("Macrophage2d", mac_builder);
    FILEMaker<2>::Instance().add_factory("Bacillus2d", bac_builder);
    
    //now test immigrateFromInterior
    im->immigrate_from_interior(0.1, env->cells, env->v);
    map<int, shared_ptr<Cell<2> > >::const_iterator cell_it;
    for(cell_it =(env->cells).begin();cell_it !=(env->cells).end();++cell_it)
      {
	//cout<<(cell_it->second)->position()<<endl;
	;
      }
    
    //now test immigrationFromBoundary
    im->immigrate_from_boundary(0.1, env->cells);
    //map<int, shared_ptr<Cell<2> > >::const_iterator cell_it;
    for(cell_it =(env->cells).begin();cell_it !=(env->cells).end();++cell_it)
      {
	//cout<<(cell_it->second)->position()<<endl;
	;
      }
    
    //test emigrationFromInterior
    //doing nothing
    
    //test EmigrateFromBoundary
    // Macrophage_factory2<2> cf;
    shared_ptr<Cell<2> > cell_ptr1=mac_builder->get_cell();
    
    cell_ptr1->set_position(TinyVector<int,2>(5,5));
    cell_ptr1->name()="inside";
    
    shared_ptr<Cell<2> > cell_ptr2=mac_builder->get_cell();
    cell_ptr2->set_position(TinyVector<int, 2>(12,5));
    cell_ptr2->name()="outside";
    env->add_cell(cell_ptr1);
    env->add_cell(cell_ptr2);
    
    im->emigrate_from_boundary(1.0, env->cells);

    for(cell_it =(env->cells).begin();cell_it !=(env->cells).end();++cell_it)
      {
	if((cell_it->second)->name()=="inside")
	  {
	    BOOST_CHECK((cell_it->second)->remove==false);

	  }
	if((cell_it->second)->name()=="outside")
	  {
	    BOOST_CHECK((cell_it->second)->remove==true);
	  }
			     
      }

    //test Emigrate
    shared_ptr<Cell<2> > cell_ptr3=mac_builder->get_cell();
    
    cell_ptr3->set_position(TinyVector<int,2>(5,5));
    cell_ptr3->name()="inside3";
    
    shared_ptr<Cell<2> > cell_ptr4=mac_builder->get_cell();
    cell_ptr4->set_position(TinyVector<int, 2>(12,5));
    cell_ptr4->name()="outside";
    env->add_cell(cell_ptr4);
    env->add_cell(cell_ptr3);
    
    im->emigrate(1.0, env->cells);

    for(cell_it =(env->cells).begin();cell_it !=(env->cells).end();++cell_it)
      {
	if((cell_it->second)->name()=="inside")
	  {
	    BOOST_CHECK((cell_it->second)->remove==false);

	  }
	if((cell_it->second)->name()=="outside")
	  {
	    BOOST_CHECK((cell_it->second)->remove==true);
	  }
			     
      }

  };
  


};


BOOST_AUTO_TEST_CASE(test_tissue_immigration)
{
  TestTissueImmigration tti;

  BOOST_CHECK(1==1);
 
  tti.setUp();
  BOOST_CHECK_CLOSE(tti.lower[1],0.0,1e-6);
  //cout<<tti.lower<<endl;

  //cout<<"Done for test_tissue_immigration\n";
 
}
