# Supplementary material for: The Multiscale Systems Immunology project: software for cell-based immunological simulation
Source: Source Code Biol Med. 2008 Apr 28;3:6. doi: 10.1186/1751-0473-3-6 (PMC2426691; doi:10.1186/1751-0473-3-6)
Supplement: Additional file 1 — MSI source code. Source code for the MSI project. [file 1751-0473-3-6-S1.gz › msi-release-tmp/c++/behavior.hpp]

#ifndef BEHAVIOR_HPP
#define BEHAVIOR_HPP
#include "utility.hpp"
//#include "cell_state.hpp"
#include <boost/shared_ptr.hpp>

template<int dim>
class Cell_State;

//! Abstract base class for secretion of single solfac
template<int dim>
class Secretion_behavior
{
public:
  typedef boost::shared_ptr<Cell_State<dim> > state_ptr;

  Secretion_behavior(const double _sec=0.0, const double=0.0, string="", const double=0.0, string=""): sec(_sec) {}
  virtual ~Secretion_behavior() {}
  virtual double get_sec() const { return sec; }
  virtual void set_sec(const double _sec) { sec = _sec; }
  virtual void update(const double dt, const state_ptr& sp_state) = 0;
protected:
  double sec;
};

template<int dim>
class Constant_secretion_behavior: public Secretion_behavior<dim>
{
public:
  typedef boost::shared_ptr<Cell_State<dim> > state_ptr;

  Constant_secretion_behavior(const double _sec=0.0, const double=0.0, string="", const double=0.0, string=""): Secretion_behavior<dim>(_sec) {}
  virtual void update(const double dt, const state_ptr& sp_state);
};

template<int dim>
class Fixed_secretion_behavior: public Secretion_behavior<dim>
{
public:
  typedef boost::shared_ptr<Cell_State<dim> > state_ptr;

  Fixed_secretion_behavior(const double _sec, const double _k, const string& _sto, const double _sto_0, string=""):
    Secretion_behavior<dim>(_sec), k(_k), sto(_sto), sto_0(_sto_0) {}
  virtual void update(const double dt, const state_ptr& sp_state);
protected:
  double k;
  string sto;
  double sto_0;
};

template<int dim>
class Regulated_secretion_behavior: public Secretion_behavior<dim>
{
public:
  typedef boost::shared_ptr<Cell_State<dim> > state_ptr;

  Regulated_secretion_behavior(const double _sec, const double _k, const string& _sto, const double _sto_0, 
			       const string& _reg):
    Secretion_behavior<dim>(_sec), k(_k), sto(_sto), sto_0(_sto_0), reg(_reg) {}
  virtual void update(const double dt, const state_ptr& sp_state);
protected:
  double k;
  string sto;
  double sto_0;
  string reg;
};

#endif
