# Supplementary material for: The Multiscale Systems Immunology project: software for cell-based immunological simulation
Source: Source Code Biol Med. 2008 Apr 28;3:6. doi: 10.1186/1751-0473-3-6 (PMC2426691; doi:10.1186/1751-0473-3-6)
Supplement: Additional file 1 — MSI source code. Source code for the MSI project. [file 1751-0473-3-6-S1.gz › msi-release-tmp/c++/test_chemotaxis.cpp]

#include "utils.hpp"
#include "catalog_maker.hpp"
#include "simulation.hpp"
#include "vessel.hpp"
#include "data.hpp"
#include "motility.hpp"

double gauss(double factor, double x, double y, double z, double sigma) {
  return factor*exp(-(x*x+y*y+z*z)/(2.0*sigma));
}

int main (int argc, char* argv[] )
{
  const int dim = 3;

  // initialize database
  char* opts = "user=msi dbname=msi_catalog";
  DBMaker<dim>::Instance(opts);

  for (int factor=1; factor<=100; factor*=10) {
    // double factor = 1.0;

    // uses multigrid_diffusion with size 2^6 i.e. grid is 64 by 64 by 64
    shared_ptr<Environment<dim> > env = DBMaker<dim>::Instance().create_environment("figure2_environment");
    env->set_immigrating(false);

    shared_ptr<Soluble_factor<dim> > mcp1 = DBMaker<dim>::Instance().create_solfac("mcp1");
    shared_ptr<Soluble_factor<dim> > tnf = DBMaker<dim>::Instance().create_solfac("tnf");
    shared_ptr<Soluble_factor<dim> > stnfr = DBMaker<dim>::Instance().create_solfac("stnfr");
    shared_ptr<Vasculature<dim> > vasculature = DBMaker<dim>::Instance().create_vasculature("default_vasculature");

    // fountain for mcp1
    // shared_ptr<Cell<dim> > fountain1 = DBMaker<dim>::Instance().create_cell("fountain");
    // fountain1->set_position(TinyVector<double, dim>(200, 200, 200));

    // env->add_prop(fountain1);
    env->add_solfac(mcp1);
    env->add_solfac(tnf);
    env->add_solfac(stnfr);
    env->add_vasculature(vasculature);
    // shared_ptr<Simulation<dim> > sim(new Simulation<dim>(env));
    
    // double dt = 0.1;
    // allow 15 minutes to set up gradient
    // int num_init = 150;
    // for (int i=0; i<num_init; ++i) {
    //  cout << i <<  "\n";
    //  env->step(dt);
    // }

    // just set concentration by brute force
    for (int i=0; i<64; ++i) {
      for (int j=0; j<64; ++j) {
	for (int k=0; k<64; ++k) {
	  double conc = gauss(factor, abs(32-i), abs(32-j), abs(32-k), 100.0);
	  mcp1->set_conc(conc, TinyVector<int, dim>(i, j, k));
	}
      }
    }

    // print out static gradient at start
    dump_solfac_to_vtk("data_chi/chemotaxis_start.mcp1." + int2str(factor) + ".vtk", mcp1);

    /*
    // macrophage has Euler motility
    shared_ptr<Cell<dim> > cell1;
    cell1 = DBMaker<dim>::Instance().create_cell("macrophage");
    cell1->set_position(TinyVector<double, dim>(100, 100, 100));
    env->add_cell(cell1);
    */

    // leukocyte has Langevin motility
    double coords[] = { 50, 350 };
    for (int i=0; i<2; ++i)
      for (int j=0; j<2; ++j)
	for (int k=0; k<2; ++k) {
	  shared_ptr<Cell<dim> > cell;
	  cell = DBMaker<dim>::Instance().create_cell("leukocyte");
	  cell->set_position(TinyVector<double, dim>(coords[i], coords[j], coords[k]));
	  cell->set_chi(0.1);
	  env->add_cell(cell);
	}

    // then let cell move for num_step*dt minutes in fixed gradient
    double dt = 0.1;
    mcp1->set_diffusing(false);
    int num_steps = 2400; // number of hours = num_steps * dt / 60.0
    for (int i=0; i<num_steps; ++i) {
      cout << factor << ": " << i << "\n";
      env->step(dt);
      dump_cells("data_chi/chemotaxis.cells" + int2str(factor) + ".out", (i+1)*dt, env);
    }

    // print out static gradient at end
    dump_solfac_to_vtk("data_chi/chemotaxis_stop.mcp1." + int2str(factor) + ".vtk", mcp1);
  }

  return 0;
}
