# Supplementary material for: The Multiscale Systems Immunology project: software for cell-based immunological simulation
Source: Source Code Biol Med. 2008 Apr 28;3:6. doi: 10.1186/1751-0473-3-6 (PMC2426691; doi:10.1186/1751-0473-3-6)
Supplement: Additional file 1 — MSI source code. Source code for the MSI project. [file 1751-0473-3-6-S1.gz › msi-release-tmp/c++/cell.cpp]

#include "geometry.hpp"
#include "cell.hpp"
#include "cell_state.hpp"
#include "motility.hpp"
#include <boost/bind.hpp>
#include "behavior.hpp"
#include "gene.hpp"

template<int dim>
Cell<dim>::Cell(const shared_ptr<Gshape<dim> >& _sp_sh, 
		const shared_ptr<Motility<dim> >& _sp_m,
		const shared_ptr<Cell_State<dim> >& _sp_st,
		const map<string, shared_ptr<Secretion_behavior<dim> > >& _sbs,
		const string& __name) 
  :sp_sh(_sp_sh), sp_m(_sp_m), sp_st(_sp_st), sbs(_sbs), _name(__name), remove(0)
{
  _index+=1;
  _id = _index;
}

//! cliburn 2007-05-17-19:30
template<int dim>
double Cell<dim>::get_gene_activity(const string& gene) {
  return this->sp_st->get_gene_activity(gene);
}

// Delegate to secretion behavior
template<int dim>
void Cell<dim>::add_sb(const string& solfac, shared_ptr<Secretion_behavior<dim> > sb)
{
  if(sbs.count(solfac)>0)
    cerr << solfac << " already present so cannot add" << endl;
  else
    sbs.insert(std::make_pair(solfac, sb));
}

template<int dim>
void Cell<dim>::change_sb(const string& solfac, const shared_ptr<Secretion_behavior<dim> > sb)
{
  typename map<string, shared_ptr<Secretion_behavior<dim> > >::iterator pos;
  if((pos = sbs.find(solfac)) != sbs.end())// Check key exists.
    pos->second = sb;
  else
    cerr << "Warning: key " << solfac <<  " not found for function 'change' in secretion.hpp." << endl;
}

template<int dim>
int Cell<dim>::remove_sb(const string& solfac)
{
  return sbs.erase(solfac);
}

template<int dim>
double Cell<dim>::secretion_rate(const string& solfac)
{
  typename map<string, shared_ptr<Secretion_behavior<dim> > >::iterator pos;
  if((pos = sbs.find(solfac)) != sbs.end()) {
    return pos->second->get_sec();
  }
  else
    {
      //cerr << "Warning: key " << solfac <<  " not found for function 'secrete' in secretion.hpp." << endl;
      return 0;
    }
}

template<int dim>
double Cell<dim>::get_radius() const
{
  return sp_sh->get_radius(); 
}

template<int dim>
TinyVector<double, dim> Cell<dim>::position() const
{
  return sp_sh->position(); 
}

template<int dim>
void Cell<dim>::set_position(const TinyVector<double, dim>& pos) const
{
  sp_sh->set_position(pos); 
}

template<int dim>
TinyVector<double, dim> Cell<dim>::force() const 
{
  return sp_m->force();
}

template<int dim>
void Cell<dim>::set_force(const TinyVector<double, dim>& f) const 
{
  sp_m->set_force(f);
}

template<int dim>
TinyVector<double, dim>  Cell<dim>::pol() const {
  return sp_m->pol();
}

template<int dim>
void Cell<dim>::set_speed(const double s) const
{
  sp_m->set_speed(s);
}

template<int dim>
void Cell<dim>::printParams() const { 
  this->sp_m->printParams(); 
}

// set motility params
template<int dim>
void Cell<dim>::set_beta(double _beta) { sp_m->set_beta(_beta); }
template<int dim>
void Cell<dim>::set_gamma(double _gamma) { sp_m->set_gamma(_gamma); }
template<int dim>
void Cell<dim>::set_chi(double _chi) { sp_m->set_chi(_chi); }
template<int dim>
void Cell<dim>::set_lam(double _lam) { sp_m->set_lam(_lam); }
template<int dim>
void Cell<dim>::set_c0(double _c0) { sp_m->set_c0(_c0); }
template<int dim>
void Cell<dim>::set_sigma0(double _sigma0) { sp_m->set_sigma0(_sigma0); }
template<int dim>
void Cell<dim>::set_q(double _q) { sp_m->set_q(_q); }
template<int dim>
void Cell<dim>::set_grad0(double _grad0) { sp_m->set_grad0(_grad0); }


template<int dim>
TinyVector<double, dim> Cell<dim>::
displace(const double dt, const map<string, shared_ptr<Soluble_factor<dim> > >& solfacs)
{
  return sp_m->displace(dt, solfacs, this->position());
}

// Force acting on self by sp_c. 
template<int dim>
TinyVector<double, dim> Cell<dim>::forcefn(shared_ptr<Cell<dim> >& sp_c)
{
  if (theta() == 0)
    cerr << "warning: theta is set to 0 so forcefn will always be zero (from forcefn in cell.cpp)" << endl;
  TinyVector<double, dim> posdiff = position() - sp_c->position();
  double r = sqrt(dot(posdiff, posdiff));
  double rsum = get_radius() + sp_c->get_radius();
  if (r > rsum)
    return TinyVector<double, dim>(0.0);
  else if(r > 0)
    {
      posdiff *= theta()*((exp(1/r)/(1+exp(1/r))) - (exp(1/rsum)/(1+exp(1/rsum))));
      return posdiff;
    }
  else
    {
      posdiff *= theta()*(1 - exp(1/rsum)/(1+exp(1/rsum)));
      return posdiff;
    }
}

template<int dim>
void Cell<dim>::update_state(const map<string, shared_ptr<Soluble_factor<dim> > >& solfacs, const double dt) 
{
  this->sp_st->update(dt, solfacs, this->position());
}

template<int dim>
void Cell<dim>::update_secretion(const double dt) 
{
  typename map<string, shared_ptr<Secretion_behavior<dim> > >::iterator iter;
  for (iter=sbs.begin(); iter!=sbs.end(); ++iter) {
    iter->second->update(dt, sp_st);
  }
}

// If bump into bacillus, bacillus dies
template<int dim>
void Macrophage<dim>::eat(const shared_ptr<Cell<dim> >& sp_c)
{      
  if(sp_c->name().find("Bacillus") != string::npos)
    sp_c->remove = true;
}

// If bump into macrophage, die
template<int dim>
void Bacillus<dim>::eat(const shared_ptr<Cell<dim> >& sp_c)
{
  if(sp_c->name().find("Macrophage") != string::npos)
    this->remove = true;
}

template<int dim>
void Macrophage_with_state<dim>::update_state(const map<string, shared_ptr<Soluble_factor<dim> > >& solfacs, const double dt) 
{
  this->sp_st->update(dt, solfacs, this->position());
}

//! Secretion_rae for macrophage_with_state
template<int dim>
double Macrophage_with_state<dim>::secretion_rate(const string& solfac)
{
  typename map<string, shared_ptr<Secretion_behavior<dim> > >::iterator pos;
  if((pos = this->sbs.find(solfac)) != this->sbs.end()) {
    return pos->second->get_sec();
  }
  else {
    return 0;
  }
}


template class Cell<2>;
template class Cell<3>;
template class Macrophage<2>;
template class Macrophage<3>;
template class Bacillus<2>;
template class Bacillus<3>;
template class Macrophage_with_state<2>;
template class Macrophage_with_state<3>;
