# Supplementary material for: The Multiscale Systems Immunology project: software for cell-based immunological simulation
Source: Source Code Biol Med. 2008 Apr 28;3:6. doi: 10.1186/1751-0473-3-6 (PMC2426691; doi:10.1186/1751-0473-3-6)
Supplement: Additional file 1 — MSI source code. Source code for the MSI project. [file 1751-0473-3-6-S1.gz › msi-release-tmp/c++/cell_params.hpp]

#ifndef CELL_PARAMS_HPP
#define CELL_PARAMS_HPP
#include "cell.hpp"
#include "state_factory.hpp"

template<int dim>
struct Cell_params
{
  virtual ~Cell_params(){}  
  virtual shared_ptr<Cell<dim> > makeobj(const shared_ptr<Gshape<dim> >& sp_sh, 
					 const shared_ptr<Motility<dim> >& sp_m) = 0;
  //! const map<string, shared_ptr<Secretion_behavior<dim> > >& sbs) = 0;
  //! const shared_ptr<Secretion<dim> >& sp_m) = 0;
  // const shared_ptr<Cell_State<dim> >& sp_s) = 0;
  // const shared_ptr<Cell_State<dim> >& sp_st) = 0;
};

template<int dim>
struct Macrophage_params: public Cell_params<dim>
{
  Macrophage_params(const string& _name="Macrophage"):name(_name){}

  shared_ptr<Cell<dim> > makeobj(const shared_ptr<Gshape<dim> >& sp_sh,  
				 const shared_ptr<Motility<dim> >& sp_m)
    // const map<string, shared_ptr<Secretion_behavior<dim> > >& sbs)
    //! const shared_ptr<Secretion<dim> >& sp_s)
    // const shared_ptr<Cell_State<dim> >& sp_st)
    // const shared_ptr<Cell_State<dim> >& sp_st)
  {
    shared_ptr<State_factory<dim> > factory(new Macrophage_state_factory<dim>());
    shared_ptr<Cell_State<dim> > sp_st = factory->get_state();
    map<string, shared_ptr<Secretion_behavior<dim> > > sbs;
    shared_ptr<Macrophage<dim> > sp(new Macrophage<dim>(sp_sh, sp_m, sp_st, sbs, name));
    return sp;
  }
  string name;
};

template<int dim>
struct Bacillus_params: public Cell_params<dim>
{
  Bacillus_params(const string& _name="Bacillus"):name(_name)
  {}
  shared_ptr<Cell<dim> > makeobj(const shared_ptr<Gshape<dim> >& sp_sh, 
				 const shared_ptr<Motility<dim> >& sp_m)
    // const map<string, shared_ptr<Secretion_behavior<dim> > >& sbs)
    //! const shared_ptr<Secretion<dim> >& sp_s)
    // const shared_ptr<Cell_State<dim> >& sp_st)
    // const shared_ptr<Cell_State<dim> >& sp_st
    {
      shared_ptr<State_factory<dim> > factory(new Macrophage_state_factory<dim>());
      shared_ptr<Cell_State<dim> > sp_st = factory->get_state();
      map<string, shared_ptr<Secretion_behavior<dim> > > sbs;
      shared_ptr<Bacillus<dim> > sp(new Bacillus<dim>(sp_sh, sp_m, sp_st, sbs, name));
      return sp;
    }
  string name;
};
#endif
