# Supplementary material for: The Multiscale Systems Immunology project: software for cell-based immunological simulation
Source: Source Code Biol Med. 2008 Apr 28;3:6. doi: 10.1186/1751-0473-3-6 (PMC2426691; doi:10.1186/1751-0473-3-6)
Supplement: Additional file 1 — MSI source code. Source code for the MSI project. [file 1751-0473-3-6-S1.gz › msi-release-tmp/c++/reaction_pif.cpp]

#include "conv_pif.hpp"
#include "reaction.hpp"
using boost::shared_ptr;

void export_reaction()
{
  boost::python::class_<Reaction>
    ("Reaction", boost::python::init<string, string, int, int, double>())
    .add_property("r1", make_getter(&Reaction::r1, 
					  boost::python::return_value_policy
					  <boost::python::return_by_value>()))
    .add_property("r2", make_getter(&Reaction::r2, 
					  boost::python::return_value_policy
					  <boost::python::return_by_value>()))
    .add_property("k1", make_getter(&Reaction::k1, 
					  boost::python::return_value_policy
					  <boost::python::return_by_value>()))
    .add_property("k2", make_getter(&Reaction::k2, 
					  boost::python::return_value_policy
					  <boost::python::return_by_value>()))
    .add_property("rate", make_getter(&Reaction::rate, 
					  boost::python::return_value_policy
					  <boost::python::return_by_value>()))
    .add_property("r1", make_getter(&Reaction::r1, 
					  boost::python::return_value_policy
					  <boost::python::return_by_value>()))
    ;
}
