# Supplementary material for: The Multiscale Systems Immunology project: software for cell-based immunological simulation
Source: Source Code Biol Med. 2008 Apr 28;3:6. doi: 10.1186/1751-0473-3-6 (PMC2426691; doi:10.1186/1751-0473-3-6)
Supplement: Additional file 1 — MSI source code. Source code for the MSI project. [file 1751-0473-3-6-S1.gz › msi-release-tmp/c++/test_chooser.cpp]

#include "common.hpp"
#include "chooser.hpp"
#include <boost/test/auto_unit_test.hpp>

template<int dim>
struct chooser_fixture_unif
{
  Chooser<dim> c;
  chooser_fixture_unif()
  {
    boost::array<double, 2*dim> ones;
    for(int i=0; i<2*dim; i++)
      ones[i] = 1;
    c = Chooser<dim>(ones);
  }
};

template<int dim>
struct chooser_fixture_weights
{
  Chooser<dim> c;
  chooser_fixture_weights()
  {
    boost::array<double, 2*dim> w;
    for(int i=0; i<2*dim; i++)
      w[i] = i;
    c = Chooser<dim>(w);
  }
};

template<int dim>
void test_chooser_unif(double sumval, int iter)
{
  // set_state(1,2);
  set_rseed(1, 2);
  chooser_fixture_unif<dim> f;
  double sum = 0;
  for(int i=0; i<iter; i++)
      sum += f.c.choice();
  sum /= iter;
  BOOST_CHECK_EQUAL(sum, sumval);
}

template<int dim>
void test_chooser_weights(double sumval, int iter)
{
  set_rseed(1, 2);
  //set_state();
  chooser_fixture_weights<dim> f;
  double sum = 0;
  //  f.c.choice();
  for(int i=0; i<iter; i++)
    sum += f.c.choice();
  sum /= iter;
  BOOST_CHECK_EQUAL(sum, sumval);
}

#ifdef RMATH_RAND
BOOST_AUTO_TEST_CASE (test_chooser_unif_2d)
{  
  test_chooser_unif<2>(1.53, 1000);//1 1/2
}

BOOST_AUTO_TEST_CASE (test_chooser_unif_3d)
{  
  test_chooser_unif<3>(2.546, 1000);//2 1/2
}

BOOST_AUTO_TEST_CASE (test_chooser_weights_2d)
{  
  test_chooser_weights<2>(2.355, 1000);// 2 1/3
}

BOOST_AUTO_TEST_CASE (test_chooser_weights_3d)
{  
  test_chooser_weights<3>(3.679, 1000);// 3 2/3
}
#endif

#ifdef BOOST_RAND
BOOST_AUTO_TEST_CASE (test_chooser_unif_2d)
{  
  test_chooser_unif<2>(1.474, 1000);//1 1/2
}

BOOST_AUTO_TEST_CASE (test_chooser_unif_3d)
{  
  test_chooser_unif<3>(2.43, 1000);//2 1/2
}

BOOST_AUTO_TEST_CASE (test_chooser_weights_2d)
{  
  test_chooser_weights<2>(2.306, 1000);// 2 1/3
}

BOOST_AUTO_TEST_CASE (test_chooser_weights_3d)
{  
  test_chooser_weights<3>(3.632, 1000);// 3 2/3
}
#endif
