# Supplementary material for: The Multiscale Systems Immunology project: software for cell-based immunological simulation
Source: Source Code Biol Med. 2008 Apr 28;3:6. doi: 10.1186/1751-0473-3-6 (PMC2426691; doi:10.1186/1751-0473-3-6)
Supplement: Additional file 1 — MSI source code. Source code for the MSI project. [file 1751-0473-3-6-S1.gz › msi-release-tmp/c++/environment.txt]

// proposed interface for environment class

PUBLIC MEMBERS

PUBLIC FUNCTIONS

h
size
lower
upper
grid_size
grid_lower
grid_upper

set_eating
set_colliding

add_vasculature
add_cell
add_prop
add_solfac

remove_cell
remove_prop
remove_solfac
remove_vasculature


lookup_cell
lookup_prop
lookup_solfac
? lookup_voxel (only used in testing)

get_vasculature
get_cells
get_solfacs
get_props

step

PRIVATE MEMBERS

cells
props
solfacs
vasculature
grid
dm
om 
im
is_eating
is_colliding

PRIVATE FUNCTIONS

get_extent
cell_collision [rename -> get_collisions]
move_cells
move_cell_to_pos (only used in testing)
update_props
update_cells
update_traffic
update_vasculature
diffuse [rename -> update_solfacs]
update_secretion
wipe
report

ONLY FOR TESTING

_occupied_voxels
_get_solfac_sum

REMOVE

get_solfac_sum
remove_voxel
calc_vd
print_report
immigration_rate
integrated_activation_stimulus
get_solfac_concs
add_cell_to_occupation
add_cell_to_environment
