# Supplementary material for: The Multiscale Systems Immunology project: software for cell-based immunological simulation
Source: Source Code Biol Med. 2008 Apr 28;3:6. doi: 10.1186/1751-0473-3-6 (PMC2426691; doi:10.1186/1751-0473-3-6)
Supplement: Additional file 1 — MSI source code. Source code for the MSI project. [file 1751-0473-3-6-S1.gz › msi-release-tmp/c++/test_pqxx.cpp]

#include <cassert>
#include <iostream>
#include <pqxx/pqxx>

using std::cout;
using std::cerr;
using std::endl;
using std::string;
using std::logic_error;
using std::exception;
using pqxx::sql_error;
using pqxx::to_string;
using pqxx::connection;
using pqxx::work;
using pqxx::result;

// using namespace PGSTD;
// using namespace pqxx;


// Simple test program for libpqxx.  Open connection to database, start
// a transaction, and perform a query inside it.
//
// Usage: test001
int main()
{
  try
  {
    // Set up a connection to the backend.
    connection C;

    cout << "Connected to database." << endl
         << "Backend version: " << C.server_version() << endl
	 << "Protocol version: " << C.protocol_version() << endl;

    // Begin a transaction acting on our current connection.  Give it a human-
    // readable name so the library can include it in error messages.
    work T(C, "test1");

    // Perform a query on the database, storing result tuples in R.
    result R( T.exec("SELECT * FROM receptors where ligand='cpg'") );

    // We're expecting to find some tables...
    if (R.empty()) throw logic_error("No tables found!");

    // Process each successive result tuple
    for (result::const_iterator c = R.begin(); c != R.end(); ++c)
    {
      // Dump tuple number and column 0 value to cout.  Read the value using
      // as(), which converts the field to the same type as the default value
      // you give it (or returns the default value if the field is null).
      cout << '\t' << to_string(c.num()) << '\t' << c[0].as(string()) << endl;
    }

    // Tell the transaction that it has been successful.  This is not really
    // necessary here, since we didn't make any modifications to the database
    // so there are no changes to commit.
    T.commit();
  }
  catch (const sql_error &e)
  {
    // The sql_error exception class gives us some extra information
    cerr << "SQL error: " << e.what() << endl
         << "Query was: " << e.query() << endl;
    return 1;
  }
  catch (const exception &e)
  {
    // All exceptions thrown by libpqxx are derived from std::exception
    cerr << "Exception: " << e.what() << endl;
    return 2;
  }
  catch (...)
  {
    // This is really unexpected (see above)
    cerr << "Unhandled exception" << endl;
    return 100;
  }

  return 0;
}
