# Supplementary material for: The Multiscale Systems Immunology project: software for cell-based immunological simulation
Source: Source Code Biol Med. 2008 Apr 28;3:6. doi: 10.1186/1751-0473-3-6 (PMC2426691; doi:10.1186/1751-0473-3-6)
Supplement: Additional file 1 — MSI source code. Source code for the MSI project. [file 1751-0473-3-6-S1.gz › msi-release-tmp/c++/singleton.hpp]

#ifndef SINGLETON_HPP
#define SINGLETON_HPP

//
// adapted from Modern C++  by A.Alexandrescu
//

// This is how a Gamma Singleton would instantiate its object.
    template <class T> struct CreateGamma {
      static T* Create() { return new T; }
    };

// This is how a Meyers Singleton would instantiate its object.
    template <class T> struct CreateMeyers {
      static T* Create() {
        static T _instance;
        return &_instance;
      }
    };

// This Singleton class accepts different creation policies.
    template <class T, template<class> class CreationPolicy=CreateMeyers>
    class Singleton {
    public:
      static T& Instance() {
        if (!m_pInstance)
          m_pInstance=CreationPolicy<T>::Create();
        return *m_pInstance;
    }

    private:
      Singleton();		// ctor hidden
      ~Singleton();		// dtor hidden
      Singleton(Singleton const&); // copy ctor hidden
      Singleton& operator=(Singleton const&); // assign op hidden

      static T* m_pInstance;
    };

    template <class T, template<class> class C>
    T* Singleton<T,C>::m_pInstance=0;

#endif // SINGLETON_HPP
