# Supplementary material for: The Multiscale Systems Immunology project: software for cell-based immunological simulation
Source: Source Code Biol Med. 2008 Apr 28;3:6. doi: 10.1186/1751-0473-3-6 (PMC2426691; doi:10.1186/1751-0473-3-6)
Supplement: Additional file 1 — MSI source code. Source code for the MSI project. [file 1751-0473-3-6-S1.gz › msi-release-tmp/c++/environment_params.hpp]

#ifndef ENVIRONMENT_PARAMS_HPP
#define ENVIRONMENT_PARAMS_HPP
#include "environment.hpp"
// #include "integrator.hpp"

//Parameter object for Environment.
template<int dim>
struct Environment_params
{
  Environment_params(){}
  Environment_params(const shared_ptr<Grid<dim> >& _grid, 
		     const shared_ptr<Diffusion<dim> >& _dm, 
		     const shared_ptr<Occupation_manager<dim> >& _om)
    :grid(_grid), dm(_dm), om(_om){}

  shared_ptr<Grid<dim> > grid;
  shared_ptr<Diffusion<dim> > dm; 
  shared_ptr<Occupation_manager<dim> > om;

  shared_ptr<Environment<dim> > makeobj()
  {
    shared_ptr<Environment<dim> > env_ptr(new Environment<dim>(grid, dm, om));
    return env_ptr;
  }  
};

#endif
