# Supplementary material for: The Multiscale Systems Immunology project: software for cell-based immunological simulation
Source: Source Code Biol Med. 2008 Apr 28;3:6. doi: 10.1186/1751-0473-3-6 (PMC2426691; doi:10.1186/1751-0473-3-6)
Supplement: Additional file 1 — MSI source code. Source code for the MSI project. [file 1751-0473-3-6-S1.gz › msi-release-tmp/c++/solfac_params.hpp]

#ifndef SOLUBLE_FACTOR_PARAMS_HPP
#define SOLUBLE_FACTOR_PARAMS_HPP
#include "solfac.hpp"
#include "grid.hpp"

template<int dim>
struct Soluble_factor_params
{
  string name; 
  double coeff;
  double degrade_rate;
  double conc_0;
  vector<shared_ptr<Reaction> > rxns;
  //! blitz::Array<double, dim> conc;
  
  Soluble_factor_params(const string& _name, const double _coeff, const double _degrade_rate, 
			const double _conc_0, vector<shared_ptr<Reaction> >& _rxns )
    :name(_name), coeff(_coeff), degrade_rate(_degrade_rate), conc_0(_conc_0), rxns(_rxns) {}
  
  shared_ptr<Soluble_factor<dim> > makeobj()
  {
    shared_ptr<Soluble_factor<dim> > sp(new Soluble_factor<dim>(name, coeff, degrade_rate, conc_0, rxns));
    return sp;
  }
};
#endif
