# Supplementary material for: The Multiscale Systems Immunology project: software for cell-based immunological simulation
Source: Source Code Biol Med. 2008 Apr 28;3:6. doi: 10.1186/1751-0473-3-6 (PMC2426691; doi:10.1186/1751-0473-3-6)
Supplement: Additional file 1 — MSI source code. Source code for the MSI project. [file 1751-0473-3-6-S1.gz › msi-release-tmp/c++/solfac.hpp]

#ifndef SOLUBLE_FACTOR_HPP
#define SOLUBLE_FACTOR_HPP

#include "common.hpp"
#include "reaction.hpp"

template<int dim>
class Grid;
    
template<int dim>
class Soluble_factor
{
public:
  string name; 
  double coeff;
  double degrade_rate;
  map<string, double> rxn_dict;
  blitz::Array<double, dim> conc;
  double conc_0;
  bool is_diffusing;
  
protected:
  shared_ptr<Grid<dim> > g;

public:
  Soluble_factor(const string& _name, const double _coeff, const double _degrade_rate, 
		 const double _conc_0, const vector<shared_ptr<Reaction> >& _rxns); 

  // change diffusing state
  void set_diffusing(bool s);

  // get size
  TinyVector<double, dim> size();

  // get grid_size
  TinyVector<int, dim> grid_size();

  //Get sum total concentration.
  double get_sum(const double h);

  //! Return concentration excluding ghost cells;
  blitz::Array<double, dim> get_entire_conc() const;

  // get conc at pos
  double get_pos_conc(const TinyVector<double, dim>& pos);

  // get conc at node
  double get_node_conc(const TinyVector<int, dim>& node);
  double get_conc_with_bounds_checking(const TinyVector<int, dim>& node);

  // set initial value of conc
  void set_conc0(double _conc0);

  // set conc array
  void set_entire_conc(const blitz::Array<double, dim>& _conc);

  // set conc at a single node
  void set_conc(const double& _conc, const TinyVector<int, dim>& node);

  //! Return gradient at pos
  TinyVector<double, dim> get_grad(const TinyVector<double, dim>& pos);

  double interpolate(const TinyVector<double, dim>& x);

  // set grid
  void set_grid(shared_ptr<Grid<dim> > _g);

  // get raw data
  const void* get_raw_data() const {
    blitz::Array<double, dim> c = this->get_entire_conc();
    return c.data();
  }

};

#endif
