# Supplementary material for: The Multiscale Systems Immunology project: software for cell-based immunological simulation
Source: Source Code Biol Med. 2008 Apr 28;3:6. doi: 10.1186/1751-0473-3-6 (PMC2426691; doi:10.1186/1751-0473-3-6)
Supplement: Additional file 1 — MSI source code. Source code for the MSI project. [file 1751-0473-3-6-S1.gz › msi-release-tmp/c++/protein_pif.cpp]

#include "conv_pif.hpp"
#include "gene.hpp"
#include "protein.hpp"
using boost::shared_ptr;
using namespace boost::python;

template<int dim>
struct Protein_wrap: Protein<dim>, wrapper<Protein<dim> >
{
  typedef boost::shared_ptr<Gene<dim> > gene_ptr;

  Protein_wrap<dim> (gene_ptr _gene, double _conc, double _max_conc, double _degrade_rate):
    Protein<dim>(_gene, _conc, _max_conc, _degrade_rate) {}

  double get_gene_activity() const
  {
    if (override get_gene_activity = this->get_override("get_gene_activity"))
      return get_gene_activity();
    return Protein<dim>::get_gene_activity();
  }
  double default_get_gene_activity() const 
  { 
    return this->Protein<dim>::get_gene_activity(); 
  }

  double get_conc() const
  {
    if (override get_conc = this->get_override("get_conc"))
      return get_conc();
    return Protein<dim>::get_conc();
  }
  double default_get_conc() const
  { 
    return this->Protein<dim>::get_conc(); 
  }

  double get_sec() const
  {
    if (override get_sec = this->get_override("get_sec"))
      return get_sec();
    return Protein<dim>::get_sec();
  }
  double default_get_sec() const
  { 
    return this->Protein<dim>::get_sec(); 
  }

  void set_conc(const double value)
  {
    if (override set_conc = this->get_override("set_conc"))
      set_conc(value);
    Protein<dim>::set_conc(value);
  }
  void default_set_conc(const double value) 
  { 
    this->Protein<dim>::set_conc(value); 
  }

  void update(const double dt)
  {
    if (override update = this->get_override("update"))
      update(dt);
    Protein<dim>::update(dt);
  }
  void default_update(const double dt) 
  { 
    this->Protein<dim>::update(dt); 
  }
};

template<int dim>
void protein_pif(const char* protein_name)
{
  class_<Protein_wrap<dim> , boost::noncopyable>
    (protein_name, init<shared_ptr<Gene<dim> >, double, double, double>())
    .def("get_gene_activity", &Protein<dim>::get_gene_activity, &Protein_wrap<dim> ::default_get_gene_activity)
    .def("get_conc", &Protein<dim>::get_conc, &Protein_wrap<dim> ::default_get_conc)
    .def("set_conc", &Protein<dim>::set_conc, &Protein_wrap<dim> ::default_set_conc)
    // .def("get_name", &Protein<dim>::get_name, &Protein_wrap<dim> ::default_get_name)
    // .def("get_sec", &Protein<dim>::get_sec, &Protein_wrap<dim> ::default_get_sec)
    .def("update", &Protein<dim>::update, &Protein_wrap<dim> ::default_update)
    ;
}

template<int dim>
void regulatory_protein_pif(const char* regulatory_protein_name)
{
  class_<Regulatory_protein<dim>, bases<Protein<dim> > >
    (regulatory_protein_name, init<shared_ptr<Gene<dim> >, double, double, double>())
    .def("update", &Regulatory_protein<dim>::update)
    ;
}

template<int dim>
void secreted_protein_pif(const char* secreted_protein_name)
{
  class_<Secreted_protein<dim>, bases<Protein<dim> > >
    (secreted_protein_name, init<shared_ptr<Gene<dim> >, double, double, double >())
    .def("update", &Secreted_protein<dim>::update)
    //.def("get_sec", &Secreted_protein<dim>::get_sec)
    //.def("set_sec", &Secreted_protein<dim>::set_sec)
    ;
}

void export_protein()
{
  protein_pif<2>("Protein2d");
  regulatory_protein_pif<2>("Regulatory_protein2d");
  secreted_protein_pif<2>("Secreted_protein2d");
  protein_pif<3>("Protein3d");
  regulatory_protein_pif<3>("Regulatory_protein3d");
  secreted_protein_pif<3>("Secreted_protein3d");
}
