# Supplementary material for: The Multiscale Systems Immunology project: software for cell-based immunological simulation
Source: Source Code Biol Med. 2008 Apr 28;3:6. doi: 10.1186/1751-0473-3-6 (PMC2426691; doi:10.1186/1751-0473-3-6)
Supplement: Additional file 1 — MSI source code. Source code for the MSI project. [file 1751-0473-3-6-S1.gz › msi-release-tmp/c++/gene_pif.cpp]

#include "conv_pif.hpp"
#include "gene.hpp"
#include "promoter.hpp"
using boost::shared_ptr;
using namespace boost::python;

template<int dim>
void gene_pif(const char* gene_name)
{
  typedef boost::shared_ptr<Promoter<dim> > promoter_ptr;
  typedef map<string, promoter_ptr> promoter_map;
  class_<Gene<dim> >
    (gene_name, init<promoter_map, double, double, double>())
    .def("get_activity", &Gene<dim>::get_activity)
    .def("set_activity", &Gene<dim>::set_activity)
    //! .def("get_state", &Gene<dim>::get_state)
    //! .def("set_state", &Gene<dim>::set_state)
    .def("update", &Gene<dim>::update)
    ;
}

void export_gene()
{
  gene_pif<2>("Gene2d");
  gene_pif<3>("Gene3d");
}
