# Supplementary material for: The Multiscale Systems Immunology project: software for cell-based immunological simulation
Source: Source Code Biol Med. 2008 Apr 28;3:6. doi: 10.1186/1751-0473-3-6 (PMC2426691; doi:10.1186/1751-0473-3-6)
Supplement: Additional file 1 — MSI source code. Source code for the MSI project. [file 1751-0473-3-6-S1.gz › msi-release-tmp/c++/test_simulation.cpp]

#ifdef USE_SYSTEM_HEADERS
#include <msi/utils.hpp>
#include <msi/catalog_maker.hpp>
#include <msi/simulation.hpp>
#include <msi/vessel.hpp>
#include <msi/data.hpp>
#else
#include "utils.hpp"
#include "catalog_maker.hpp"
#include "simulation.hpp"
#include "vessel.hpp"
#include "data.hpp"
#endif
#include <sys/stat.h>
#include <sys/types.h>

int main (int argc, char* argv[] )
{
  const int dim = 3;

  if (argc != 2) {
    cout << "Usage: ./test_simulation n\nwhere n is the number of starting cells\n";
    exit(1);
  }

  const int max_cells = atoi(argv[1]);

  // initialize database
  //char* opts = "user=msi dbname=msi_catalog host=galen.dulci.duhs.duke.edu port=5432 password=pqxxrocks";
  char* opts = "user=msi dbname=msi_catalog host=localhost port=5432 password=pqxxrocks";
  DBMaker<dim>::Instance(opts);

  // uses multigrid_diffusion with size 2^6
  shared_ptr<Environment<dim> > env = DBMaker<dim>::Instance().create_environment("figure2_environment");

  cout << "Environment created\n";

  shared_ptr<Cell<dim> > fountain1 = DBMaker<dim>::Instance().create_cell("fountain");
  shared_ptr<Cell<dim> > fountain2 = DBMaker<dim>::Instance().create_cell("fountain");
  shared_ptr<Cell<dim> > fountain3 = DBMaker<dim>::Instance().create_cell("fountain");

  cout << "Fountains created\n";

  fountain1->set_position(TinyVector<double, dim>(100, 100, 300));
  fountain2->set_position(TinyVector<double, dim>(100, 300, 100));
  fountain3->set_position(TinyVector<double, dim>(300, 100, 100));

  shared_ptr<Soluble_factor<dim> > tnf = DBMaker<dim>::Instance().create_solfac("tnf");
  shared_ptr<Soluble_factor<dim> > stnfr = DBMaker<dim>::Instance().create_solfac("stnfr");
  shared_ptr<Soluble_factor<dim> > mcp1 = DBMaker<dim>::Instance().create_solfac("mcp1");

  cout << "Solfacs created\n";

  shared_ptr<Vasculature<dim> > vasculature = DBMaker<dim>::Instance().create_vasculature("default_vasculature");

  cout << "Vasculature created\n";

  shared_ptr<Cell<dim> > cell;
  for (int i=0; i<max_cells; ++i) {
    cell = DBMaker<dim>::Instance().create_cell("macrophage");
    cell->set_position(TinyVector<double, dim>(msi_runif(0, 400), msi_runif(0, 400), msi_runif(0, 400)));
    env->add_cell(cell);
    //cout << "Cell " << (i+1) << " created\n";
  }

  cout << "Cells created\n";

  env->add_prop(fountain1);
  env->add_prop(fountain2);
  env->add_prop(fountain3);
  env->add_solfac(tnf);
  env->add_solfac(stnfr);
  env->add_solfac(mcp1);
  env->add_vasculature(vasculature);
  // env->set_colliding(false);
  shared_ptr<Simulation<dim> > sim(new Simulation<dim>(env));

  double dt = 0.5;
  int num_steps = 400;

  // create data directory
  mkdir("data", S_IRWXU | S_IRWXG | S_IROTH | S_IXOTH);

  //! use environment directly for fine-grain control and output
  map<int, shared_ptr<Cell<dim> > >::const_iterator iter;

  env->set_immigrating(false);

  for (int i=0; i<num_steps; ++i) {
    if (i == 120)
      env->set_immigrating(false);
    env->step(dt);
    cout <<  i << "\n";
    dump_cells("data/test_simulation.cells.txt", (i+1)*dt, env);
    //cout << "Dump cells completed\n";

    /* Uncomment if you want a cytokine dump in vtk format
    if ((i+1)%10 == 0) {
      dump_solfac_to_vtk("data/test_simulation.tnf." + int2str(i+1) + ".vtk", tnf);
      dump_solfac_to_vtk("data/test_simulation.stnfr." + int2str(i+1) + ".vtk", stnfr);
      dump_solfac_to_vtk("data/test_simulation.mcp1." + int2str(i+1) + ".vtk",  mcp1);
    }
    */
  }
    
  return 0;
}
