# Supplementary material for: The Multiscale Systems Immunology project: software for cell-based immunological simulation
Source: Source Code Biol Med. 2008 Apr 28;3:6. doi: 10.1186/1751-0473-3-6 (PMC2426691; doi:10.1186/1751-0473-3-6)
Supplement: Additional file 1 — MSI source code. Source code for the MSI project. [file 1751-0473-3-6-S1.gz › msi-release-tmp/c++/gene.hpp]

#ifndef GENE_HPP
#define GENE_HPP

#include "common.hpp"
//#include "promoter.hpp"
//#include "utility.hpp"

template<int dim>
class Promoter;

template<int dim>
class Gene
{
public:
  typedef boost::shared_ptr<Promoter<dim> > promoter_ptr;
  typedef map<string, promoter_ptr> promoter_map;

  Gene(promoter_map _promoters, double _act_rate, double _deact_rate, double _activity=0.0);
  double get_activity() const;
  void set_activity(const double value);
  void update(const double dt);
//   void set_state(const int idx, const bool value);
//   bool get_state(const int idx) const;

private:
  promoter_map promoters;
  double act_rate;
  double deact_rate;
  double activity;
};

#endif
