# Supplementary material for: The Multiscale Systems Immunology project: software for cell-based immunological simulation
Source: Source Code Biol Med. 2008 Apr 28;3:6. doi: 10.1186/1751-0473-3-6 (PMC2426691; doi:10.1186/1751-0473-3-6)
Supplement: Additional file 1 — MSI source code. Source code for the MSI project. [file 1751-0473-3-6-S1.gz › msi-release-tmp/c++/inducer.cpp]

#include "inducer.hpp"

template<int dim>
Inducer<dim>::Inducer(const receptor_map& _receptors, const vector<double>& _parameters, const double& _threshold, 
		      double _max_rate, double _intensity, integrateFnPtr2 _fc):
  receptors(_receptors),
  parameters(_parameters),
  threshold(_threshold),
  max_rate(_max_rate),
  intensity(_intensity),
  fc(_fc) {}

template<int dim>
double Inducer<dim>::get_intensity() const
{ 
  return intensity; 
}

template<int dim>
void Inducer<dim>::set_intensity(const double value) 
{ 
  intensity = value; 
}

template<int dim>
void Inducer<dim>::update(const double dt)
{
  vector<double> activity_vec;
  for (typename receptor_map::iterator iter=receptors.begin(); iter!=receptors.end(); ++iter) {
    activity_vec.push_back(iter->second->get_activity());
  }
  double numerator = fc(activity_vec, parameters);
  //cout<<"numberator:"<<numerator<<endl;
  intensity = max_rate*f_sat(numerator, threshold, 1.0);
  //cout<<"intensity:"<<intensity<<endl;
}

template class Inducer<2>;
template class Inducer<3>;
