# Supplementary material for: The Multiscale Systems Immunology project: software for cell-based immunological simulation
Source: Source Code Biol Med. 2008 Apr 28;3:6. doi: 10.1186/1751-0473-3-6 (PMC2426691; doi:10.1186/1751-0473-3-6)
Supplement: Additional file 1 — MSI source code. Source code for the MSI project. [file 1751-0473-3-6-S1.gz › msi-release-tmp/c++/tinyvectorless.hpp]

#ifndef TINYVECTORLESS_HPP
#define TINYVECTORLESS_HPP

template<typename T, int N>
class TinyVectorless
{
public:
  static int count;
  inline bool operator() (const blitz::TinyVector<T, N>& u, const blitz::TinyVector<T, N>& v) const
  {
    //return blitz::all(u < v);
    count++;
    //if (!(count % 1000000))
    //cout << count/1000000 << " millions\n" ;

    return std::lexicographical_compare(u.begin(), u.end(), v.begin(), v.end());
  }
};

template<int dim, typename T=double>
struct TD
{
  typedef map<TinyVector<T, dim>, vector<TinyVector<T, dim> >, TinyVectorless<T, dim> >
  Tv_vec_map;
  typedef vector<TinyVector<T, dim> > Tv_vec;
  typedef map<TinyVector<T, dim>, double, TinyVectorless<T, dim> >  
  Tv_t_map;
  typedef TinyVector<T, dim> Tv;
};

template<typename T, int N>
int TinyVectorless<T, N>::count = 0;

#endif
