# Supplementary material for: The Multiscale Systems Immunology project: software for cell-based immunological simulation
Source: Source Code Biol Med. 2008 Apr 28;3:6. doi: 10.1186/1751-0473-3-6 (PMC2426691; doi:10.1186/1751-0473-3-6)
Supplement: Additional file 1 — MSI source code. Source code for the MSI project. [file 1751-0473-3-6-S1.gz › msi-release-tmp/c++/cell_builder.cpp]

#include "cell_builder.hpp"
// #include "state.hpp"
#include "state_factory.hpp"

template<int dim>
shared_ptr<Cell<dim> > cell_builder(const shared_ptr<Gshape_params<dim> >& sp_shp, 
				    const shared_ptr<Motility_params<dim> >& sp_mp, 
				    //! const map<string, shared_ptr<Secretion_behavior<dim> > >& sbs,
				    //! const shared_ptr<Secretion_params<dim> >& sp_sp, 
				    // const shared_ptr<Cell_State_params<dim> >& sp_stp, 
				    const shared_ptr<Cell_params<dim> >& sp_cp)
{
  // map<string, shared_ptr<State<dim> > > map_st;
  shared_ptr<Gshape<dim> > sp_sh = sp_shp->makeobj();

  shared_ptr<Motility<dim> > sp_m = sp_mp->makeobj();
  
  //! shared_ptr<Secretion<dim> > sp_s = sp_sp->makeobj();
  //! shared_ptr<Cell_State<dim> > sp_st = sp_stp->makeobj();

  //! shared_ptr<State_factory<dim> > factory(new Macrophage_state_factory<dim>());
  //! shared_ptr<Cell_State<dim> > sp_st = factory->get_state();

  shared_ptr<Cell<dim> > sp_c = sp_cp->makeobj(sp_sh, sp_m);
  return sp_c;
}

template shared_ptr<Cell<2> > cell_builder<2>(const shared_ptr<Gshape_params<2> >& sp_shp,
					      const shared_ptr<Motility_params<2> >& sp_mp, 
					      //! const map<string, shared_ptr<Secretion_behavior<2> > >& sbs,
					      //! const shared_ptr<Secretion_params<2> >& sp_sp, 
					      //! const shared_ptr<Cell_State_params<2> >& sp_st, 
					      const shared_ptr<Cell_params<2> >& sp_cp);

template shared_ptr<Cell<3> > cell_builder<3>(const shared_ptr<Gshape_params<3> >& sp_shp,
					      const shared_ptr<Motility_params<3> >& sp_mp, 
					      //! const map<string, shared_ptr<Secretion_behavior<3> > >& sbs,
					      //! const shared_ptr<Secretion_params<3> >& sp_sp, 
					      //! const shared_ptr<Cell_State_params<3> >& sp_sp, 
					      const shared_ptr<Cell_params<3> >& sp_cp);
