# Supplementary material for: The Multiscale Systems Immunology project: software for cell-based immunological simulation
Source: Source Code Biol Med. 2008 Apr 28;3:6. doi: 10.1186/1751-0473-3-6 (PMC2426691; doi:10.1186/1751-0473-3-6)
Supplement: Additional file 1 — MSI source code. Source code for the MSI project. [file 1751-0473-3-6-S1.gz › msi-release-tmp/c++/inducer.hpp]

#ifndef INDUCER_HPP
#define INDUCER_HPP

#include "common.hpp"
#include "utility.hpp"
#include "receptor.hpp"

typedef boost::function<double (vector<double>, vector<double>)> integrateFnPtr2;

template<int dim>
class Receptor;

template<int dim>
class Inducer
{
public:
  typedef boost::shared_ptr<Receptor<dim> > receptor_ptr;
  typedef map<string, receptor_ptr> receptor_map;

  Inducer(const receptor_map& _receptors, const vector<double>& _parameters, const double& _threshold, double _max_rate=1.0, double _intensity=0.0, integrateFnPtr2 _fc=linear_sum<double>);
  double get_intensity() const;
  void set_intensity(const double value);
  void update(const double dt);
  
private:
  receptor_map receptors;
  vector<double> parameters;
  double threshold;
  double max_rate;
  double intensity;
  integrateFnPtr2 fc;
};

#endif
