# Supplementary material for: The Multiscale Systems Immunology project: software for cell-based immunological simulation
Source: Source Code Biol Med. 2008 Apr 28;3:6. doi: 10.1186/1751-0473-3-6 (PMC2426691; doi:10.1186/1751-0473-3-6)
Supplement: Additional file 1 — MSI source code. Source code for the MSI project. [file 1751-0473-3-6-S1.gz › msi-release-tmp/c++/cell_factory_pif.cpp]

#include "conv_pif.hpp"
#include "cell_factory.hpp"
#include "state_factory.hpp"
using boost::shared_ptr;
using namespace boost::python;

template<int dim>
struct Cell_factory2_wrap: Cell_factory2<dim>, wrapper<Cell_factory2<dim> >
{
  Cell_factory2_wrap<dim>(const string& _name=""):
    Cell_factory2<dim>(_name) {}
  shared_ptr<Cell<dim> > get_cell()
  {
    return this->get_override("get_cell")();
  }
  void set_state_factory(const shared_ptr<State_factory<dim> >& _state_factory_ptr)
  {
    this->get_override("set_state_factory")();
  }
  void build_motility()
  {
    this->get_override("build_motility")();
  }
  void build_secretion()
  {
    this->get_override("build_secretion")();
  }
  void build_shape()
  {
    this->get_override("build_shape")();
  }
  void construct_cell()
  {
    this->get_override("construct_cell")();
  }
};

template<int dim>
void cell_factory_pif(const char* Cell_factory_name)
{
  class_<Cell_factory2_wrap<dim>, boost::noncopyable>
    (Cell_factory_name, init<string>())
    .def("get_cell", pure_virtual(&Cell_factory2<dim>::get_cell))
    .def("set_state_factory", pure_virtual(&Cell_factory2<dim>::set_state_factory))
    ;
}

template<int dim>
void macrophage_factory_pif(const char* Macrophage_factory_name)
{
  class_<Macrophage_factory2<dim>, bases<Cell_factory2<dim> > >
    (Macrophage_factory_name, init<string>())
    // .def("get_cell", &Macrophage_factory2<dim>::get_cell)
    // .def("set_state_factory", &Macrophage_factory2<dim>::set_state_factory)
    ;
}

void export_cell_factory()
{
  cell_factory_pif<2>("Cell_factory2d");
  cell_factory_pif<3>("Cell_factory3d");
  macrophage_factory_pif<2>("Macrophage_factory2d");
  macrophage_factory_pif<3>("Macrophage_factory3d");
}
