# Supplementary material for: The Multiscale Systems Immunology project: software for cell-based immunological simulation
Source: Source Code Biol Med. 2008 Apr 28;3:6. doi: 10.1186/1751-0473-3-6 (PMC2426691; doi:10.1186/1751-0473-3-6)
Supplement: Additional file 1 — MSI source code. Source code for the MSI project. [file 1751-0473-3-6-S1.gz › msi-release-tmp/c++/cell_state.cpp]

#include "cell_state.hpp"
#include "gene.hpp"
#include "receptor.hpp"
#include "inducer.hpp"
#include "promoter.hpp"
#include "protein.hpp"

template<int dim>
Cell_State<dim>::Cell_State(
			    receptor_map _receptors, inducer_map _inducers, promoter_map _promoters,
			    gene_map _genes,  protein_map _proteins
			    )
  :receptors(_receptors), inducers(_inducers),promoters(_promoters),
   genes(_genes), proteins(_proteins), state(_proteins) {}

template<int dim>
void Cell_State<dim>::update(const double dt, const sfmap& solfacs, const TinyVector<double, dim>& pos)
{
  for (typename receptor_map::iterator iter=receptors.begin(); iter!=receptors.end(); ++iter) {
    iter->second->update(dt, solfacs, pos);
  }
  for (typename inducer_map::iterator iter=inducers.begin(); iter!=inducers.end(); ++iter) {
    iter->second->update(dt);
  }
  for (typename promoter_map::iterator iter=promoters.begin(); iter!=promoters.end(); ++iter) {
    iter->second->update(dt);
  }
  for (typename gene_map::iterator iter=genes.begin(); iter!=genes.end(); ++iter) {
    iter->second->update(dt);
  }
  for (typename protein_map::iterator iter=proteins.begin(); iter!=proteins.end(); ++iter) {
    iter->second->update(dt);
  }
}

template class Cell_State<2>;
template class Cell_State<3>;
